# Supplementary material for: Dissolved organic matter-generated photoelectrons enable microbial antimonate reduction in mine stream sediments
Source: Nat Commun. 2026 Apr 20;17:5463. doi: 10.1038/s41467-026-72108-1 (PMC13284237; doi:10.1038/s41467-026-72108-1)
Supplement: Supplementary file 4 — Supplementary Data 1 [file 41467_2026_72108_MOESM4_ESM.xlsx]

## Sheet: Sheet1
Enriched in PESbR microcosm	Abundance	LDAscore			Enriched in No light microcosm	Abundance	LDAscore
Sphingomonas	939970	5.81			Sphingopyxis	638780	5.5
Achromobacter	636890	5.7			Nocardioides	407750	5.1
Nitrosospira	1159300	5.5			Rhodococcus	273400	4.9
Cupriavidus	540390	5.41			Acidovorax	124380	4.79
Bradyrhizobium	537470	5.37			Devosia	219910	4.73
Bosea	382000	5.35			Nitrospira	90730	4.59
Terrimonas	232060	5.27			Pedobacter	83181	4.57
Azospirillum	158390	5.18			Reyranella	101120	4.57
Variibacter	269240	5.01			Xanthomonas	64095	4.49
Rhodopseudomonas	123930	4.94			Cohnella	58296	4.46
Methylobacterium	87468	4.63			Aquicella	46057	4.36
Bordetella	13127	4.59			Mycobacterium	54457	4.34
Burkholderia	72465	4.55			Taibaiella	35712	4.27
Arthrobacter	150000	4.51			Agromyces	70544	4.23
Roseomonas	5245.5	4.43			Pseukolabrys	32346	4.2
Caulobacter	28554	4.39			Streptomyces	46039	4.16
Altererythrobacter	51267	4.35			Patulibacter	30885	4.15
Lysinimonas	43652	4.34			Chryseobacterium	23311	4.05
Brevunkimonas	44088	4.31			Arcticibacter	24513	4.02
Azoarcus	14881	4.3			Luekemannella	31423	3.91
Pseudonocardia	71209	4.28			Dyadobacter	14543	3.84
Allobaculum	37404	4.26			Cellulomonas	16028	3.79
Skermanella	45070	4.24			Marmoricola	13372	3.69
Chitinophaga	14383	4.22			Comamonas	10104	3.67
Pseudoxanthomonas	27887	4.06			Mucilaginibacter	5988.6	3.62
Gordonia	2100.3	4.06			Afipia	2977.6	3.58
Starkeya	21339	4.03			Paenibacillus	12913	3.56
Delftia	1853.8	4.02			Luteolibacter	9418.2	3.55
Modestobacter	25318	3.8			Flavobacterium	8071.9	3.53
Phycicoccus	3830.6	3.79			Filimonas	3375.4	3.39
Nitrobacter	3747.2	3.7			Micromonospora	8372.1	3.39
Nordella	13279	3.68			Actinoplanes	6611	3.39
Microbacterium	22601	3.65			Sphingobacterium	4754.3	3.38
Parasegetibacter	8541.3	3.62			Pantoea	4489.4	3.35
Coriobacteriaceae_UCG_002	7942.6	3.6			Kribbella	9454.6	3.33
Azorhizobium	3358.2	3.56			Pusillimonas	3929.3	3.29
Nonomuraea	6643.2	3.46			Flavitalea	4160.6	3.29
Rhizobium	5842.8	3.43			Amycolatopsis	3651.4	3.26
Blastococcus	13623	3.38			Planosporangium	5583.1	3.26
Desulfovibrio	4792.7	3.38			Haloferula	2912.4	3.16
Intrasporangium	8512.5	3.37			Promicromonospora	3137.4	3.12
Terrabacter	8090.1	3.32			Labrys	3135.7	3.11
Actinoallomurus	779.9	3.3			Novosphingobium	2764.9	3.06
Roseococcus	49.024	3.19			Coxiella	2250.2	3.05
Isosphaera	2221.2	3.17			Niabella	2301.8	3.03
Neochlamydia	3735.6	3.16			Dactylosporangium	2658.4	2.99
Byssovorax	3410.3	3.14			Janibacter	2686.8	2.96
Actinomycetospora	5405.4	3.12			Phaselicystis	3055.5	2.94
Microlunatus	9893.3	3.1			Tsukamurella	2411.3	2.92
Lachnoclostridium	2496.4	3.1			Krasilnikovia	1491.8	2.8
Parafilimonas	3163.3	3.09			OM27_clade	1675.4	2.79
Diaphorobacter	1009.1	3.08			Magnetospirillum	1983.6	2.78
Clostridium_sensu_stricto_1	866.36	3.01			Candidatus_Rhabdochlamydia	1119.3	2.76
Pseudorhodoferax	1941.1	3			Virgisporangium	2018	2.73
arsenic_oxikizing_bacterium_A01	159.17	2.99			Rubrobacter	1040.6	2.7
Aeromicrobium	3374.7	2.99			Candidatus_Protochlamydia	1074.5	2.69
Dyella	722.64	2.98			Actinospica	864.9	2.68
Intestinibacter	269.83	2.95			Parvibaculum	961.82	2.68
Sporosarcina	2238.2	2.94			Catellatospora	1186.2	2.68
Acinetobacter	1626.7	2.91			Actinocorallia	1128	2.66
Craurococcus	2872.2	2.9			Longispora	1644	2.66
Rhokomicrobium	1872	2.88			Actinomakura	1412.4	2.64
Solitalea	1630.4	2.84			Streptosporangium	854.67	2.63
Fictibacillus	1801.4	2.83			Rhodoligotrophos	825.48	2.62
Herbaspirillum	621.47	2.8			Phytohabitans	968.88	2.59
Lactobacillus	1147.4	2.77			Peptoclostridium	501.74	2.55
Polyangium	1615	2.76			BD1_7_clake	656.09	2.51
Lachnospiraceae_NK4A136_group	898.63	2.76			Dongia	614.36	2.49
Rikenellaceae_RC9_gut_group	1073.9	2.73			Myxococcus	267.85	2.45
Desertibacter	1058.5	2.72			Kaistia	649.87	2.44
Legionella	1234.2	2.72			Phyllobacterium	541.12	2.43
Turicibacter	0	2.72			Nannocystis	454.49	2.31
Domibacillus	1233.2	2.7			Nitrosococcus	376.51	2.28
Bifidobacterium	666.06	2.66			Geodermatophilus	704.96	2.27
Psychrobacillus	367.54	2.58			Sinosporangium	157.55	2.27
Edaphobacter	404.46	2.57			Frankia	367.83	2.27
Smaragdicoccus	0	2.57			Proteus	292.23	2.19
Enterorhabkus	371.4	2.56			Elstera	134.68	2.11
Erysipelatoclostrikium	482.41	2.55			Polaromonas	258.37	2.03
Lysinibacillus	518.99	2.54			Parvularcula	188.25	2.03
Lapillicoccus	1715.6	2.51
Geobacter	808.99	2.48
Flavisolibacter_sp__6_4	539.26	2.46
Agaricicola	596.53	2.44
Ralstonia	269.83	2.42
Oscillochloris	322.89	2.38
Bacteroides	482.23	2.38
Funaria_hygrometrica	441.22	2.35
Geminicoccus	318.86	2.35
Akkermansia	102.08	2.34
Corallococcus	490.13	2.33
Peredibacter	0	2.3
Helicobacter	371.4	2.27
Atopobium	171.79	2.26
Criblamydia	229.05	2.24
Kineosporia	294.14	2.17
