# Supplementary material for: Dissolved organic matter-generated photoelectrons enable microbial antimonate reduction in mine stream sediments
Source: Nat Commun. 2026 Apr 20;17:5463. doi: 10.1038/s41467-026-72108-1 (PMC13284237; doi:10.1038/s41467-026-72108-1)
Supplement: Supplementary file 5 — Supplementary Data 2 [file 41467_2026_72108_MOESM5_ESM.xlsx]

## Sheet: PESbR_bin_summary
Genome	Tax_genus	Abundance	PESbR_enrich	LDA	No light_enrich	LDA	quality	completeness	contamination	domin	phlya	class	order	family	genus	speices	GC	lineage	N50	size	binner	classification	fastani_reference	fastani_reference_radius	fastani_taxonomy	fastani_ani	fastani_af	closest_placement_reference	closest_placement_radius	closest_placement_taxonomy	closest_placement_ani	closest_placement_af	pplacer_taxonomy	classification_method	note	other_related_references(genome_id,species_name,radius,ANI,AF)	msa_percent	translation_table	red_value	warnings
bin.49	Sphingomonas	Top	Yes	5.81			high	97.64	0	d__Bacteria	p__Proteobacteria	c__Alphaproteobacteria	o__Sphingomonadales	f__Sphingomonadaceae	g__Sphingomonas	s__	0.674	Sphingomonadales	136327	3624293	binsA	d__Bacteria;p__Proteobacteria;c__Alphaproteobacteria;o__Sphingomonadales;f__Sphingomonadaceae;g__Sphingomonas;s__Sphingomonas melonis	GCF_000379045.1	95	d__Bacteria;p__Proteobacteria;c__Alphaproteobacteria;o__Sphingomonadales;f__Sphingomonadaceae;g__Sphingomonas;s__Sphingomonas melonis	99.76	0.95	GCF_000379045.1	95	d__Bacteria;p__Proteobacteria;c__Alphaproteobacteria;o__Sphingomonadales;f__Sphingomonadaceae;g__Sphingomonas;s__Sphingomonas melonis	99.76	0.95	d__Bacteria;p__Proteobacteria;c__Alphaproteobacteria;o__Sphingomonadales;f__Sphingomonadaceae;g__Sphingomonas;s__	taxonomic classification defined by topology and ANI	topological placement and ANI have congruent species assignments	GCA_003075315.1, s__Sphingomonas sp003075315, 95.0, 93.48, 0.87; GCA_002292295.1, s__Sphingomonas sp002292295, 95.0, 85.05, 0.67; GCF_000764535.1, s__Sphingomonas taxi, 95.0, 84.53, 0.67; GCF_000632225.1, s__Sphingomonas sp000632225, 95.0, 84.11, 0.67; GCF_003355005.1, s__Sphingomonas sp003355005, 95.0, 83.56, 0.64; GCF_003951315.1, s__Sphingomonas sp003951315, 95.0, 81.29, 0.57; GCF_002374855.1,…	91.75	11	N/A	N/A
bin.46	Sphingomonas	Top	Yes	5.81			high	94.4	1.08	d__Bacteria	p__Proteobacteria	c__Alphaproteobacteria	o__Sphingomonadales	f__Sphingomonadaceae	g__Sphingomonas	s__	0.661	Sphingomonadales	25451	3328093	binsBC	d__Bacteria;p__Proteobacteria;c__Alphaproteobacteria;o__Sphingomonadales;f__Sphingomonadaceae;g__Sphingomonas;s__	N/A	N/A	N/A	N/A	N/A	N/A	N/A	N/A	N/A	N/A	d__Bacteria;p__Proteobacteria;c__Alphaproteobacteria;o__Sphingomonadales;f__Sphingomonadaceae;g__Sphingomonas;s__	taxonomic classification defined by topology and ANI	N/A	GCF_001971605.1, s__Sphingomonas sp001971605, 95.0, 89.2, 0.83; GCF_000787715.1, s__Sphingomonas parapaucimobilis, 95.0, 89.18, 0.8; GCF_001477495.1, s__Sphingomonas yabuuchiae, 95.0, 88.76, 0.8; GCF_001591005.1, s__Sphingomonas sanguinis, 95.0, 87.8, 0.79; GCF_001476905.1, s__Sphingomonas sanguinis_B, 95.0, 87.69, 0.74; GCF_000739895.2, s__Sphingomonas paucimobilis, 95.0, 86.69, 0.79; GCF_003287…	84.38	11	0.994814	Genome not assigned to closest species as it falls outside its pre-defined ANI radius
bin.5	Achromobacter	Top	Yes	5.7			high	98.2	1.44	d__Bacteria	p__Proteobacteria	c__Gammaproteobacteria	o__Burkholderiales	f__Burkholderiaceae	g__Achromobacter	s__	0.679	Burkholderiales	23619	6076928	binsAC	d__Bacteria;p__Proteobacteria;c__Gammaproteobacteria;o__Burkholderiales;f__Burkholderiaceae;g__Achromobacter;s__Achromobacter denitrificans	GCF_001571365.1	95	d__Bacteria;p__Proteobacteria;c__Gammaproteobacteria;o__Burkholderiales;f__Burkholderiaceae;g__Achromobacter;s__Achromobacter denitrificans	99.26	0.96	GCF_001571365.1	95	d__Bacteria;p__Proteobacteria;c__Gammaproteobacteria;o__Burkholderiales;f__Burkholderiaceae;g__Achromobacter;s__Achromobacter denitrificans	99.26	0.96	d__Bacteria;p__Proteobacteria;c__Gammaproteobacteria;o__Burkholderiales;f__Burkholderiaceae;g__Achromobacter;s__	taxonomic classification defined by topology and ANI	topological placement and ANI have congruent species assignments	GCF_900496975.1, s__Achromobacter sp900496975, 95.0, 91.26, 0.83; GCF_900496965.1, s__Achromobacter agilis, 95.0, 90.54, 0.84; GCF_000757485.1, s__Achromobacter sp000757485, 95.0, 90.17, 0.84; GCF_002885955.2, s__Achromobacter pulmonis, 95.0, 89.21, 0.74; GCF_002192695.1, s__Achromobacter xylosoxidans_C, 95.0, 88.36, 0.8; GCA_000974745.1, s__Achromobacter bronchisepticus_A, 95.0, 88.28, 0.79; GCF…	96.43	11	N/A	N/A
bin.59	Cupriavidus	Top	Yes	5.41			medium	62.63	8.771	d__Bacteria	p__Proteobacteria	c__Gammaproteobacteria	o__Burkholderiales	f__Burkholderiaceae	g__Cupriavidus	s__	0.658	Bacteria	8415	8027993	binsA	d__Bacteria;p__Proteobacteria;c__Gammaproteobacteria;o__Burkholderiales;f__Burkholderiaceae;g__Cupriavidus;s__Cupriavidus pickettii_A	GCA_000471925.1	95	d__Bacteria;p__Proteobacteria;c__Gammaproteobacteria;o__Burkholderiales;f__Burkholderiaceae;g__Cupriavidus;s__Cupriavidus pickettii_A	99.11	0.83	GCA_000471925.1	95	d__Bacteria;p__Proteobacteria;c__Gammaproteobacteria;o__Burkholderiales;f__Burkholderiaceae;g__Cupriavidus;s__Cupriavidus pickettii_A	99.11	0.83	d__Bacteria;p__Proteobacteria;c__Gammaproteobacteria;o__Burkholderiales;f__Burkholderiaceae;g__Cupriavidus;s__	taxonomic classification defined by topology and ANI	topological placement and ANI have congruent species assignments	GCF_000744095.1, s__Cupriavidus necator_A, 95.0, 93.52, 0.74; GCF_000219215.1, s__Cupriavidus necator, 95.0, 88.47, 0.61; GCF_000379565.1, s__Cupriavidus sp000379565, 95.0, 88.23, 0.56; GCF_002011925.2, s__Cupriavidus sp002011925, 95.0, 87.72, 0.56; GCF_001592245.1, s__Cupriavidus oxalaticus, 95.0, 87.56, 0.55; GCF_900249755.1, s__Cupriavidus taiwanensis_D, 95.0, 87.55, 0.49; GCF_003402535.1, s__…	49.38	11	N/A	N/A
bin.6	Bosea	Top	Yes	5.35			medium	61.03	0	d__Bacteria	p__Proteobacteria	c__Alphaproteobacteria	o__Rhizobiales	f__Beijerinckiaceae	g__Bosea	s__	0.673	Bacteria	13935	5088169	binsAC	d__Bacteria;p__Proteobacteria;c__Alphaproteobacteria;o__Rhizobiales;f__Beijerinckiaceae;g__Bosea;s__	N/A	N/A	N/A	N/A	N/A	N/A	N/A	N/A	N/A	N/A	d__Bacteria;p__Proteobacteria;c__Alphaproteobacteria;o__Rhizobiales;f__Beijerinckiaceae;g__Bosea;s__	taxonomic classification defined by topology and ANI	N/A	GCF_900109525.1, s__Bosea lupini, 95.0, 90.3, 0.8; GCF_900112185.1, s__Bosea sp900112185, 95.0, 90.16, 0.77; GCF_005502805.1, s__Bosea sp005502805, 95.0, 89.94, 0.78; GCF_001429505.1, s__Bosea sp001429505, 95.0, 89.67, 0.82; GCF_003208615.1, s__Bosea sp003208615, 95.0, 89.0, 0.75; GCF_003952665.1, s__Bosea sp003952665, 95.0, 88.65, 0.76; GCF_004123845.1, s__Bosea sp004123845, 95.0, 88.51, 0.74; G…	48.79	11	0.984274	Genome not assigned to closest species as it falls outside its pre-defined ANI radius
bin.55	Bosea	Top	Yes	5.35			medium	58.1	0	d__Bacteria	p__Proteobacteria	c__Alphaproteobacteria	o__Rhizobiales	f__Beijerinckiaceae	g__Bosea	s__	0.668	Bacteria	6343	5498275	binsA	d__Bacteria;p__Proteobacteria;c__Alphaproteobacteria;o__Rhizobiales;f__Beijerinckiaceae;g__Bosea;s__	N/A	N/A	N/A	N/A	N/A	N/A	N/A	N/A	N/A	N/A	d__Bacteria;p__Proteobacteria;c__Alphaproteobacteria;o__Rhizobiales;f__Beijerinckiaceae;g__Bosea;s__	taxonomic classification defined by topology and ANI	N/A	GCF_005502805.1, s__Bosea sp005502805, 95.0, 88.83, 0.75; GCF_003952665.1, s__Bosea sp003952665, 95.0, 88.6, 0.81; GCF_900112185.1, s__Bosea sp900112185, 95.0, 88.56, 0.74; GCF_001429505.1, s__Bosea sp001429505, 95.0, 88.56, 0.75; GCF_003208615.1, s__Bosea sp003208615, 95.0, 88.4, 0.78; GCF_900109525.1, s__Bosea lupini, 95.0, 88.39, 0.73; GCF_004123845.1, s__Bosea sp004123845, 95.0, 88.11, 0.74; …	44.74	11	0.985524	Genome not assigned to closest species as it falls outside its pre-defined ANI radius
bin.40	Azospirillum	Top	Yes	5.18			medium	53.44	0.862	d__Bacteria	p__Proteobacteria	c__Alphaproteobacteria	o__Azospirillales	f__Azospirillaceae	g__Azospirillum	s__	0.703	Bacteria	5767	4502982	binsAB	d__Bacteria;p__Proteobacteria;c__Alphaproteobacteria;o__Azospirillales;f__Azospirillaceae;g__Azospirillum;s__	N/A	N/A	N/A	N/A	N/A	GCF_003116015.1	95	d__Bacteria;p__Proteobacteria;c__Alphaproteobacteria;o__Azospirillales;f__Azospirillaceae;g__Azospirillum;s__Azospirillum sp003116015	88.34	0.8	d__Bacteria;p__Proteobacteria;c__Alphaproteobacteria;o__Azospirillales;f__Azospirillaceae;g__Azospirillum;s__	taxonomic classification defined by topology and ANI	N/A	GCF_003119115.1, s__Azospirillum sp003119115, 95.0, 81.9, 0.69; GCF_002245955.1, s__Azospirillum brasilense_A, 95.0, 81.8, 0.65; GCF_001315015.1, s__Azospirillum brasilense, 95.0, 81.61, 0.64; GCF_000632475.1, s__Azospirillum brasilense_B, 95.0, 81.57, 0.69; GCF_900177475.1, s__Azospirillum lipoferum_A, 95.0, 81.48, 0.66; GCF_003116095.1, s__Azospirillum sp003116095, 95.0, 81.28, 0.66; GCF_003130…	45.42	11	0.96362	Genome not assigned to closest species as it falls outside its pre-defined ANI radius
bin.16	Nitrosospira	minor	Yes	5.5			high	92.6	2.385	d__Bacteria	p__Proteobacteria	c__Gammaproteobacteria	o__Burkholderiales	f__Nitrosomonadaceae	g__Nitrosospira	s__	0.536	Betaproteobacteria	6474	2818749	binsBC	d__Bacteria;p__Proteobacteria;c__Gammaproteobacteria;o__Burkholderiales;f__Nitrosomonadaceae;g__Nitrosospira;s__Nitrosospira multiformis_E	GCF_003268875.1	95	d__Bacteria;p__Proteobacteria;c__Gammaproteobacteria;o__Burkholderiales;f__Nitrosomonadaceae;g__Nitrosospira;s__Nitrosospira multiformis_E	96.95	0.92	GCF_003268875.1	95	d__Bacteria;p__Proteobacteria;c__Gammaproteobacteria;o__Burkholderiales;f__Nitrosomonadaceae;g__Nitrosospira;s__Nitrosospira multiformis_E	96.95	0.92	d__Bacteria;p__Proteobacteria;c__Gammaproteobacteria;o__Burkholderiales;f__Nitrosomonadaceae;g__Nitrosospira;s__	taxonomic classification defined by topology and ANI	topological placement and ANI have congruent species assignments	GCF_900111585.1, s__Nitrosospira multiformis_B, 95.0, 92.59, 0.91; GCF_900110185.1, s__Nitrosospira multiformis_A, 95.0, 92.29, 0.91; GCF_000196355.1, s__Nitrosospira multiformis, 95.0, 91.25, 0.88; GCF_900115125.1, s__Nitrosospira briensis_A, 95.0, 78.22, 0.36; GCF_900110495.1, s__Nitrosospira sp900110495, 95.0, 78.17, 0.38; GCF_003053905.1, s__Nitrosospira sp003053905, 95.0, 78.06, 0.38; GCF_90…	88.45	11	N/A	N/A
bin.18	Methylobacterium	minor	Yes	4.63			medium	87.72	1.724	d__Bacteria	p__Proteobacteria	c__Alphaproteobacteria	o__Rhizobiales	f__Beijerinckiaceae	g__Methylobacterium	s__	0.706	Rhizobiales	7841	4842506	binsAC	d__Bacteria;p__Proteobacteria;c__Alphaproteobacteria;o__Rhizobiales;f__Beijerinckiaceae;g__Methylobacterium;s__Methylobacterium purpurogeneiscleroticus	GCA_001280155.1	95	d__Bacteria;p__Proteobacteria;c__Alphaproteobacteria;o__Rhizobiales;f__Beijerinckiaceae;g__Methylobacterium;s__Methylobacterium purpurogeneiscleroticus	98.96	0.96	GCA_001280155.1	95	d__Bacteria;p__Proteobacteria;c__Alphaproteobacteria;o__Rhizobiales;f__Beijerinckiaceae;g__Methylobacterium;s__Methylobacterium purpurogeneiscleroticus	98.96	0.96	d__Bacteria;p__Proteobacteria;c__Alphaproteobacteria;o__Rhizobiales;f__Beijerinckiaceae;g__Methylobacterium;s__	taxonomic classification defined by topology and ANI	topological placement and ANI have congruent species assignments	GCF_003096615.1, s__Methylobacterium organophilum, 95.0, 90.9, 0.91; GCF_900112625.1, s__Methylobacterium sp900112625, 95.0, 90.77, 0.9; GCF_900103195.1, s__Methylobacterium sp900103195, 95.0, 90.16, 0.89; GCF_000364445.1, s__Methylobacterium mesophilicum, 95.0, 87.19, 0.79; GCF_900103445.1, s__Methylobacterium phyllostachyos, 95.0, 86.47, 0.8; GCF_003697185.1, s__Methylobacterium brachiatum, 95.…	68.31	11	N/A	N/A
bin.41	Pseudoxanthomonas	minor	Yes	4.06			medium	70.89	3.892	d__Bacteria	p__Proteobacteria	c__Gammaproteobacteria	o__Xanthomonadales	f__Xanthomonadaceae	g__Pseudoxanthomonas_A	s__	0.646	Xanthomonadaceae	4463	3376777	binsA	d__Bacteria;p__Proteobacteria;c__Gammaproteobacteria;o__Xanthomonadales;f__Xanthomonadaceae;g__Pseudoxanthomonas_A;s__	N/A	N/A	N/A	N/A	N/A	GCF_900167565.1	95	d__Bacteria;p__Proteobacteria;c__Gammaproteobacteria;o__Xanthomonadales;f__Xanthomonadaceae;g__Pseudoxanthomonas_A;s__Pseudoxanthomonas_A indica	87.47	0.84	d__Bacteria;p__Proteobacteria;c__Gammaproteobacteria;o__Xanthomonadales;f__Xanthomonadaceae;g__Pseudoxanthomonas_A;s__	taxonomic classification defined by topology and ANI	N/A	GCF_006542425.1, s__Pseudoxanthomonas_A sp006542425, 95.0, 83.0, 0.66; GCF_001427585.1, s__Pseudoxanthomonas_A sp001427585, 95.0, 81.36, 0.58; GCF_900215535.1, s__Pseudoxanthomonas_A wuyuanensis, 95.0, 81.21, 0.56; GCF_001427635.1, s__Pseudoxanthomonas_A sp001427635, 95.0, 81.19, 0.57; GCF_001556105.1, s__Pseudoxanthomonas_A mexicana, 95.0, 81.14, 0.52; GCA_003241705.1, s__Pseudoxanthomonas_A aci…	53.27	11	0.993259	Genome not assigned to closest species as it falls outside its pre-defined ANI radius
bin.15	Pseudoxanthomonas	minor	Yes	4.06			medium	66.72	5.06	d__Bacteria	p__Proteobacteria	c__Gammaproteobacteria	o__Xanthomonadales	f__Xanthomonadaceae	g__Pseudoxanthomonas_A	s__	0.676	Xanthomonadaceae	4688	2937258	binsA	d__Bacteria;p__Proteobacteria;c__Gammaproteobacteria;o__Xanthomonadales;f__Xanthomonadaceae;g__Pseudoxanthomonas_A;s__Pseudoxanthomonas_A acidaminiphila_A	GCA_003241705.1	95	d__Bacteria;p__Proteobacteria;c__Gammaproteobacteria;o__Xanthomonadales;f__Xanthomonadaceae;g__Pseudoxanthomonas_A;s__Pseudoxanthomonas_A acidaminiphila_A	95.56	0.71	GCA_003241705.1	95	d__Bacteria;p__Proteobacteria;c__Gammaproteobacteria;o__Xanthomonadales;f__Xanthomonadaceae;g__Pseudoxanthomonas_A;s__Pseudoxanthomonas_A acidaminiphila_A	95.56	0.71	d__Bacteria;p__Proteobacteria;c__Gammaproteobacteria;o__Xanthomonadales;f__Xanthomonadaceae;g__Pseudoxanthomonas_A;s__	taxonomic classification defined by topology and ANI	topological placement and ANI have congruent species assignments	GCF_001556105.1, s__Pseudoxanthomonas_A mexicana, 95.0, 88.66, 0.81; GCF_001427635.1, s__Pseudoxanthomonas_A sp001427635, 95.0, 88.38, 0.82; GCA_002863005.1, s__Pseudoxanthomonas_A sp002863005, 95.0, 87.02, 0.82; GCF_001427585.1, s__Pseudoxanthomonas_A sp001427585, 95.0, 86.59, 0.82; GCF_900104255.1, s__Pseudoxanthomonas_A sp900104255, 95.0, 86.4, 0.8; GCF_006716465.1, s__Pseudoxanthomonas_A sp00…	52.26	11	N/A	N/A
bin.19	Microbacterium	minor	Yes	3.65			medium	89.15	2.56	d__Bacteria	p__Actinobacteriota	c__Actinomycetia	o__Actinomycetales	f__Microbacteriaceae	g__Microbacterium	s__	0.71	Actinomycetales	7390	2967965	binsA	d__Bacteria;p__Actinobacteriota;c__Actinomycetia;o__Actinomycetales;f__Microbacteriaceae;g__Microbacterium;s__Microbacterium testaceum_E	GCF_003075375.1	95	d__Bacteria;p__Actinobacteriota;c__Actinomycetia;o__Actinomycetales;f__Microbacteriaceae;g__Microbacterium;s__Microbacterium testaceum_E	98.56	0.93	GCF_003075375.1	95	d__Bacteria;p__Actinobacteriota;c__Actinomycetia;o__Actinomycetales;f__Microbacteriaceae;g__Microbacterium;s__Microbacterium testaceum_E	98.56	0.93	d__Bacteria;p__Actinobacteriota;c__Actinomycetia;o__Actinomycetales;f__Microbacteriaceae;g__Microbacterium;s__	taxonomic classification defined by topology and ANI	topological placement and ANI have congruent species assignments	GCF_004854025.1, s__Microbacterium hydrothermale, 95.0, 87.09, 0.83; GCF_900156435.1, s__Microbacterium sp900156435, 95.0, 86.52, 0.8; GCF_900104345.1, s__Microbacterium testaceum_A, 95.0, 86.29, 0.81; GCF_003386675.1, s__Microbacterium chocolatum_A, 95.0, 85.97, 0.81; GCF_001456955.1, s__Microbacterium enclense, 95.0, 85.77, 0.8; GCF_006539145.1, s__Microbacterium testaceum, 95.0, 85.56, 0.82; G…	78.61	11	N/A	N/A
bin.61	Herbaspirillum	minor	Yes	2.8			medium	64.01	2.08	d__Bacteria	p__Proteobacteria	c__Gammaproteobacteria	o__Burkholderiales	f__Burkholderiaceae	g__Herbaspirillum	s__	0.63	Burkholderiales	4749	3079633	binsC	d__Bacteria;p__Proteobacteria;c__Gammaproteobacteria;o__Burkholderiales;f__Burkholderiaceae;g__Herbaspirillum;s__Herbaspirillum aquaticum	GCF_002213425.1	95	d__Bacteria;p__Proteobacteria;c__Gammaproteobacteria;o__Burkholderiales;f__Burkholderiaceae;g__Herbaspirillum;s__Herbaspirillum aquaticum	98.48	0.94	GCF_002213425.1	95	d__Bacteria;p__Proteobacteria;c__Gammaproteobacteria;o__Burkholderiales;f__Burkholderiaceae;g__Herbaspirillum;s__Herbaspirillum aquaticum	98.48	0.94	d__Bacteria;p__Proteobacteria;c__Gammaproteobacteria;o__Burkholderiales;f__Burkholderiaceae;g__Herbaspirillum;s__	taxonomic classification defined by topology and ANI	topological placement and ANI have congruent species assignments	GCF_004367745.1, s__Herbaspirillum huttiense, 95.0, 92.85, 0.91; GCF_000261365.1, s__Herbaspirillum sp000261365, 95.0, 90.42, 0.87; GCF_001040945.1, s__Herbaspirillum seropedicae, 95.0, 87.94, 0.83; GCF_003719195.1, s__Herbaspirillum rubrisubalbicans, 95.0, 87.89, 0.85; GCF_000300975.2, s__Herbaspirillum frisingense, 95.0, 87.28, 0.85; GCF_002213415.1, s__Herbaspirillum robiniae, 95.0, 85.39, 0.7…	52.64	11	N/A	N/A
bin.39	Nocardioides	minor			Yes	5.1	high	93.89	2.677	d__Bacteria	p__Actinobacteriota	c__Actinomycetia	o__Propionibacteriales	f__Nocardioidaceae	g__Nocardioides	s__	0.719	Actinomycetales	9960	4449008	binsA	d__Bacteria;p__Actinobacteriota;c__Actinomycetia;o__Propionibacteriales;f__Nocardioidaceae;g__Nocardioides;s__	N/A	N/A	N/A	N/A	N/A	GCF_003633575.1	95	d__Bacteria;p__Actinobacteriota;c__Actinomycetia;o__Propionibacteriales;f__Nocardioidaceae;g__Nocardioides;s__Nocardioides sp003633575	85.64	0.72	d__Bacteria;p__Actinobacteriota;c__Actinomycetia;o__Propionibacteriales;f__Nocardioidaceae;g__Nocardioides;s__	taxonomic classification defined by topology and ANI	N/A	GCF_001425025.1, s__Nocardioides sp001425025, 95.0, 88.04, 0.79; GCF_001428125.1, s__Nocardioides sp001428125, 95.0, 85.7, 0.66; GCF_900105585.1, s__Nocardioides exalbidus, 95.0, 85.57, 0.74; GCF_004137255.1, s__Nocardioides oleivorans, 95.0, 85.54, 0.72; GCF_004137235.1, s__Nocardioides ganghwensis, 95.0, 85.47, 0.69; GCF_004137245.1, s__Nocardioides glacieisoli, 95.0, 85.4, 0.71; GCF_004137345.…	85.52	11	0.980877	Genome not assigned to closest species as it falls outside its pre-defined ANI radius
bin.10	Rhodococcus	minor			Yes	4.9	high	98.9	0.586	d__Bacteria	p__Actinobacteriota	c__Actinomycetia	o__Mycobacteriales	f__Mycobacteriaceae	g__Rhodococcus	s__	0.634	Actinomycetales	59931	6175134	binsAB	d__Bacteria;p__Actinobacteriota;c__Actinomycetia;o__Mycobacteriales;f__Mycobacteriaceae;g__Rhodococcus;s__	N/A	N/A	N/A	N/A	N/A	GCF_001895005.1	95	d__Bacteria;p__Actinobacteriota;c__Actinomycetia;o__Mycobacteriales;f__Mycobacteriaceae;g__Rhodococcus;s__Rhodococcus yunnanensis	83.09	0.66	d__Bacteria;p__Actinobacteriota;c__Actinomycetia;o__Mycobacteriales;f__Mycobacteriaceae;g__Rhodococcus;s__	taxonomic classification defined by topology and ANI	N/A	GCF_900188125.1, s__Rhodococcus kyotonensis, 95.0, 82.38, 0.64; GCF_001645385.1, s__Rhodococcus kyotonensis_B, 95.0, 81.63, 0.6; GCF_000760735.1, s__Rhodococcus fascians_E, 95.0, 81.01, 0.51; GCF_002259415.1, s__Rhodococcus sp002259415, 95.0, 80.82, 0.51; GCF_003386655.1, s__Rhodococcus sp003386655, 95.0, 80.7, 0.51; GCF_003641205.1, s__Rhodococcus sp003641205, 95.0, 80.58, 0.49; GCF_001647195.1,…	93.75	11	0.98292	Genome not assigned to closest species as it falls outside its pre-defined ANI radius
bin.3	Rhodococcus	minor			Yes	4.9	medium	80.42	2.425	d__Bacteria	p__Actinobacteriota	c__Actinomycetia	o__Mycobacteriales	f__Mycobacteriaceae	g__Rhodococcus	s__	0.626	Actinomycetales	3030	4733540	binsBC	d__Bacteria;p__Actinobacteriota;c__Actinomycetia;o__Mycobacteriales;f__Mycobacteriaceae;g__Rhodococcus;s__Rhodococcus qingshengii	GCF_001646745.1	95.53	d__Bacteria;p__Actinobacteriota;c__Actinomycetia;o__Mycobacteriales;f__Mycobacteriaceae;g__Rhodococcus;s__Rhodococcus qingshengii	99.11	0.98	GCF_001646745.1	95.53	d__Bacteria;p__Actinobacteriota;c__Actinomycetia;o__Mycobacteriales;f__Mycobacteriaceae;g__Rhodococcus;s__Rhodococcus qingshengii	99.11	0.98	d__Bacteria;p__Actinobacteriota;c__Actinomycetia;o__Mycobacteriales;f__Mycobacteriaceae;g__Rhodococcus;s__	taxonomic classification defined by topology and ANI	topological placement and ANI have congruent species assignments	GCF_001552595.1, s__Rhodococcus erythropolis, 95.53, 95.71, 0.95; GCF_002303875.1, s__Rhodococcus erythropolis_D, 95.0, 94.25, 0.95; GCF_001894805.1, s__Rhodococcus globerulus, 95.0, 83.37, 0.71; GCF_002245895.1, s__Rhodococcus sp002245895, 95.0, 82.47, 0.63; GCF_900105905.1, s__Rhodococcus koreensis, 95.0, 79.63, 0.43; GCF_000583735.1, s__Rhodococcus wratislaviensis, 95.0, 79.62, 0.43; GCF_00001…	66.79	11	N/A	N/A
bin.51	Rhodococcus	minor			Yes	4.9	medium	61.23	7.739	d__Bacteria	p__Actinobacteriota	c__Actinomycetia	o__Mycobacteriales	f__Mycobacteriaceae	g__Rhodococcus	s__	0.678	Actinomycetales	2850	7124813	binsAC	d__Bacteria;p__Actinobacteriota;c__Actinomycetia;o__Mycobacteriales;f__Mycobacteriaceae;g__Rhodococcus;s__	N/A	N/A	N/A	N/A	N/A	GCF_002165735.1	95	d__Bacteria;p__Actinobacteriota;c__Actinomycetia;o__Mycobacteriales;f__Mycobacteriaceae;g__Rhodococcus;s__Rhodococcus sp002165735	93.74	0.8	d__Bacteria;p__Actinobacteriota;c__Actinomycetia;o__Mycobacteriales;f__Mycobacteriaceae;g__Rhodococcus;s__	taxonomic classification defined by topology and ANI	N/A	GCF_900105905.1, s__Rhodococcus koreensis, 95.0, 94.1, 0.87; GCF_000010805.1, s__Rhodococcus opacus_C, 95.0, 91.2, 0.8; GCF_000014565.1, s__Rhodococcus jostii_A, 95.0, 90.02, 0.78; GCF_000583735.1, s__Rhodococcus wratislaviensis, 95.0, 89.67, 0.79; GCF_001646735.1, s__Rhodococcus opacus, 95.0, 89.53, 0.75; GCF_001894825.1, s__Rhodococcus jostii, 95.0, 88.25, 0.79; GCF_003130705.1, s__Rhodococcus …	34.48	11	0.997179	Genome not assigned to closest species as it falls outside its pre-defined ANI radius
bin.29	Devosia	minor			Yes	4.73	medium	60.74	0	d__Bacteria	p__Proteobacteria	c__Alphaproteobacteria	o__Rhizobiales	f__Devosiaceae	g__Devosia	s__	0.634	Bacteria	2723	3908612	binsB	d__Bacteria;p__Proteobacteria;c__Alphaproteobacteria;o__Rhizobiales;f__Devosiaceae;g__Devosia;s__	N/A	N/A	N/A	N/A	N/A	N/A	N/A	N/A	N/A	N/A	d__Bacteria;p__Proteobacteria;c__Alphaproteobacteria;o__Rhizobiales;f__Devosiaceae;g__Devosia;s__	taxonomic classification defined by topology and ANI	N/A	GCF_001427605.1, s__Devosia sp001427605, 95.0, 87.14, 0.64; GCF_001426345.1, s__Devosia sp001426345, 95.0, 86.9, 0.65; GCF_900110945.1, s__Devosia sp900110945, 95.0, 82.82, 0.54; GCF_005222805.1, s__Devosia sp005222805, 95.0, 81.61, 0.52; GCF_900470445.1, s__Devosia sp900470445, 95.0, 81.54, 0.55; GCF_000735585.1, s__Devosia sp000735585, 95.0, 81.45, 0.52; GCF_000971275.1, s__Devosia psychrophila…	52.1	11	0.992374	Genome not assigned to closest species as it falls outside its pre-defined ANI radius
bin.42	Devosia	minor			Yes	4.73	high	93.71	1.417	d__Bacteria	p__Proteobacteria	c__Alphaproteobacteria	o__Rhizobiales	f__Devosiaceae	g__Devosia	s__	0.64	Rhizobiales	8499	3726693	binsA	d__Bacteria;p__Proteobacteria;c__Alphaproteobacteria;o__Rhizobiales;f__Devosiaceae;g__Devosia;s__	N/A	N/A	N/A	N/A	N/A	GCF_900128975.1	95	d__Bacteria;p__Proteobacteria;c__Alphaproteobacteria;o__Rhizobiales;f__Devosiaceae;g__Devosia;s__Devosia limi	81.45	0.57	d__Bacteria;p__Proteobacteria;c__Alphaproteobacteria;o__Rhizobiales;f__Devosiaceae;g__Devosia;s__	taxonomic classification defined by topology and ANI	N/A	GCF_001427605.1, s__Devosia sp001427605, 95.0, 81.27, 0.54; GCF_001426345.1, s__Devosia sp001426345, 95.0, 81.22, 0.55; GCF_900470445.1, s__Devosia sp900470445, 95.0, 80.93, 0.54; GCF_000735585.1, s__Devosia sp000735585, 95.0, 80.85, 0.52; GCF_005222805.1, s__Devosia sp005222805, 95.0, 80.68, 0.5; GCF_900110945.1, s__Devosia sp900110945, 95.0, 80.55, 0.49; GCF_003056355.1, s__Devosia sp003056355,…	69.54	11	0.98117	N/A
bin.23	Pedobacter	minor			Yes	4.57	high	97.6	0	d__Bacteria	p__Bacteroidota	c__Bacteroidia	o__Sphingobacteriales	f__Sphingobacteriaceae	g__Pedobacter	s__	0.386	Bacteroidetes	267422	4508312	binsA	d__Bacteria;p__Bacteroidota;c__Bacteroidia;o__Sphingobacteriales;f__Sphingobacteriaceae;g__Pedobacter;s__	N/A	N/A	N/A	N/A	N/A	N/A	N/A	N/A	N/A	N/A	d__Bacteria;p__Bacteroidota;c__Bacteroidia;o__Sphingobacteriales;f__Sphingobacteriaceae;g__Pedobacter;s__	ANI	N/A	GCF_005925325.1, s__Pedobacter sp005925325, 95.0, 82.68, 0.58; GCF_900215335.1, s__Pedobacter xixiisoli, 95.0, 81.83, 0.58; GCF_005925345.1, s__Pedobacter ureilyticus, 95.0, 81.24, 0.53; GCA_002399615.1, s__Pedobacter sp002399615, 95.0, 81.11, 0.51; GCF_003313335.1, s__Pedobacter zeaxanthinifaciens, 95.0, 79.84, 0.42; GCF_003313385.1, s__Pedobacter chitinilyticus, 95.0, 79.73, 0.44; GCF_003313505…	98.69	11	0.978417	N/A
bin.47	Taibaiella	minor			Yes	4.27	high	98.02	0.492	d__Bacteria	p__Bacteroidota	c__Bacteroidia	o__Chitinophagales	f__Chitinophagaceae	g__Taibaiella_A	s__	0.431	Bacteroidetes	290028	4639734	binsA	d__Bacteria;p__Bacteroidota;c__Bacteroidia;o__Chitinophagales;f__Chitinophagaceae;g__Taibaiella_A;s__	N/A	N/A	N/A	N/A	N/A	N/A	N/A	N/A	N/A	N/A	d__Bacteria;p__Bacteroidota;c__Bacteroidia;o__Chitinophagales;f__Chitinophagaceae;g__Taibaiella_A;s__	ANI	N/A	GCF_003014535.1, s__Taibaiella_A chishuiensis, 95.0, 77.64, 0.16; GCF_003545715.1, s__Taibaiella_A koreensis, 95.0, 77.54, 0.18; GCF_003545695.1, s__Taibaiella_A sp003545695, 95.0, 77.47, 0.18; GCF_003852495.1, s__Taibaiella_A sp003852495, 95.0, 77.04, 0.06; GCA_001897525.1, s__Taibaiella_A sp001897525, 95.0, 76.83, 0.05; GCF_004118155.1, s__Taibaiella_A sp004118155, 95.0, 76.66, 0.09; GCA_001897…	97.14	11	0.946538	N/A
bin.13	Afipia	minor			Yes	3.58	high	99.65	0.668	d__Bacteria	p__Proteobacteria	c__Alphaproteobacteria	o__Rhizobiales	f__Xanthobacteraceae	g__Afipia	s__	0.612	Rhizobiales	203250	5271517	binsBC	d__Bacteria;p__Proteobacteria;c__Alphaproteobacteria;o__Rhizobiales;f__Xanthobacteraceae;g__Afipia;s__Afipia broomeae	GCF_000314675.2	95	d__Bacteria;p__Proteobacteria;c__Alphaproteobacteria;o__Rhizobiales;f__Xanthobacteraceae;g__Afipia;s__Afipia broomeae	97.75	0.83	GCF_000314675.2	95	d__Bacteria;p__Proteobacteria;c__Alphaproteobacteria;o__Rhizobiales;f__Xanthobacteraceae;g__Afipia;s__Afipia broomeae	97.75	0.83	d__Bacteria;p__Proteobacteria;c__Alphaproteobacteria;o__Rhizobiales;f__Xanthobacteraceae;g__Afipia;s__	taxonomic classification defined by topology and ANI	topological placement and ANI have congruent species assignments	GCF_000497575.1, s__Afipia sp000497575, 95.0, 90.75, 0.76; GCF_001006325.2, s__Afipia massiliensis, 95.0, 85.99, 0.77; GCF_000308295.2, s__Afipia birgiae, 95.0, 85.8, 0.68; GCF_000336555.1, s__Afipia clevelandensis, 95.0, 85.08, 0.78; GCA_001897905.1, s__Afipia sp001897905, 95.0, 83.32, 0.74; GCA_001897755.1, s__Afipia sp001897755, 95.0, 81.02, 0.54; GCF_001425835.1, s__Afipia sp001425835, 95.0, …	94.86	11	N/A	N/A
bin.53	Tardiphaga						medium	57.84	9.603	d__Bacteria	p__Proteobacteria	c__Alphaproteobacteria	o__Rhizobiales	f__Xanthobacteraceae	g__Tardiphaga	s__	0.62	Rhizobiales	2031	4734645	binsB	d__Bacteria;p__Proteobacteria;c__Alphaproteobacteria;o__Rhizobiales;f__Xanthobacteraceae;g__Tardiphaga;s__	N/A	N/A	N/A	N/A	N/A	GCF_900114605.1	95	d__Bacteria;p__Proteobacteria;c__Alphaproteobacteria;o__Rhizobiales;f__Xanthobacteraceae;g__Tardiphaga;s__Tardiphaga sp900114605	92.93	0.41	d__Bacteria;p__Proteobacteria;c__Alphaproteobacteria;o__Rhizobiales;f__Xanthobacteraceae;g__Tardiphaga;s__	taxonomic classification defined by topology and ANI	N/A	GCF_900188215.1, s__Tardiphaga sp900188215, 95.0, 90.66, 0.4; GCF_001618955.1, s__Tardiphaga robiniae, 95.0, 89.68, 0.41; GCF_003096755.1, s__Tardiphaga sp003096755, 95.0, 89.33, 0.39; GCA_002256345.1, s__Tardiphaga sp002256345, 95.0, 81.9, 0.39; GCA_007018905.1, s__Tardiphaga sp007018905, 95.0, 81.76, 0.32; GCA_004173095.1, s__Tardiphaga sp004173095, 95.0, 81.58, 0.32	37.32	11	0.996936	Genome has more than 15.8% of markers with multiple hits
bin.60	Solirubrobacter						medium	51.22	5.408	d__Bacteria	p__Actinobacteriota	c__Thermoleophilia	o__Solirubrobacterales	f__Solirubrobacteraceae	g__Solirubrobacter	s__	0.713	Actinobacteria	5547	3279549	binsC	d__Bacteria;p__Actinobacteriota;c__Thermoleophilia;o__Solirubrobacterales;f__Solirubrobacteraceae;g__Solirubrobacter;s__	N/A	N/A	N/A	N/A	N/A	GCF_003633755.1	95	d__Bacteria;p__Actinobacteriota;c__Thermoleophilia;o__Solirubrobacterales;f__Solirubrobacteraceae;g__Solirubrobacter;s__Solirubrobacter pauli	85.72	0.85	d__Bacteria;p__Actinobacteriota;c__Thermoleophilia;o__Solirubrobacterales;f__Solirubrobacteraceae;g__Solirubrobacter;s__	taxonomic classification defined by topology and ANI	N/A	GCF_000423665.1, s__Solirubrobacter soli, 95.0, 81.81, 0.81; GCF_000425945.1, s__Solirubrobacter sp000425945, 95.0, 80.55, 0.64	41.61	11	0.975356	Genome not assigned to closest species as it falls outside its pre-defined ANI radius
bin.17	Rhodoglobus						high	98.35	2.415	d__Bacteria	p__Actinobacteriota	c__Actinomycetia	o__Actinomycetales	f__Microbacteriaceae	g__Rhodoglobus	s__	0.684	Actinomycetales	29894	2940578	binsAC	d__Bacteria;p__Actinobacteriota;c__Actinomycetia;o__Actinomycetales;f__Microbacteriaceae;g__Rhodoglobus;s__	N/A	N/A	N/A	N/A	N/A	GCA_001725325.1	95	d__Bacteria;p__Actinobacteriota;c__Actinomycetia;o__Actinomycetales;f__Microbacteriaceae;g__Rhodoglobus;s__Rhodoglobus sp001725325	82.89	0.68	d__Bacteria;p__Actinobacteriota;c__Actinomycetia;o__Actinomycetales;f__Microbacteriaceae;g__Rhodoglobus;s__	taxonomic classification defined by topology and ANI	N/A	GCA_004297555.1, s__Rhodoglobus sp004297555, 95.0, 79.58, 0.42; GCF_900230175.1, s__Rhodoglobus xinjiangense, 95.0, 78.89, 0.41; GCF_004118935.1, s__Rhodoglobus sp004118935, 95.0, 77.82, 0.25; GCF_002797685.1, s__Rhodoglobus amurskyense, 95.0, 77.81, 0.24; GCF_000247645.1, s__Rhodoglobus sp000247645, 95.0, 77.77, 0.18; GCF_000153145.1, s__Rhodoglobus sp000153145, 95.0, 77.49, 0.17; GCF_006788895.…	87.64	11	0.973903	Genome not assigned to closest species as it falls outside its pre-defined ANI radius
bin.37	Pseudomonas						high	91.13	2.186	d__Bacteria	p__Proteobacteria	c__Gammaproteobacteria	o__Pseudomonadales	f__Pseudomonadaceae	g__Pseudomonas_E	s__	0.621	Pseudomonas	10714	5198812	binsAC	d__Bacteria;p__Proteobacteria;c__Gammaproteobacteria;o__Pseudomonadales;f__Pseudomonadaceae;g__Pseudomonas_E;s__Pseudomonas_E hunanensis	GCF_003671955.1	95	d__Bacteria;p__Proteobacteria;c__Gammaproteobacteria;o__Pseudomonadales;f__Pseudomonadaceae;g__Pseudomonas_E;s__Pseudomonas_E hunanensis	98.31	0.91	GCF_003671955.1	95	d__Bacteria;p__Proteobacteria;c__Gammaproteobacteria;o__Pseudomonadales;f__Pseudomonadaceae;g__Pseudomonas_E;s__Pseudomonas_E hunanensis	98.31	0.91	d__Bacteria;p__Proteobacteria;c__Gammaproteobacteria;o__Pseudomonadales;f__Pseudomonadaceae;g__Pseudomonas_E;s__	taxonomic classification defined by topology and ANI	topological placement and ANI have congruent species assignments	GCF_000019125.1, s__Pseudomonas_E putida_P, 95.0, 90.68, 0.83; GCF_000708715.2, s__Pseudomonas_E putida_R, 95.0, 90.13, 0.82; GCF_000498395.2, s__Pseudomonas_E putida_Q, 95.0, 90.08, 0.83; GCF_003205205.1, s__Pseudomonas_E sp003205205, 95.0, 89.96, 0.81; GCF_000412675.1, s__Pseudomonas_E putida, 95.0, 89.9, 0.85; GCF_001642705.1, s__Pseudomonas_E sp001642705, 95.0, 89.79, 0.79; GCF_000730605.1, s…	80.87	11	N/A	N/A
bin.50	Pseudolabrys						high	94.19	1.529	d__Bacteria	p__Proteobacteria	c__Alphaproteobacteria	o__Rhizobiales	f__Xanthobacteraceae	g__Pseudolabrys	s__	0.64	Rhizobiales	36020	4576235	binsAC	d__Bacteria;p__Proteobacteria;c__Alphaproteobacteria;o__Rhizobiales;f__Xanthobacteraceae;g__Pseudolabrys;s__	N/A	N/A	N/A	N/A	N/A	GCF_003367395.1	95	d__Bacteria;p__Proteobacteria;c__Alphaproteobacteria;o__Rhizobiales;f__Xanthobacteraceae;g__Pseudolabrys;s__Pseudolabrys taiwanensis	82.15	0.63	d__Bacteria;p__Proteobacteria;c__Alphaproteobacteria;o__Rhizobiales;f__Xanthobacteraceae;g__Pseudolabrys;s__	taxonomic classification defined by topology and ANI	N/A	GCA_003133345.1, s__Pseudolabrys sp003133345, 95.0, 80.74, 0.57; GCA_001464835.1, s__Pseudolabrys sp001464835, 95.0, 80.65, 0.59; GCA_003152455.1, s__Pseudolabrys sp003152455, 95.0, 80.58, 0.44; GCF_003367195.1, s__Pseudolabrys sp003367195, 95.0, 80.29, 0.48; GCF_001426945.1, s__Pseudolabrys sp001426945, 95.0, 80.2, 0.47; GCF_005153485.1, s__Pseudolabrys sp005153485, 95.0, 80.11, 0.48; GCA_001899…	85	11	0.953821	N/A
bin.54	Pseudobacter						medium	62.73	5.172	d__Bacteria	p__Bacteroidota	c__Bacteroidia	o__Chitinophagales	f__Chitinophagaceae	g__Pseudobacter	s__	0.482	Bacteria	2416	5568625	binsC	d__Bacteria;p__Bacteroidota;c__Bacteroidia;o__Chitinophagales;f__Chitinophagaceae;g__Pseudobacter;s__	N/A	N/A	N/A	N/A	N/A	N/A	N/A	N/A	N/A	N/A	d__Bacteria;p__Bacteroidota;c__Bacteroidia;o__Chitinophagales;f__Chitinophagaceae;g__Pseudobacter;s__	ANI	N/A	GCF_004291315.1, s__Pseudobacter ginsenosidimutans, 95.0, 81.94, 0.64; GCF_003991355.1, s__Pseudobacter rhizosphaerae, 95.0, 81.64, 0.58; GCF_003555545.1, s__Pseudobacter sp003555545, 95.0, 76.87, 0.13	45.48	11	0.976748	N/A
bin.48	Pseudarthrobacter						high	91.55	1.756	d__Bacteria	p__Actinobacteriota	c__Actinomycetia	o__Actinomycetales	f__Micrococcaceae	g__Pseudarthrobacter	s__	0.664	Micrococcaceae	9783	3899109	binsAB	d__Bacteria;p__Actinobacteriota;c__Actinomycetia;o__Actinomycetales;f__Micrococcaceae;g__Pseudarthrobacter;s__	N/A	N/A	N/A	N/A	N/A	GCF_002953935.1	95	d__Bacteria;p__Actinobacteriota;c__Actinomycetia;o__Actinomycetales;f__Micrococcaceae;g__Pseudarthrobacter;s__Pseudarthrobacter sp002953935	93.61	0.84	d__Bacteria;p__Actinobacteriota;c__Actinomycetia;o__Actinomycetales;f__Micrococcaceae;g__Pseudarthrobacter;s__	taxonomic classification defined by topology and ANI	N/A	GCF_006151685.1, s__Pseudarthrobacter sp006151685, 95.0, 90.21, 0.86; GCF_001641125.1, s__Pseudarthrobacter sp001641125, 95.0, 86.26, 0.79; GCF_002929465.1, s__Pseudarthrobacter sp002929465, 95.0, 86.09, 0.78; GCF_000189535.1, s__Pseudarthrobacter phenanthrenivorans, 95.0, 85.25, 0.8; GCF_002892835.1, s__Pseudarthrobacter sp002892835, 95.0, 85.15, 0.71; GCF_005796185.1, s__Pseudarthrobacter sp005…	72.6	11	0.996546	Genome not assigned to closest species as it falls outside its pre-defined ANI radius
bin.21	Pedococcus						medium	85.55	2.612	d__Bacteria	p__Actinobacteriota	c__Actinomycetia	o__Actinomycetales	f__Dermatophilaceae	g__Pedococcus	s__	0.713	Actinomycetales	20697	4098261	binsBC	d__Bacteria;p__Actinobacteriota;c__Actinomycetia;o__Actinomycetales;f__Dermatophilaceae;g__Pedococcus;s__	N/A	N/A	N/A	N/A	N/A	GCF_001429605.1	95	d__Bacteria;p__Actinobacteriota;c__Actinomycetia;o__Actinomycetales;f__Dermatophilaceae;g__Pedococcus;s__Pedococcus sp001429605	87.83	0.77	d__Bacteria;p__Actinobacteriota;c__Actinomycetia;o__Actinomycetales;f__Dermatophilaceae;g__Pedococcus;s__	taxonomic classification defined by topology and ANI	N/A	GCF_900104525.1, s__Pedococcus dokdonensis, 95.0, 86.59, 0.76; GCF_006438965.1, s__Pedococcus bigeumensis, 95.0, 85.06, 0.72; GCF_001426245.1, s__Pedococcus sp001426245, 95.0, 83.17, 0.68; GCF_001428025.1, s__Pedococcus sp001428025, 95.0, 83.14, 0.62; GCF_900111375.1, s__Pedococcus cremeus, 95.0, 81.44, 0.57	58.73	11	0.985061	Genome not assigned to closest species as it falls outside its pre-defined ANI radius
bin.43	Pedococcus						medium	83.94	4.176	d__Bacteria	p__Actinobacteriota	c__Actinomycetia	o__Actinomycetales	f__Dermatophilaceae	g__Pedococcus	s__	0.714	Actinomycetales	6753	3230441	binsAB	d__Bacteria;p__Actinobacteriota;c__Actinomycetia;o__Actinomycetales;f__Dermatophilaceae;g__Pedococcus;s__	N/A	N/A	N/A	N/A	N/A	N/A	N/A	N/A	N/A	N/A	d__Bacteria;p__Actinobacteriota;c__Actinomycetia;o__Actinomycetales;f__Dermatophilaceae;g__Pedococcus;s__	taxonomic classification defined by topology and ANI	N/A	GCF_001429605.1, s__Pedococcus sp001429605, 95.0, 83.76, 0.79; GCF_900104525.1, s__Pedococcus dokdonensis, 95.0, 83.32, 0.75; GCF_006438965.1, s__Pedococcus bigeumensis, 95.0, 82.82, 0.76; GCF_001428025.1, s__Pedococcus sp001428025, 95.0, 82.67, 0.74; GCF_001426245.1, s__Pedococcus sp001426245, 95.0, 82.58, 0.74; GCF_900111375.1, s__Pedococcus cremeus, 95.0, 81.36, 0.69	61.83	11	0.95151	Genome not assigned to closest species as it falls outside its pre-defined ANI radius
bin.56	Palsa-955						medium	89.43	1.505	d__Bacteria	p__Bacteroidota	c__Bacteroidia	o__Chitinophagales	f__Chitinophagaceae	g__Palsa-955	s__	0.376	Bacteroidetes	11302	3388424	binsAB	d__Bacteria;p__Bacteroidota;c__Bacteroidia;o__Chitinophagales;f__Chitinophagaceae;g__Palsa-955;s__	N/A	N/A	N/A	N/A	N/A	GCF_003721595.1	95	d__Bacteria;p__Bacteroidota;c__Bacteroidia;o__Chitinophagales;f__Chitinophagaceae;g__Palsa-955;s__Palsa-955 sp003721595	77.34	0.19	d__Bacteria;p__Bacteroidota;c__Bacteroidia;o__Chitinophagales;f__Chitinophagaceae;g__Palsa-955;s__	taxonomic classification defined by topology and ANI	N/A	GCA_003132765.1, s__Palsa-955 sp003132765, 95.0, 76.42, 0.09; GCA_002050465.1, s__Palsa-955 sp002050465, 95.0, 76.15, 0.11	80.93	11	0.943256	N/A
bin.14	Paenarthrobacter						high	90.78	2.046	d__Bacteria	p__Actinobacteriota	c__Actinomycetia	o__Actinomycetales	f__Micrococcaceae	g__Paenarthrobacter	s__	0.637	Micrococcaceae	17583	3721298	binsABC	d__Bacteria;p__Actinobacteriota;c__Actinomycetia;o__Actinomycetales;f__Micrococcaceae;g__Paenarthrobacter;s__Paenarthrobacter ureafaciens	GCF_004028095.1	95	d__Bacteria;p__Actinobacteriota;c__Actinomycetia;o__Actinomycetales;f__Micrococcaceae;g__Paenarthrobacter;s__Paenarthrobacter ureafaciens	98.95	0.95	GCF_004028095.1	95	d__Bacteria;p__Actinobacteriota;c__Actinomycetia;o__Actinomycetales;f__Micrococcaceae;g__Paenarthrobacter;s__Paenarthrobacter ureafaciens	98.95	0.95	d__Bacteria;p__Actinobacteriota;c__Actinomycetia;o__Actinomycetales;f__Micrococcaceae;g__Paenarthrobacter;s__	taxonomic classification defined by topology and ANI	topological placement and ANI have congruent species assignments	GCF_006964045.1, s__Paenarthrobacter sp006964045, 95.0, 82.22, 0.63; GCF_900106835.1, s__Paenarthrobacter sp900106835, 95.0, 81.93, 0.66; GCF_002224285.1, s__Paenarthrobacter sp002224285, 95.0, 81.92, 0.66; GCF_000014925.1, s__Paenarthrobacter aurescens_A, 95.0, 81.87, 0.67; GCF_002979775.1, s__Paenarthrobacter sp002979775, 95.0, 81.85, 0.64; GCF_001423565.1, s__Paenarthrobacter sp001423565, 95.0…	66.51	11	N/A	N/A
bin.20	Methyloceanibacter						medium	63.59	4.428	d__Bacteria	p__Proteobacteria	c__Alphaproteobacteria	o__Rhizobiales	f__Methyloligellaceae	g__Methyloceanibacter	s__	0.652	Rhizobiales	2953	1384257	binsAB	d__Bacteria;p__Proteobacteria;c__Alphaproteobacteria;o__Rhizobiales;f__Methyloligellaceae;g__Methyloceanibacter;s__	N/A	N/A	N/A	N/A	N/A	GCA_002383105.1	95	d__Bacteria;p__Proteobacteria;c__Alphaproteobacteria;o__Rhizobiales;f__Methyloligellaceae;g__Methyloceanibacter;s__Methyloceanibacter sp002383105	81.08	0.69	d__Bacteria;p__Proteobacteria;c__Alphaproteobacteria;o__Rhizobiales;f__Methyloligellaceae;g__Methyloceanibacter;s__	taxonomic classification defined by topology and ANI	N/A	GCF_001723305.1, s__Methyloceanibacter superfactus, 95.0, 79.95, 0.75; GCA_003135455.1, s__Methyloceanibacter sp003135455, 95.0, 79.82, 0.63; GCF_001723295.1, s__Methyloceanibacter marginalis, 95.0, 78.97, 0.55; GCF_001723285.1, s__Methyloceanibacter methanicus, 95.0, 78.59, 0.53; GCA_002390155.1, s__Methyloceanibacter sp002390155, 95.0, 78.23, 0.34; GCF_003071365.1, s__Methyloceanibacter sp00307…	58.39	11	0.943132	Genome not assigned to closest species as it falls outside its pre-defined ANI radius
bin.2	Flavisolibacter						medium	72.28	3.708	d__Bacteria	p__Bacteroidota	c__Bacteroidia	o__Chitinophagales	f__Chitinophagaceae	g__Flavisolibacter	s__	0.488	Bacteroidetes	2424	3820773	binsBC	d__Bacteria;p__Bacteroidota;c__Bacteroidia;o__Chitinophagales;f__Chitinophagaceae;g__Flavisolibacter;s__	N/A	N/A	N/A	N/A	N/A	GCF_003628535.1	95	d__Bacteria;p__Bacteroidota;c__Bacteroidia;o__Chitinophagales;f__Chitinophagaceae;g__Flavisolibacter;s__Flavisolibacter sp003628535	78.11	0.34	d__Bacteria;p__Bacteroidota;c__Bacteroidia;o__Chitinophagales;f__Chitinophagaceae;g__Flavisolibacter;s__	taxonomic classification defined by topology and ANI	N/A	GCF_900129295.1, s__Flavisolibacter ginsengisoli, 95.0, 76.13, 0.06; GCA_002050435.1, s__Flavisolibacter sp002050435, 95.0, 75.99, 0.06	53.85	11	0.969682	N/A
bin.26	Flavipsychrobacter						high	100	0.492	d__Bacteria	p__Bacteroidota	c__Bacteroidia	o__Chitinophagales	f__Chitinophagaceae	g__Flavipsychrobacter	s__	0.426	Bacteroidetes	267253	4005798	binsA	d__Bacteria;p__Bacteroidota;c__Bacteroidia;o__Chitinophagales;f__Chitinophagaceae;g__Flavipsychrobacter;s__	N/A	N/A	N/A	N/A	N/A	N/A	N/A	N/A	N/A	N/A	d__Bacteria;p__Bacteroidota;c__Bacteroidia;o__Chitinophagales;f__Chitinophagaceae;g__Flavipsychrobacter;s__	ANI	N/A	GCA_002389765.1, s__Flavipsychrobacter sp002389765, 95.0, 78.75, 0.36; GCA_002337045.1, s__Flavipsychrobacter sp002337045, 95.0, 78.37, 0.32; GCA_001897855.1, s__Flavipsychrobacter sp001897855, 95.0, 77.99, 0.22; GCF_002127285.1, s__Flavipsychrobacter sp002127285, 95.0, 77.86, 0.28; GCA_004144175.1, s__Flavipsychrobacter sp004144175, 95.0, 77.57, 0.18; GCA_002483105.1, s__Flavipsychrobacter sp002…	98.33	11	0.958189	N/A
bin.38	Escherichia						high	99.38	0.111	d__Bacteria	p__Proteobacteria	c__Gammaproteobacteria	o__Enterobacterales	f__Enterobacteriaceae	g__Escherichia	s__	0.508	Enterobacteriaceae	82220	4423151	binsC	d__Bacteria;p__Proteobacteria;c__Gammaproteobacteria;o__Enterobacterales;f__Enterobacteriaceae;g__Escherichia;s__Escherichia flexneri	GCF_002950215.1	97	d__Bacteria;p__Proteobacteria;c__Gammaproteobacteria;o__Enterobacterales;f__Enterobacteriaceae;g__Escherichia;s__Escherichia flexneri	97.79	0.87	N/A	N/A	N/A	N/A	N/A	d__Bacteria;p__Proteobacteria;c__Gammaproteobacteria;o__Enterobacterales;f__Enterobacteriaceae;g__Escherichia;s__	ANI	topological placement and ANI have incongruent species assignments	GCF_002950215.1, s__Escherichia flexneri, 97.0, 97.79, 0.87; GCF_000026325.1, s__Escherichia coli_D, 96.95, 97.4, 0.94; GCF_002949675.1, s__Escherichia dysenteriae, 97.0, 97.2, 0.82; GCF_003697165.2, s__Escherichia coli, 96.81, 96.83, 0.91; GCF_003018335.1, s__Escherichia coli_C, 96.13, 95.98, 0.94; GCF_002965065.1, s__Escherichia sp002965065, 95.0, 94.5, 0.75; GCF_004211955.1, s__Escherichia sp0…	98.51	11	N/A	N/A
bin.22	Croceibacterium						high	98.39	0.898	d__Bacteria	p__Proteobacteria	c__Alphaproteobacteria	o__Sphingomonadales	f__Sphingomonadaceae	g__Croceibacterium	s__	0.651	Sphingomonadales	184324	3007945	binsAC	d__Bacteria;p__Proteobacteria;c__Alphaproteobacteria;o__Sphingomonadales;f__Sphingomonadaceae;g__Croceibacterium;s__	N/A	N/A	N/A	N/A	N/A	GCA_001897135.1	95	d__Bacteria;p__Proteobacteria;c__Alphaproteobacteria;o__Sphingomonadales;f__Sphingomonadaceae;g__Croceibacterium;s__Croceibacterium sp001897135	85.87	0.74	d__Bacteria;p__Proteobacteria;c__Alphaproteobacteria;o__Sphingomonadales;f__Sphingomonadaceae;g__Croceibacterium;s__	taxonomic classification defined by topology and ANI	N/A	GCF_003569745.1, s__Croceibacterium sp003569745, 95.0, 79.65, 0.5; GCA_002279825.1, s__Croceibacterium sp002279825, 95.0, 79.48, 0.52; GCF_001427865.1, s__Croceibacterium sp001427865, 95.0, 79.43, 0.51; GCA_001683845.1, s__Croceibacterium sp001683845, 95.0, 78.67, 0.38; GCF_003660445.1, s__Croceibacterium sp003660445, 95.0, 78.62, 0.34; GCF_000802385.1, s__Croceibacterium mercuriale, 95.0, 78.5, …	95.87	11	0.989687	Genome not assigned to closest species as it falls outside its pre-defined ANI radius
bin.30	Allosphingosinicella						medium	61.15	1.811	d__Bacteria	p__Proteobacteria	c__Alphaproteobacteria	o__Sphingomonadales	f__Sphingomonadaceae	g__Allosphingosinicella	s__	0.67	Alphaproteobacteria	4550	2061512	binsAB	d__Bacteria;p__Proteobacteria;c__Alphaproteobacteria;o__Sphingomonadales;f__Sphingomonadaceae;g__Allosphingosinicella;s__	N/A	N/A	N/A	N/A	N/A	GCF_003129465.1	95	d__Bacteria;p__Proteobacteria;c__Alphaproteobacteria;o__Sphingomonadales;f__Sphingomonadaceae;g__Allosphingosinicella;s__Allosphingosinicella sp003129465	79.93	0.57	d__Bacteria;p__Proteobacteria;c__Alphaproteobacteria;o__Sphingomonadales;f__Sphingomonadaceae;g__Allosphingosinicella;s__	taxonomic classification defined by topology and ANI	N/A	GCF_900177405.1, s__Allosphingosinicella indica, 95.0, 79.31, 0.52; GCF_004564275.1, s__Allosphingosinicella sp004564275, 95.0, 79.05, 0.51; GCA_005882415.1, s__Allosphingosinicella sp005882415, 95.0, 78.72, 0.42; GCA_005883305.1, s__Allosphingosinicella sp005883305, 95.0, 78.53, 0.45; GCF_003347635.1, s__Allosphingosinicella sp003347635, 95.0, 78.53, 0.51; GCF_003012735.1, s__Allosphingosinicell…	41.23	11	0.940537	N/A
bin.12	Allosphingosinicella						medium	52.65	2.362	d__Bacteria	p__Proteobacteria	c__Alphaproteobacteria	o__Sphingomonadales	f__Sphingomonadaceae	g__Allosphingosinicella	s__	0.666	Alphaproteobacteria	2694	1591272	binsA	d__Bacteria;p__Proteobacteria;c__Alphaproteobacteria;o__Sphingomonadales;f__Sphingomonadaceae;g__Allosphingosinicella;s__	N/A	N/A	N/A	N/A	N/A	GCF_003129465.1	95	d__Bacteria;p__Proteobacteria;c__Alphaproteobacteria;o__Sphingomonadales;f__Sphingomonadaceae;g__Allosphingosinicella;s__Allosphingosinicella sp003129465	80.62	0.58	d__Bacteria;p__Proteobacteria;c__Alphaproteobacteria;o__Sphingomonadales;f__Sphingomonadaceae;g__Allosphingosinicella;s__	taxonomic classification defined by topology and ANI	N/A	GCF_900177405.1, s__Allosphingosinicella indica, 95.0, 80.19, 0.46; GCF_004564275.1, s__Allosphingosinicella sp004564275, 95.0, 79.35, 0.5; GCF_003012735.1, s__Allosphingosinicella sp003012735, 95.0, 79.1, 0.42; GCA_005882415.1, s__Allosphingosinicella sp005882415, 95.0, 78.87, 0.43; GCF_003347635.1, s__Allosphingosinicella sp003347635, 95.0, 78.82, 0.46; GCA_002344055.1, s__Allosphingosinicella …	44.64	11	0.939302	N/A
bin.27	46-32						high	92.07	0	d__Bacteria	p__Bacteroidota	c__Bacteroidia	o__Chitinophagales	f__Chitinophagaceae	g__46-32	s__	0.477	Bacteroidetes	239675	4894802	binsA	d__Bacteria;p__Bacteroidota;c__Bacteroidia;o__Chitinophagales;f__Chitinophagaceae;g__46-32;s__	N/A	N/A	N/A	N/A	N/A	GCA_001898485.1	95	d__Bacteria;p__Bacteroidota;c__Bacteroidia;o__Chitinophagales;f__Chitinophagaceae;g__46-32;s__46-32 sp001898485	84.27	0.78	d__Bacteria;p__Bacteroidota;c__Bacteroidia;o__Chitinophagales;f__Chitinophagaceae;g__46-32;s__	taxonomic classification defined by topology and ANI	N/A	GCA_001898405.1, s__46-32 sp001898405, 95.0, 77.77, 0.2; GCA_003243445.1, s__46-32 sp003243445, 95.0, 77.13, 0.15; GCA_004173355.1, s__46-32 sp004173355, 95.0, 76.54, 0.11; GCA_004173255.1, s__46-32 sp004173255, 95.0, 76.51, 0.1	94.38	11	0.98981	Genome not assigned to closest species as it falls outside its pre-defined ANI radius
bin.8							medium	80.64	5.384	d__Bacteria	p__Actinobacteriota	c__Acidimicrobiia	o__UBA5794	f__ZC4RG35	g__	s__	0.642	Bacteria	10125	2698970	binsABC	d__Bacteria;p__Actinobacteriota;c__Acidimicrobiia;o__UBA5794;f__ZC4RG35;g__;s__	N/A	N/A	N/A	N/A	N/A	N/A	N/A	N/A	N/A	N/A	d__Bacteria;p__Actinobacteriota;c__Acidimicrobiia;o__UBA5794;f__ZC4RG35;g__;s__	taxonomic classification fully defined by topology	N/A	N/A	73.47	11	0.829644	N/A
bin.28							medium	59.88	9.829	d__Bacteria	p__Actinobacteriota	c__Acidimicrobiia	o__UBA5794	f__ZC4RG35	g__	s__	0.651	Bacteria	2166	1607684	binsAC	d__Bacteria;p__Actinobacteriota;c__Acidimicrobiia;o__UBA5794;f__ZC4RG35;g__;s__	N/A	N/A	N/A	N/A	N/A	N/A	N/A	N/A	N/A	N/A	d__Bacteria;p__Actinobacteriota;c__Acidimicrobiia;o__UBA5794;f__ZC4RG35;g__;s__	taxonomic classification fully defined by topology	N/A	N/A	40.63	11	0.826767	N/A
bin.4							high	96.72	0.501	d__Bacteria	p__Proteobacteria	c__Gammaproteobacteria	o__Xanthomonadales	f__Xanthomonadaceae	g__	s__	0.715	Xanthomonadaceae	14777	2698177	binsA	d__Bacteria;p__Proteobacteria;c__Gammaproteobacteria;o__Xanthomonadales;f__Xanthomonadaceae;g__WF-2;s__	N/A	N/A	N/A	N/A	N/A	N/A	N/A	N/A	N/A	N/A	d__Bacteria;p__Proteobacteria;c__Gammaproteobacteria;o__Xanthomonadales;f__Xanthomonadaceae;g__;s__	taxonomic novelty determined using RED	N/A	N/A	95.71	11	0.936309	N/A
bin.1							high	91.1	2.362	d__Bacteria	p__Proteobacteria	c__Gammaproteobacteria	o__Xanthomonadales	f__Xanthomonadaceae	g__	s__	0.67	Xanthomonadaceae	6589	2526596	binsAC	d__Bacteria;p__Proteobacteria;c__Gammaproteobacteria;o__Xanthomonadales;f__Xanthomonadaceae;g__WF-2;s__	N/A	N/A	N/A	N/A	N/A	N/A	N/A	N/A	N/A	N/A	d__Bacteria;p__Proteobacteria;c__Gammaproteobacteria;o__Xanthomonadales;f__Xanthomonadaceae;g__;s__	taxonomic novelty determined using RED	N/A	N/A	79.62	11	0.9343	N/A
bin.34							medium	71.46	2.162	d__Bacteria	p__Proteobacteria	c__Alphaproteobacteria	o__Rhizobiales	f__Xanthobacteraceae	g__	s__	0.619	Rhizobiales	9235	2729998	binsAC	d__Bacteria;p__Proteobacteria;c__Alphaproteobacteria;o__Rhizobiales;f__Xanthobacteraceae;g__Pseudorhodoplanes;s__	N/A	N/A	N/A	N/A	N/A	GCF_002119765.1	95	d__Bacteria;p__Proteobacteria;c__Alphaproteobacteria;o__Rhizobiales;f__Xanthobacteraceae;g__Pseudorhodoplanes;s__Pseudorhodoplanes sinuspersici	77.89	0.34	d__Bacteria;p__Proteobacteria;c__Alphaproteobacteria;o__Rhizobiales;f__Xanthobacteraceae;g__;s__	taxonomic classification defined by topology and ANI	N/A	N/A	48.65	11	0.924811	N/A
bin.7							medium	66.92	0.899	d__Bacteria	p__Proteobacteria	c__Alphaproteobacteria	o__Rhizobiales	f__Xanthobacteraceae	g__	s__	0.646	Rhizobiales	3359	3166529	binsA	d__Bacteria;p__Proteobacteria;c__Alphaproteobacteria;o__Rhizobiales;f__Xanthobacteraceae;g__;s__	N/A	N/A	N/A	N/A	N/A	N/A	N/A	N/A	N/A	N/A	d__Bacteria;p__Proteobacteria;c__Alphaproteobacteria;o__Rhizobiales;f__Xanthobacteraceae;g__;s__	taxonomic classification fully defined by topology	N/A	N/A	65.4	11	0.888641	N/A
bin.44							medium	65.09	0	d__Bacteria	p__Patescibacteria	c__Saccharimonadia	o__Saccharimonadales	f__Saccharimonadaceae	g__	s__	0.476	Bacteria	482446	924113	binsA	d__Bacteria;p__Patescibacteria;c__Saccharimonadia;o__Saccharimonadales;f__Saccharimonadaceae;g__UBA6022;s__	N/A	N/A	N/A	N/A	N/A	GCA_002404195.1	95	d__Bacteria;p__Patescibacteria;c__Saccharimonadia;o__Saccharimonadales;f__Saccharimonadaceae;g__UBA6022;s__UBA6022 sp002404195	76.96	0.17	d__Bacteria;p__Patescibacteria;c__Saccharimonadia;o__Saccharimonadales;f__Saccharimonadaceae;g__;s__	taxonomic classification defined by topology and ANI	N/A	N/A	77.16	11	0.899667	N/A
bin.31							medium	64.96	0.925	d__Bacteria	p__Patescibacteria	c__Saccharimonadia	o__Saccharimonadales	f__Saccharimonadaceae	g__	s__	0.521	Bacteria	69332	847472	binsA	d__Bacteria;p__Patescibacteria;c__Saccharimonadia;o__Saccharimonadales;f__Saccharimonadaceae;g__;s__	N/A	N/A	N/A	N/A	N/A	GCA_002434045.1	95	d__Bacteria;p__Patescibacteria;c__Saccharimonadia;o__Saccharimonadales;f__Saccharimonadaceae;g__UBA5946;s__UBA5946 sp002434045	77.35	0.13	d__Bacteria;p__Patescibacteria;c__Saccharimonadia;o__Saccharimonadales;f__Saccharimonadaceae;g__;s__	taxonomic classification defined by topology and ANI	N/A	N/A	72.64	11	0.84056	N/A
bin.33							medium	64.24	0.854	d__Bacteria	p__Patescibacteria	c__Saccharimonadia	o__Saccharimonadales	f__Saccharimonadaceae	g__	s__	0.489	Bacteria	879445	879445	binsA	d__Bacteria;p__Patescibacteria;c__Saccharimonadia;o__Saccharimonadales;f__Saccharimonadaceae;g__UBA5946;s__	N/A	N/A	N/A	N/A	N/A	GCA_002434045.1	95	d__Bacteria;p__Patescibacteria;c__Saccharimonadia;o__Saccharimonadales;f__Saccharimonadaceae;g__UBA5946;s__UBA5946 sp002434045	77.85	0.2	d__Bacteria;p__Patescibacteria;c__Saccharimonadia;o__Saccharimonadales;f__Saccharimonadaceae;g__;s__	taxonomic classification defined by topology and ANI	N/A	N/A	74.35	11	0.888233	N/A
bin.25							medium	60.74	0	d__Bacteria	p__Patescibacteria	c__Saccharimonadia	o__Saccharimonadales	f__Saccharimonadaceae	g__	s__	0.479	Bacteria	8187	1142385	binsB	d__Bacteria;p__Patescibacteria;c__Saccharimonadia;o__Saccharimonadales;f__Saccharimonadaceae;g__UBA6022;s__	N/A	N/A	N/A	N/A	N/A	GCA_002404195.1	95	d__Bacteria;p__Patescibacteria;c__Saccharimonadia;o__Saccharimonadales;f__Saccharimonadaceae;g__UBA6022;s__UBA6022 sp002404195	77.61	0.19	d__Bacteria;p__Patescibacteria;c__Saccharimonadia;o__Saccharimonadales;f__Saccharimonadaceae;g__;s__	taxonomic classification defined by topology and ANI	N/A	N/A	66.43	11	0.912658	N/A
bin.36							medium	58.2	4.601	d__Bacteria	p__Patescibacteria	c__Saccharimonadia	o__Saccharimonadales	f__Saccharimonadaceae	g__	s__	0.484	Bacteria	4491	837195	binsBC	d__Bacteria;p__Patescibacteria;c__Saccharimonadia;o__Saccharimonadales;f__Saccharimonadaceae;g__UBA5946;s__	N/A	N/A	N/A	N/A	N/A	GCA_002434045.1	95	d__Bacteria;p__Patescibacteria;c__Saccharimonadia;o__Saccharimonadales;f__Saccharimonadaceae;g__UBA5946;s__UBA5946 sp002434045	77.97	0.17	d__Bacteria;p__Patescibacteria;c__Saccharimonadia;o__Saccharimonadales;f__Saccharimonadaceae;g__;s__	taxonomic classification defined by topology and ANI	N/A	N/A	57.84	11	0.901335	N/A
bin.58							high	91.01	1.778	d__Bacteria	p__Actinobacteriota	c__Actinomycetia	o__Propionibacteriales	f__Propionibacteriaceae	g__	s__	0.633	Actinomycetales	7036	4299583	binsA	d__Bacteria;p__Actinobacteriota;c__Actinomycetia;o__Propionibacteriales;f__Propionibacteriaceae;g__;s__	N/A	N/A	N/A	N/A	N/A	N/A	N/A	N/A	N/A	N/A	d__Bacteria;p__Actinobacteriota;c__Actinomycetia;o__Propionibacteriales;f__Propionibacteriaceae;g__;s__	taxonomic novelty determined using RED	N/A	N/A	87.82	11	0.876602	N/A
bin.11							high	94.19	0.637	d__Bacteria	p__Actinobacteriota	c__Actinomycetia	o__Actinomycetales	f__Dermatophilaceae	g__	s__	0.726	Actinomycetales	27748	3477122	binsAB	d__Bacteria;p__Actinobacteriota;c__Actinomycetia;o__Actinomycetales;f__Dermatophilaceae;g__Austwickia;s__	N/A	N/A	N/A	N/A	N/A	N/A	N/A	N/A	N/A	N/A	d__Bacteria;p__Actinobacteriota;c__Actinomycetia;o__Actinomycetales;f__Dermatophilaceae;g__;s__	taxonomic novelty determined using RED	N/A	N/A	82.58	11	0.903634	N/A
bin.9							high	91.34	0.903	d__Bacteria	p__Bacteroidota	c__Bacteroidia	o__Chitinophagales	f__Chitinophagaceae	g__	s__	0.393	Bacteroidetes	16183	3646550	binsAB	d__Bacteria;p__Bacteroidota;c__Bacteroidia;o__Chitinophagales;f__Chitinophagaceae;g__;s__	N/A	N/A	N/A	N/A	N/A	N/A	N/A	N/A	N/A	N/A	d__Bacteria;p__Bacteroidota;c__Bacteroidia;o__Chitinophagales;f__Chitinophagaceae;g__;s__	taxonomic classification fully defined by topology	N/A	N/A	86.71	11	0.884072	N/A
bin.35							medium	75.61	0.594	d__Bacteria	p__Bacteroidota	c__Bacteroidia	o__Chitinophagales	f__Chitinophagaceae	g__	s__	0.456	Bacteroidetes	5862	3990489	binsBC	d__Bacteria;p__Bacteroidota;c__Bacteroidia;o__Chitinophagales;f__Chitinophagaceae;g__;s__	N/A	N/A	N/A	N/A	N/A	N/A	N/A	N/A	N/A	N/A	d__Bacteria;p__Bacteroidota;c__Bacteroidia;o__Chitinophagales;f__Chitinophagaceae;g__;s__	taxonomic novelty determined using RED	N/A	N/A	65.18	11	0.911054	N/A
bin.57							medium	86.27	2.215	d__Bacteria	p__Proteobacteria	c__Alphaproteobacteria	o__Rhizobiales	f__Beijerinckiaceae	g__	s__	0.663	Rhizobiales	7864	3372824	binsAB	d__Bacteria;p__Proteobacteria;c__Alphaproteobacteria;o__Rhizobiales;f__Beijerinckiaceae;g__28-YEA-48;s__	N/A	N/A	N/A	N/A	N/A	N/A	N/A	N/A	N/A	N/A	d__Bacteria;p__Proteobacteria;c__Alphaproteobacteria;o__Rhizobiales;f__Beijerinckiaceae;g__;s__	taxonomic novelty determined using RED	N/A	N/A	70.16	11	0.91691	N/A
bin.32							medium	70.11	1.724	d__Bacteria	p__Proteobacteria	c__Alphaproteobacteria	o__Acetobacterales	f__Acetobacteraceae	g__	s__	0.704	Bacteria	2424	4058724	binsBC	d__Bacteria;p__Proteobacteria;c__Alphaproteobacteria;o__Acetobacterales;f__Acetobacteraceae;g__Paracraurococcus;s__	N/A	N/A	N/A	N/A	N/A	N/A	N/A	N/A	N/A	N/A	d__Bacteria;p__Proteobacteria;c__Alphaproteobacteria;o__Acetobacterales;f__Acetobacteraceae;g__;s__	taxonomic novelty determined using RED	N/A	N/A	52.72	11	0.938449	N/A
bin.24							medium	81.5	0.691	d__Bacteria	p__Proteobacteria	c__Alphaproteobacteria	o__	f__	g__	s__	0.627	Alphaproteobacteria	5252	3734068	binsA	d__Bacteria;p__Proteobacteria;c__Alphaproteobacteria;o__SMXQ01;f__SMXQ01;g__;s__	N/A	N/A	N/A	N/A	N/A	GCA_004356985.1	95	d__Bacteria;p__Proteobacteria;c__Alphaproteobacteria;o__SMXQ01;f__SMXQ01;g__SMXQ01;s__SMXQ01 sp004356985	76.31	0.13	d__Bacteria;p__Proteobacteria;c__Alphaproteobacteria;o__;f__;g__;s__	taxonomic classification defined by topology and ANI	N/A	N/A	73.89	11	0.757811	N/A
