# Supplementary material for: Dissolved organic matter-generated photoelectrons enable microbial antimonate reduction in mine stream sediments
Source: Nat Commun. 2026 Apr 20;17:5463. doi: 10.1038/s41467-026-72108-1 (PMC13284237; doi:10.1038/s41467-026-72108-1)
Supplement: Supplementary file 6 — Supplementary Data 3 [file 41467_2026_72108_MOESM6_ESM.xlsx]

## Sheet: sheet
				PESbR MAGs (n=13)													Conventional Sb(V)-reducer MAGs (n=9)
KO	Module	Gene_name	Function	bin.5	bin.6	bin.15	bin.16	bin.18	bin.19	bin.40	bin.41	bin.46	bin.49	bin.55	bin.59	bin.61	bin.3	bin.10	bin.13	bin.23	bin.29	bin.39	bin.42	bin.47	bin.51
K02003	ABC transporters	ABC.CD.A	ABC transporter ATP-binding component	217	163	22	39	105	66	124	48	36	38	163	124	79	93	151	136	41	118	98	152	46	94
K02028	ABC transporters	ABC.PA.A	ABC transporter permease ATP-binding subunit	285	247	26	36	130	86	150	51	32	34	258	150	124	112	197	150	33	179	121	195	43	127
K10038	ABC transporters	glnQ	glutamine ABC transporter ATP-binding protein	204	158	23	33	96	62	123	46	28	31	164	114	80	91	150	130	33	118	94	142	44	91
K00765	ABC transporters	hisG	histidine ABC transporter ATP-binding protein	2	1	NA	1	NA	1	2	NA	1	1	1	2	NA	1	1	1	1	NA	1	2	NA	1
K02041	ABC transporters	phnC	phosphonate ABC transporter ATP-binding protein	223	179	25	34	103	65	126	49	28	36	176	137	82	93	152	133	32	121	96	150	43	92
K08356	aioA	aioA	As(III) oxidase (oxidate As(III)) , AioAB	8	7	1	2	6	2	9	1	3	3	3	10	2	2	6	5	NA	3	5	3	1	7
K08355	aioB	aioB	Arsenite oxidase small subunit	4	5	2	3	1	4	5	3	1	3	4	15	6	1	6	12	3	5	5	2	1	13
HMM	anoA	anoA	Sb oxidation	70	51	21	7	28	22	31	16	20	29	41	93	25	63	94	53	23	26	40	26	22	90
HMM	anrA	anrA	Sb reduction	7	6	0	1	2	1	4	1	1	2	2	7	0	0	2	4	0	1	3	0	0	1
HMM	arrA	arrA	Sb reduction	6	6	0	1	3	1	5	1	1	1	2	6	1	1	5	4	1	2	3	0	0	4
HMM	arsC	arsC	As reduction	2	2	2	1	2	1	2	2	5	3	3	5	2	3	3	4	2	3	0	3	2	1
K00537	arsC	arsC1	As(V) reductase (reduce As(V)) ,ArsC	3	2	3	2	2	2	2	3	6	3	2	6	3	3	3	4	2	4	NA	4	1	1
K03741	arsC	arsC2	As(V) reductase (reduce As(V)) ,ArsC	1	1	4	1	2	4	3	3	1	NA	4	6	1	3	6	2	5	2	3	1	2	2
K11811	As/Sb resistance	arsH	Arsenical resistance protein	2	4	3	1	1	1	2	1	3	1	2	4	1	2	2	3	3	3	2	4	2	3
K07222	As/Sb resistance	arsO	putative flavin-binding monooxygenase (unknown function) ,ArsO	71	69	15	16	39	32	28	20	30	33	62	77	24	52	110	56	23	27	42	41	25	80
K07089	As/Sb resistance	arsP	efflux system specific for trivalent organoarsenicals (extrude trivalent organoarsenicals from the cell) ,ArsP	6	6	NA	3	5	3	3	1	2	4	3	2	4	7	3	5	3	2	2	1	3	3
K07755	As/Sb resistance	AS3MT	Arsenite methyltransferase	34	46	25	28	41	15	52	19	29	31	41	33	21	29	43	47	21	23	52	17	33	60
K18139	As/Sb resistance	oprM	oprM, emhC, ttgC, cusC, adeK, smeF, mtrE, cmeC, gesC; outer membrane protein, multidrug efflux system	19	5	4	11	5	NA	5	8	20	15	4	25	11	NA	1	14	20	3	NA	3	13	NA
K01095	As/Sb resistance	pgpA	P-glycoprotein-related protein (recognize and transport thiol-metal conjugates) ,PgpA	1	NA	NA	1	1	1	NA	1	NA	NA	NA	2	1	1	1	NA	1	NA	1	2	1	NA
K00367	Assimilatory N reduction	narB	ferredoxin-nitrate reductase [EC:1.7.7.2]	10	9	1	3	8	3	11	3	5	4	3	11	3	3	8	6	1	3	6	2	2	10
K00372	Assimilatory N reduction	nasA	assimilatory nitrate reductase catalytic subunit [EC:1.7.99.-]	11	10	2	3	8	3	11	3	5	4	4	12	3	3	8	6	1	5	6	2	1	10
K00360	Assimilatory N reduction	nasB	assimilatory nitrate reductase electron transfer subunit [EC:1.7.99.-]	57	57	14	14	33	27	20	18	24	28	50	61	21	39	80	46	18	24	30	36	17	60
K00366	Assimilatory N reduction	nirA	ferredoxin-nitrite reductase [EC:1.7.7.1]	2	3	1	1	2	2	3	NA	3	2	2	4	NA	3	4	2	1	3	3	3	1	1
K17877	Assimilatory N reduction	NIT-6	nitrite reductase (NAD(P)H) [EC:1.7.1.4]	15	13	7	6	9	12	14	6	12	11	14	28	4	13	26	17	7	12	12	15	6	23
K10534	Assimilatory N reduction	NR	nitrate reductase (NAD(P)H) [EC:1.7.1.1?1.7.1.2?1.7.1.3]	14	5	4	1	12	5	3	4	4	2	5	20	5	4	18	8	2	2	6	3	3	18
K00860	Assimilatory S reduction	cysC	adenylylsulfate kinase [EC:2.7.1.25]	39	33	14	11	25	18	14	19	13	10	24	31	12	22	47	27	16	23	25	34	16	18
K00957	Assimilatory S reduction	cysD	sulfate adenylyltransferase subunit 2 [EC:2.7.7.4]	3	4	3	4	1	2	3	3	3	3	1	2	1	2	4	2	2	3	2	2	3	5
K00390	Assimilatory S reduction	cysH	phosphoadenosine phosphosulfate reductase [EC:1.8.4.8?1.8.4.10]	4	5	5	4	3	4	4	4	7	8	2	3	1	5	8	5	3	3	4	5	5	8
K00381	Assimilatory S reduction	cysI	sulfite reductase (NADPH) hemoprotein beta-component [EC:1.8.1.2]	2	3	1	1	2	2	4	NA	3	3	2	3	NA	2	4	2	1	3	3	3	1	1
K00380	Assimilatory S reduction	cysJ	sulfite reductase (NADPH) flavoprotein alpha-component [EC:1.8.1.2]	17	7	4	2	9	5	3	4	3	3	7	20	6	10	17	10	3	2	4	1	5	20
K21900	Assimilatory S reduction	cysl	sulfite reductase (NADPH) hemoproteinbeta-component	193	77	16	7	29	11	25	21	13	15	99	229	71	21	19	37	3	26	12	30	6	39
K00956	Assimilatory S reduction	cysN	sulfate adenylyltransferase subunit 1 [EC:2.7.7.4]	8	4	2	8	7	4	5	1	6	7	3	3	3	7	10	9	8	4	5	5	8	5
K00955	Assimilatory S reduction	cysNC	bifunctional enzyme CysN/CysC [EC:2.7.7.4?2.7.1.25]	10	7	3	11	12	6	7	2	8	8	5	5	4	9	13	13	8	6	6	12	9	7
K13811	Assimilatory S reduction	PAPSS	3-phosphoadenosine 5-phosphosulfate synthase [EC:2.7.7.4?2.7.1.25]	5	NA	3	1	2	3	2	2	1	1	NA	1	NA	3	6	3	NA	3	1	3	1	2
K00958	Assimilatory S reduction	sat, met3	sulfate adenylyltransferase [EC:2.7.7.4]	2	1	2	2	2	4	6	3	2	1	2	5	NA	5	7	2	3	2	2	2	2	5
K00392	Assimilatory S reduction	sir	sulfite reductase (ferredoxin) [EC:1.8.7.1]	3	3	1	1	2	2	3	1	3	2	2	3	NA	3	4	2	1	3	3	3	1	1
K03411	Chemotaxis	CheD	Chemotaxis	1	1	NA	NA	NA	NA	1	1	2	3	1	1	2	NA	NA	NA	NA	1	NA	1	NA	1
K03408	Chemotaxis	cheW	Chemotaxis	2	5	4	2	7	NA	5	4	7	6	3	6	5	NA	2	2	NA	5	3	5	NA	NA
K03409	Chemotaxis	cheX	Chemotaxis	1	NA	NA	NA	NA	NA	3	1	NA	NA	NA	NA	1	1	1	NA	NA	NA	2	NA	1	NA
K03414	Chemotaxis	cheZ	Chemotaxis	1	1	1	NA	4	NA	4	2	NA	NA	1	1	2	NA	NA	2	NA	NA	NA	NA	NA	1
K07240	Cr reductases	chrA	chromate transporter	7	8	2	1	2	6	NA	1	3	4	8	3	7	4	3	6	2	3	3	3	5	5
K19784	Cr reductases	chrR	NQR; chromate reductase, NAD(P)H dehydrogenase (quinone)	7	8	4	1	4	2	6	3	4	1	8	10	5	3	9	3	2	5	3	5	5	6
K06196	Cytochrome c maturation	ccdA	cytochrome c-type biogenesis protein	6	10	NA	1	3	4	7	4	3	2	8	6	7	10	11	13	7	7	7	6	7	12
K02197	Cytochrome c maturation	ccmE	cytochrome c-type biogenesis protein CcmE	3	2	NA	1	1	4	2	NA	1	1	3	1	1	4	5	1	2	3	4	1	2	4
K02198	Cytochrome c maturation	ccmF	cytochrome c-type biogenesis protein CcmF	4	1	1	3	1	2	1	2	3	5	2	6	2	3	4	2	7	2	7	1	4	6
K02200	Cytochrome c maturation	ccmH	cytochrome c-type biogenesis protein CcmH	2	2	1	3	5	1	3	2	1	3	1	2	2	1	NA	4	NA	2	NA	1	NA	NA
K02569	Cytochrome c maturation	napC	cytochrome c-type protein NapC	2	1	1	NA	NA	NA	4	1	NA	NA	1	2	NA	NA	NA	NA	1	NA	NA	NA	NA	1
K04013	Cytochrome c maturation	nrfB	cytochrome c-type protein NrfB	6	2	2	3	1	2	7	1	1	1	2	8	5	1	1	1	1	1	1	1	1	1
K04016	Cytochrome c maturation	nrfE	cytochrome c-type biogenesis protein NrfE	3	1	1	1	1	1	1	1	2	2	1	2	NA	1	1	1	2	1	2	NA	1	1
K03532	Cytochrome c maturation	torC	trimethylamine-N-oxide reductase (cytochrome c), cytochrome c-type subunit TorC	1	NA	NA	NA	NA	NA	4	1	NA	NA	NA	4	NA	NA	NA	NA	NA	NA	NA	1	2	1
K07821	Cytochrome c maturation	torY	trimethylamine-N-oxide reductase (cytochrome c), cytochrome c-type subunit TorY	1	NA	NA	NA	NA	NA	3	1	NA	NA	NA	2	NA	NA	NA	NA	NA	NA	NA	NA	1	NA
K02274	Cytochrome oxidases	coxA	Respiratory.Chain.Oxidase	4	2	4	3	2	1	4	2	4	4	1	7	3	2	2	5	3	3	1	5	2	1
K02275	Cytochrome oxidases	coxB	Respiratory.Chain.Oxidase	11	9	4	8	7	11	10	5	9	8	7	15	9	8	8	5	5	6	6	10	9	12
K02276	Cytochrome oxidases	coxC	Respiratory.Chain.Oxidase	3	3	3	2	4	2	1	NA	6	6	4	4	2	1	1	5	3	2	2	4	3	1
K02277	Cytochrome oxidases	coxD	Respiratory.Chain.Oxidase	8	4	4	3	6	2	2	5	6	5	6	8	2	4	7	14	7	3	6	9	9	9
K00425	Cytochrome oxidases	cydA	Respiratory.Chain.Oxidase	5	2	2	NA	3	1	2	5	1	1	1	6	NA	2	3	3	1	1	2	3	NA	3
K00426	Cytochrome oxidases	cydB	Respiratory.Chain.Oxidase	4	3	2	NA	7	6	2	4	4	2	3	7	3	7	16	2	1	3	10	2	1	12
K00374	Denitrification	narI, narV	nitrate reductase gamma subunit [EC:1.7.5.1?1.7.99.-]	7	2	1	3	NA	1	2	1	1	1	3	5	2	1	2	3	2	5	3	2	4	4
K00368	Denitrification	nirK	nitrite reductase (NO-forming) [EC:1.7.2.1]	12	6	7	5	5	5	11	6	5	5	6	14	6	11	14	12	6	12	12	9	1	22
K15864	Denitrification	nirS	nitrite reductase (NO-forming) / hydroxylamine reductase [EC:1.7.2.1?1.7.99.1]	11	5	3	8	9	1	10	2	2	2	6	17	5	1	2	6	4	4	1	5	2	1
K04561	Denitrification	norB	nitric oxide reductase subunit B [EC:1.7.2.5]	3	2	3	3	2	1	4	2	1	1	NA	4	1	2	NA	2	1	2	NA	2	2	NA
K02305	Denitrification	norC	nitric oxide reductase subunit C	13	5	3	8	10	1	17	7	5	3	9	19	9	1	1	11	7	5	1	6	4	1
K00376	Denitrification	nosZ	nitrous-oxide reductase [EC:1.7.2.4]	5	NA	1	4	4	1	8	NA	3	3	1	10	4	4	4	5	2	2	2	5	2	1
K02567	Dissimilatory N reduction	napA	nitrate reductase (cytochrome) [EC:1.9.6.1]	8	7	1	2	7	1	9	2	2	3	3	10	2	3	6	5	NA	3	5	2	2	7
K02568	Dissimilatory N reduction	napB	nitrate reductase (cytochrome), electron transfer subunit	3	NA	NA	1	NA	NA	4	3	1	NA	3	6	2	NA	NA	NA	NA	NA	NA	NA	2	NA
K00370	Dissimilatory N reduction	narG, narZ, nxrA	nitrate reductase / nitrite oxidoreductase, alpha subunit [EC:1.7.5.1?1.7.99.-]	11	8	2	1	9	2	17	3	2	3	4	12	3	4	8	8	1	5	7	5	1	12
K00371	Dissimilatory N reduction	narH, narY, nxrB	nitrate reductase / nitrite oxidoreductase, beta subunit [EC:1.7.5.1?1.7.99.-]	4	1	1	1	2	NA	6	NA	NA	NA	1	4	1	1	2	2	1	1	1	1	1	4
K00362	Dissimilatory N reduction	nirB	nitrite reductase (NADH) large subunit [EC:1.7.1.15]	44	48	14	14	31	29	21	17	24	24	45	46	16	36	70	42	14	19	32	30	11	58
K00363	Dissimilatory N reduction	nirD	nitrite reductase (NADH) small subunit [EC:1.7.1.15]	11	3	2	1	3	7	4	2	2	3	2	25	7	6	9	7	2	3	5	4	1	22
K03385	Dissimilatory N reduction	nrfA	nitrite reductase (cytochrome c-552) [EC:1.7.2.2]	2	2	1	NA	2	NA	3	2	1	NA	NA	2	NA	NA	1	1	2	NA	1	NA	NA	1
K15876	Dissimilatory N reduction	nrfH	cytochrome c nitrite reductase small subunit	8	2	1	6	1	1	7	2	NA	NA	5	10	3	1	2	4	4	2	NA	1	4	1
K00394	Dissimilatory S reduction	aprA	adenylylsulfate reductase, subunit A [EC:1.8.99.2]	24	21	8	2	9	7	8	5	12	14	19	31	4	17	33	17	11	9	9	12	9	20
K00395	Dissimilatory S reduction	aprB	adenylylsulfate reductase, subunit B [EC:1.8.99.2]	11	5	7	5	6	2	27	4	3	3	4	12	5	7	7	10	8	4	5	7	7	8
K11180	Dissimilatory S reduction	dsrA	dissimilatory sulfite reductase alpha subunit [EC:1.8.99.5]	4	3	1	2	1	3	5	NA	2	2	3	5	1	4	4	2	1	3	3	3	1	3
K11181	Dissimilatory S reduction	dsrB	dissimilatory sulfite reductase beta subunit [EC:1.8.99.5]	13	6	6	4	6	4	24	2	7	4	3	11	3	7	9	10	4	6	6	7	4	9
K07306	DMSO	dmsA	anaerobic dimethyl sulfoxide reductase subunit A [EC:1.8.5.3]	11	7	1	4	7	1	13	2	2	3	3	13	3	3	6	6	NA	4	4	2	1	7
K07307	DMSO	dmsB	anaerobic dimethyl sulfoxide reductase subunit B	14	4	6	4	6	2	28	3	3	3	2	12	5	6	6	9	7	3	4	6	7	9
K07308	DMSO	dmsC	anaerobic dimethyl sulfoxide reductase subunit C	NA	NA	1	NA	NA	NA	2	NA	NA	NA	NA	NA	NA	NA	1	NA	NA	1	NA	NA	NA	2
K23349	DMSO	dmsD	putative dimethyl sulfoxide reductase chaperone	2	NA	NA	NA	NA	NA	3	NA	1	NA	NA	2	NA	NA	NA	1	NA	NA	1	NA	NA	2
K23348	DMSO	dmsR	HTH-type transcriptional regulator, dimethyl sulfoxide reductase transcription regulator	13	2	1	NA	1	6	2	1	2	NA	6	11	3	4	8	4	NA	3	6	5	1	9
K17050	DMSO	serA, clrA	selenate/chlorate reductase subunit alpha [EC:1.97.1.9 1.97.1.1]	6	6	NA	NA	2	1	6	NA	1	1	2	7	1	1	4	4	NA	2	2	NA	NA	3
K00058	DMSO	serA, PHGDH	D-3-phosphoglycerate dehydrogenase / 2-oxoglutarate reductase [EC:1.1.1.95 1.1.1.399]	37	19	8	10	25	18	20	13	17	19	19	48	14	18	43	31	14	18	21	21	6	38
K07811	DMSO	torA	trimethylamine-N-oxide reductase (cytochrome c) [EC:1.7.2.3]	6	6	1	NA	4	1	8	1	2	2	3	10	2	1	5	5	NA	4	4	1	1	5
K08357	DMSO	ttrA	tetrathionate reductase subunit A	7	6	1	1	6	1	8	2	2	2	3	10	1	1	4	4	1	3	4	1	2	8
K18064	Effux/Detoxification	ACR2	As(V) reductase (reduce As(V)) ,ACR2	2	2	5	1	1	4	3	3	2	NA	4	5	5	1	6	4	7	2	4	2	4	5
K03325	Effux/Detoxification	ACR3	As(III) permease (extrude As(III) from the cell) ,ACR3	7	2	3	1	1	2	2	2	3	1	3	9	2	7	7	3	5	2	3	2	4	5
K03577	Effux/Detoxification	acrR	TetR/AcrR family transcriptional regulator, acrAB operon repressor	30	30	8	3	15	12	29	9	13	7	44	40	15	106	106	33	10	7	38	6	8	118
K01551	Effux/Detoxification	arsA	As(III)-pump ATPase (the catalytic subunit of an oxyanion-translocating ATPase) ,ArsA	10	8	5	13	15	8	8	9	13	10	7	15	3	11	23	17	6	7	15	15	8	14
K03893	Effux/Detoxification	arsB	Arsenical pump membrane protein	2	3	2	2	2	1	2	1	1	1	NA	7	NA	2	2	1	2	NA	6	1	NA	3
K08738	Electron shuttle/transfer	CYC	cytochrome c	17	8	6	15	14	1	17	8	5	4	15	34	11	1	2	14	5	9	2	8	7	2
K00411	Electron shuttle/transfer	petA	cytochrome	1	NA	NA	2	NA	1	2	NA	NA	1	NA	2	1	1	2	1	1	3	3	NA	1	5
K02636	Electron shuttle/transfer	petC	cytochrome	11	5	2	2	3	8	6	2	2	4	5	27	8	4	8	10	4	5	6	2	2	16
K02637	Electron shuttle/transfer	petD	cytochrome	1	NA	1	1	NA	1	2	NA	NA	2	NA	2	1	NA	1	1	NA	1	NA	NA	NA	1
K03585	Electron shuttle/transfer	qcrC	cytochrome c reductase cytochrome c subunit, bacillus type	31	23	19	18	34	2	22	17	22	19	23	34	10	4	12	38	18	15	8	12	22	9
K04095	Filamentation	fic	Filamentation	1	1	1	NA	NA	NA	2	1	1	NA	1	2	1	2	1	NA	1	2	NA	NA	NA	NA
K02406	Flagellar	fliC	Flagellar	2	NA	3	2	1	NA	6	2	4	4	1	3	NA	NA	1	3	1	2	1	1	NA	NA
K02415	Flagellar	fliL	Flagellar	13	12	7	2	4	16	8	5	12	9	12	5	7	16	26	8	1	2	15	7	11	24
K02379	Formate dehydrogenase	fdhD	Formate.Dehydrogenase	2	2	1	NA	3	1	2	2	2	2	2	4	1	1	1	1	NA	2	1	NA	2	2
K02380	Formate dehydrogenase	fdhE	Formate.Dehydrogenase	6	7	3	1	4	4	2	2	1	1	7	8	2	1	2	3	NA	2	3	2	1	2
K00123	Formate dehydrogenase	fdoG	Formate.Dehydrogenase	8	8	2	2	8	1	9	2	4	4	5	10	2	3	7	6	1	3	5	2	1	8
K00124	Formate dehydrogenase	fdoH	Formate.Dehydrogenase	15	6	5	5	8	1	30	2	2	2	3	11	4	7	8	8	8	3	6	7	7	9
K02108	F-type ATPase	ATPF0A	F-type.ATPase	5	4	1	2	2	2	NA	1	NA	3	2	1	1	NA	1	3	6	1	1	2	4	1
K02109	F-type ATPase	ATPF0B	F-type.ATPase	19	20	8	8	24	9	14	7	12	16	13	12	6	12	12	13	11	7	11	10	8	9
K02111	F-type ATPase	ATPF1A	F-type.ATPase	7	3	2	5	4	4	3	1	2	5	2	4	1	3	4	5	4	1	5	5	4	NA
K02112	F-type ATPase	ATPF1B	F-type.ATPase	5	3	2	4	4	4	8	1	2	4	5	3	1	3	4	7	3	1	1	4	3	1
K02113	F-type ATPase	ATPF1D	F-type.ATPase	1	NA	NA	1	NA	1	NA	1	1	1	NA	1	NA	1	1	1	1	1	2	1	1	NA
K02114	F-type ATPase	ATPF1E	F-type.ATPase	2	1	1	NA	1	2	NA	1	NA	1	1	1	1	1	1	1	2	1	1	1	1	NA
K02115	F-type ATPase	ATPF1G	F-type.ATPase	1	NA	NA	1	NA	NA	NA	NA	NA	1	NA	1	NA	1	1	1	1	1	1	1	1	NA
K00239	Fumarate reductase	sdhA, frdA	succinate_dehydrogenase_/_fumarate_reductase,_flavoprotein_subunit_[EC:1.3.5.1_1.3.5.4]	60	50	14	10	31	29	24	15	30	29	48	62	19	43	84	44	24	20	34	37	21	64
K00240	Fumarate reductase	sdhB, frdB	succinate_dehydrogenase_/_fumarate_reductase,_iron-sulfursubunit_[EC:1.3.5.1_1.3.5.4]	16	13	7	5	13	2	29	2	7	7	9	31	6	8	16	23	7	6	8	8	6	16
K00241	Fumarate reductase	sdhC, frdC	succinate_dehydrogenase_/_fumarate_reductase,_cytochromeb_subunit	10	5	4	3	4	7	3	5	6	6	10	6	4	7	10	4	8	8	5	4	5	5
K00242	Fumarate reductase	sdhD, frdD	succinate_dehydrogenase_/_fumarate_reductase,_membrane_anchor_subunit	4	NA	2	2	4	3	2	2	2	2	1	2	2	7	5	2	1	4	2	3	2	2
HMM	Hg reductases	hgcA	hgcA	0	0	0	0	0	0	1	0	0	0	0	0	0	0	0	0	0	0	0	0	0	0
HMM	Hg reductases	hgcB	hgcB	8	4	6	5	5	2	21	3	4	3	2	8	2	6	7	10	5	4	4	6	5	8
K00520	Hg reductases	merA	mercuric reductase [EC:1.16.1.1]	49	49	14	14	32	27	20	12	24	20	46	56	13	37	77	35	24	23	33	31	19	57
K19058	Hg reductases	merC	mercuric ion transport protein	17	18	23	7	13	22	16	16	7	8	23	26	7	20	15	16	7	15	29	10	7	32
K19057	Hg reductases	merD	MerR family transcriptional regulator, mercuric resistance operon regulatory protein	2	8	3	NA	2	5	5	1	4	2	8	7	3	10	15	4	NA	8	12	5	1	9
K19059	Hg reductases	merE	mercuric ion transport protein	1	1	3	4	2	1	1	1	3	2	4	8	1	2	3	4	3	1	3	6	6	3
K08364	Hg reductases	merP	periplasmic mercuric ion binding protein	4	3	3	1	2	3	2	1	NA	NA	2	2	2	1	2	5	11	5	2	1	8	6
K08365	Hg reductases	merR	MerR family transcriptional regulator, mercuric resistance operon regulatory protein	4	8	4	1	3	6	3	2	5	5	8	9	4	12	15	4	2	8	14	3	3	12
K08363	Hg reductases	merT	mercuric ion transport protein	10	5	12	3	8	7	6	9	6	4	9	10	5	13	9	10	6	11	10	7	5	15
K09820	HMs resistance	ABC. MN. A	Manganese/iron transport system ATP-binding protein	209	169	24	37	102	64	124	50	35	40	172	122	79	95	155	136	38	119	101	152	49	97
K09819	HMs resistance	ABC. MN. P	Manganese/iron transport system ATP-binding protein	5	7	3	1	5	5	1	1	NA	1	5	2	3	9	9	5	1	7	3	4	3	4
K09818	HMs resistance	ABC. MN. S	Manganese/iron transport system ATP-binding protein	1	3	1	NA	1	2	1	NA	1	NA	2	NA	1	2	4	1	NA	2	1	2	NA	3
K02074	HMs resistance	ABC. ZM.A	Zinc/manganese transport system ATP-binding protein	215	170	23	39	104	68	128	49	41	44	171	122	82	94	153	138	43	118	104	152	49	99
K02075	HMs resistance	ABC. ZM.P	Zinc/manganese transport system ATP-binding protein	1	7	2	1	2	3	3	2	NA	1	6	2	1	5	8	3	NA	10	4	5	2	3
K02077	HMs resistance	ABC. ZM.S	Zinc/manganese transport system ATP-binding protein	1	2	NA	NA	1	2	2	NA	NA	NA	3	1	1	3	4	1	1	3	2	2	NA	5
K21903	HMs resistance	cadC	lead/cadmium/zinc/bismuth-responsive transcriptional repressor	40	31	4	4	12	15	11	6	14	14	35	29	13	25	34	17	11	27	26	22	15	36
K21885	HMs resistance	cmtR	zinc and cadmium transporter	74	60	10	3	30	33	24	10	18	22	62	59	14	43	59	31	9	53	49	30	15	72
K17686	HMs resistance	copA	Copper-translocating P-type ATPase	14	10	5	8	9	6	8	4	3	3	7	11	4	8	7	15	16	12	10	8	12	18
K07798	HMs resistance	CusB/CusF/CzsB	Probable Co efflux system membrane fusion protein	24	21	13	16	29	3	18	16	18	15	19	29	8	3	6	34	16	10	6	10	13	5
K15726	HMs resistance	CzcABD, CzrBR	Cobalt-zinc-cadmium resistance protein	11	5	6	12	15	3	14	9	11	8	6	19	2	1	3	22	13	6	1	4	10	1
K16264	HMs resistance	czcD	cobalt-zinc-cadmium efflux system protein	3	3	2	1	5	1	7	6	3	4	4	2	1	6	3	8	3	7	4	2	4	6
K16088	HMs resistance	fpvA	Outer-membrane receptor for ferric coprogen and ferric-rhodotorulic acid	33	3	26	6	14	NA	5	29	31	42	14	16	15	NA	NA	10	12	NA	NA	NA	9	NA
K03322	HMs resistance	mntH	Manganese transport protein	9	2	2	4	6	1	4	2	2	3	2	17	1	2	2	4	6	2	7	2	3	12
K11924	HMs resistance	mntR	nscriptional regulator of mntH	79	57	13	NA	27	30	27	12	14	14	60	64	22	33	53	26	7	33	27	26	12	57
K07233	HMs resistance	pcoB, copB	Copper resistance protein B	1	NA	2	NA	1	NA	NA	2	2	1	1	4	NA	NA	NA	2	NA	NA	NA	NA	NA	NA
K11607	HMs resistance	sitB	Manganese/iron transport system ATP-binding protein	201	158	19	31	96	61	118	46	26	33	157	110	76	90	144	126	34	111	92	139	41	90
K11709	HMs resistance	troBCD/mntBCD/znuBC	Manganese/zinc/iron transport system permease protein	1	5	3	1	2	5	1	NA	NA	NA	4	NA	3	5	7	3	4	5	3	3	6	2
K16267	HMs resistance	zipB	zinc and cadmium transporter	3	NA	1	2	1	NA	NA	1	2	3	NA	3	1	1	1	2	1	1	2	1	4	3
K01534	HMs resistance	zntA	(Probable)Cadmium-transporting ATPase	11	7	5	9	8	2	9	3	3	3	5	7	4	5	7	13	10	10	8	8	7	16
K09815	HMs resistance	znuABC	Zinc transport system substrate-binding protein	2	2	1	1	2	2	2	NA	NA	NA	1	NA	1	2	5	3	1	2	1	4	3	3
K07803	HMs resistance	zraP	Zinc resistance-associated protein	4	4	4	6	8	1	7	3	5	1	5	8	3	1	5	15	9	9	4	4	6	3
K07713	HMs resistance	zraR/hydG	Response regulator of zinc sigma-54-dependent two-component system	72	56	40	36	90	33	102	51	62	66	48	115	54	29	52	59	80	41	51	39	96	45
K07709	HMs resistance	zraS/hydH	Two-component system, Ntrc family, sensor histidine kinase HydH	39	38	27	28	62	22	80	31	49	48	33	69	35	19	26	36	64	22	46	22	55	28
K00534	Ni-Fe hydrogenase	E1.12.7.2S	Ni-Fe.Hydrogenase	1	NA	NA	NA	NA	1	NA	NA	NA	NA	1	NA	1	NA	NA	3	1	NA	NA	NA	NA	NA
K06282	Ni-Fe hydrogenase	hyaA	Ni-Fe.Hydrogenase	1	1	NA	2	1	NA	2	NA	1	1	1	3	1	2	3	2	1	NA	2	1	1	NA
K06281	Ni-Fe hydrogenase	hyaB	Ni-Fe.Hydrogenase	1	NA	NA	1	NA	NA	3	NA	1	1	NA	NA	1	2	1	2	1	NA	NA	1	1	2
K18008	Ni-Fe hydrogenase	hydA	Ni-Fe.Hydrogenase	1	1	NA	2	1	NA	2	NA	1	1	1	1	1	2	2	2	1	1	1	1	1	NA
K00117	P metabolism	gcd	NA	1	1	3	1	5	NA	2	1	2	2	NA	4	1	NA	2	2	1	3	NA	4	1	NA
K05781	P metabolism	phnK	NA	204	156	20	31	94	60	119	43	26	27	158	114	76	89	142	125	34	118	93	139	39	89
K01113	P metabolism	phoD	NA	NA	1	1	NA	1	NA	1	NA	1	NA	2	3	NA	1	3	NA	1	NA	4	NA	2	3
K01524	P metabolism	ppx	NA	3	2	2	3	2	2	4	2	4	3	3	3	1	4	3	3	4	2	4	5	NA	2
K06137	P metabolism	pqqC	NA	2	2	1	1	2	1	5	NA	1	1	2	3	1	1	2	4	1	NA	1	NA	2	3
K02278	Pilus assamble	cpaA	Pilus.Assamble	1	4	1	1	2	1	3	3	2	2	4	4	1	2	2	1	1	1	1	2	2	3
K02279	Pilus assamble	cpaB	Pilus.Assamble	7	2	2	1	3	NA	8	NA	2	4	3	4	2	2	3	2	NA	4	5	4	NA	2
K02651	Pilus assamble	pilA	Pilus.Assamble	4	4	4	2	5	4	3	1	6	6	7	3	NA	2	3	7	NA	4	5	6	1	3
K24119	Redox homeostasis	ahpC	ROS	8	2	4	5	4	2	6	3	3	4	2	4	7	1	5	2	11	5	1	3	8	2
K00383	Redox homeostasis	gor	glutamate	43	42	12	11	21	29	17	15	17	21	37	54	14	35	74	40	21	19	32	32	12	58
K03675	Redox homeostasis	grxA	ROS	7	7	2	2	2	NA	1	2	2	3	8	7	4	1	NA	10	NA	2	NA	1	1	NA
K03674	Redox homeostasis	grxA	ROS	4	2	2	5	2	3	1	3	2	4	3	3	1	3	3	4	2	1	2	1	2	1
K01919	Redox homeostasis	gshA	glutamate	4	2	3	3	4	1	2	2	1	1	2	1	1	4	4	1	1	NA	5	1	NA	5
K01920	Redox homeostasis	gshB	glutamate	4	1	2	4	1	2	3	1	1	2	2	5	NA	2	NA	2	1	1	4	1	1	2
K00799	Redox homeostasis	gst	glutamate	24	23	10	5	18	NA	8	7	10	8	27	21	8	1	1	31	NA	13	1	8	NA	2
K03782	Redox homeostasis	katG	ROS	NA	NA	1	NA	1	2	NA	1	NA	2	NA	3	1	1	1	1	1	1	1	NA	2	2
K04565	Redox homeostasis	sod1	ROS	1	NA	1	NA	1	NA	1	1	1	1	1	1	NA	2	2	NA	1	NA	1	NA	NA	2
K04564	Redox homeostasis	sod2	ROS	2	2	1	1	1	1	2	1	1	1	1	1	1	1	1	2	1	1	NA	2	1	1
K00384	Redox homeostasis	trx	ROS	57	58	16	16	36	34	23	16	29	30	58	72	20	50	99	49	26	25	43	37	20	80
K04015	Reduction regulator	arrC	As(V) reductase membranous subunit (involved in As(V) reduction) ,ArrC	2	NA	NA	NA	1	1	3	2	NA	NA	NA	NA	1	2	2	1	NA	NA	1	NA	2	NA
K03892	Reduction regulator	arrR/arsR	arsenic-responsive repressor (regulate the expression of arr/ars operon) ,ArrR/ArsR	70	66	11	4	18	26	25	12	19	19	69	65	16	43	53	28	11	39	38	27	20	54
K02858	Riboflavin biosynthesis	ribB	Riboflavin.Metabolism	4	2	2	3	3	3	1	3	3	3	2	5	3	2	9	3	3	NA	2	2	3	4
K14652	Riboflavin biosynthesis	ribBA	Riboflavin.Metabolism	3	1	1	1	1	1	1	1	2	2	1	7	3	1	6	2	1	NA	2	1	1	4
K11752	Riboflavin biosynthesis	ribD	Riboflavin.Metabolism	3	7	3	4	5	4	4	8	5	5	7	5	2	9	10	4	6	5	9	7	8	9
K11753	Riboflavin biosynthesis	ribF	Riboflavin.Metabolism	2	NA	2	1	2	2	1	1	1	1	1	3	2	NA	2	1	1	1	2	1	2	1
K00794	Riboflavin biosynthesis	ribH	Riboflavin.Metabolism	2	3	2	1	3	1	NA	2	1	1	3	1	1	NA	3	4	4	NA	4	1	2	1
K16322	Sb uptake	pit	low-affinity inorganic phosphate transporter	1	2	2	2	1	1	2	NA	2	2	NA	1	1	1	1	2	2	2	1	NA	2	1
K02038	Sb uptake	pstA	phosphate transport system permease protein	87	108	7	7	37	38	41	10	5	4	114	46	47	32	52	28	2	79	44	77	3	38
K02036	Sb uptake	pstB	phosphate transport system ATP-binding protein	204	161	18	33	96	61	121	47	30	32	163	111	75	89	145	129	34	119	91	143	41	93
K02037	Sb uptake	pstC	phosphate transport system permease protein	74	91	5	7	28	31	35	10	5	4	84	39	41	26	49	29	3	65	42	57	4	41
K02040	Sb uptake	pstS	phosphate transport system substrate-binding protein	30	23	3	4	8	7	9	3	3	1	17	28	10	7	7	13	1	10	7	15	3	14
