# Supplementary material for: Dissolved organic matter-generated photoelectrons enable microbial antimonate reduction in mine stream sediments
Source: Nat Commun. 2026 Apr 20;17:5463. doi: 10.1038/s41467-026-72108-1 (PMC13284237; doi:10.1038/s41467-026-72108-1)
Supplement: Supplementary file 7 — Supplementary Data 4 [file 41467_2026_72108_MOESM7_ESM.xlsx]

## Sheet: sheet
KEGG_KO	description	PESbR	No AQS	No light
K06287	maf; septum formation protein	607.695	7.5744	1.7535
K05814	ugpA; sn-glycerol 3-phosphate transport system permease protein	369.769	0	1.0829
K19784	chrR, NQR; chromate reductase, NAD(P)H dehydrogenase (quinone)	42.6072	73.3855	47.5409
K14393	actP; cation/acetate symporter	398.655	133.097	39.3947
K02440	GLPF; glycerol uptake facilitator protein	22.3939	17.2886	9.5051
K02040	pstS; phosphate transport system substrate-binding protein	409.776	60.3227	243.011
K02038	pstA; phosphate transport system permease protein	66.1553	36.0979	43.5526
K00163	aceE; pyruvate dehydrogenase E1 component [EC:1.2.4.1]	648.611	104.858	109.794
K02036	pstB; phosphate transport system ATP-binding protein [EC:3.6.3.27]	45.0896	14.9148	21.9638
K15876	nrfH; cytochrome c nitrite reductase small subunit	11.2912	11.8169	4.4118
K01923	purC; phosphoribosylaminoimidazole-succinocarboxamide synthase [EC:6.3.2.6]	555.476	299.819	154.27
K11752	ribD; diaminohydroxyphosphoribosylaminopyrimidine deaminase / 5-amino-6-(5-phosphoribosylamino)uracil reductase [EC:3.5.4.26 1.1.1.193]	31.0422	15.1777	16.3457
K00794	ribH, RIB4; 6,7-dimethyl-8-ribityllumazine synthase [EC:2.5.1.78]	37.934	25.3172	35.7931
K00336	nuoG; NADH-quinone oxidoreductase subunit G [EC:1.6.5.3]	1890.3	1324.6	554.038
K14652	ribBA; 3,4-dihydroxy 2-butanone 4-phosphate synthase / GTP cyclohydrolase II [EC:4.1.99.12 3.5.4.25]	204.267	390.77	139.849
K04044	hscA; molecular chaperone HscA	1633.16	169.138	517.477
K17223	soxX; sulfur-oxidizing protein SoxX	5.791	2.7496	1.9031
K11924	mntR; DtxR family transcriptional regulator, manganese transport regulator	19.4124	15.0844	24.5924
K03892	arsR; ArsR family transcriptional regulator, arsenate/arsenite/antimonite-responsive transcriptional repressor	2675.31	1712.21	2386.87
K11753	ribF; riboflavin kinase / FMN adenylyltransferase [EC:2.7.1.26 2.7.7.2]	33.8291	42.0066	57.8748
K04565	SOD1; superoxide dismutase, Cu-Zn family [EC:1.15.1.1]	386.093	96.0254	207.639
K04564	SOD2; superoxide dismutase, Fe-Mn family [EC:1.15.1.1]	798.212	476.877	451.677
K03675	grxB; glutaredoxin 2	32.661	16.1541	11.1806
K09815	znuA; zinc transport system substrate-binding protein	8.2806	13.6543	4.0004
K08365	merR; MerR family transcriptional regulator, mercuric resistance operon regulatory protein	95.6465	258.777	23.9568
K08364	merP; periplasmic mercuric ion binding protein	15.3338	120.223	57.446
K09774	lptA; lipopolysaccharide export system protein LptA	856.344	540.617	391.035
K08363	merT; mercuric ion transport protein	6.4782	6.1092	7.1556
K01920	gshB; glutathione synthase [EC:6.3.2.3]	48.4738	12.3304	42.1727
K08355	aoxA; arsenite oxidase small subunit [EC:1.20.2.1 1.20.9.1]	7.8675	6.4455	9.7899
K00384	trxB, TRR; thioredoxin reductase (NADPH) [EC:1.8.1.9]	1089.46	614.04	993.178
K00383	GSR, gor; glutathione reductase (NADPH) [EC:1.8.1.7]	11.0808	9.6457	9.4711
K07709	zraS, hydH; two-component system, NtrC family, sensor histidine kinase HydH [EC:2.7.13.3]	0.2928	387.317	0
K07240	chrA; chromate transporter	1.5513	7.4947	1.0103
K07233	pcoB, copB; copper resistance protein B	2.7378	1.1516	2.9224
K07222	K07222; putative flavoprotein involved in K+ transport	27.9152	160.171	23.0199
K07089	K07089; uncharacterized protein	23.943	18.1799	41.9249
K02651	flp, pilA; pilus assembly protein Flp/PilA	1223.18	860.744	1165.51
K00457	HPD, hppD; 4-hydroxyphenylpyruvate dioxygenase [EC:1.13.11.27]	826.074	361.86	447.643
K02278	cpaA, tadV; prepilin peptidase CpaA [EC:3.4.23.43]	3.22	0	0.6126
K03089	rpoH; RNA polymerase sigma-32 factor	1368.24	955.118	763.133
K06196	ccdA; cytochrome c-type biogenesis protein	202.408	127.316	308.647
K02703	psbA; photosystem II P680 reaction center D1 protein [EC:1.10.3.9]	9.7947	3.4105	1.5174
K02691	psaC; photosystem I subunit VII	11.4663	0	3.2724
K02690	psaB; photosystem I P700 chlorophyll a apoprotein A2	1.3902	1.2238	1.0342
K04561	norB; nitric oxide reductase subunit B [EC:1.7.2.5]	44.4543	73.7441	115.739
K02689	psaA; photosystem I P700 chlorophyll a apoprotein A1	3.8644	0	0.194
K06137	pqqC; pyrroloquinoline-quinone synthase [EC:1.3.3.11]	116.162	43.4703	86.3337
K08982	K08982; putative membrane protein	960.36	572.403	584.178
K01524	ppx-gppA; exopolyphosphatase / guanosine-5'-triphosphate,3'-diphosphate pyrophosphatase [EC:3.6.1.11 3.6.1.40]	19.9508	1.1074	6.2812
K03782	katG; catalase-peroxidase [EC:1.11.1.21]	284.655	168.411	367.582
K03741	ARSC2, arsC; arsenate reductase [EC:1.20.4.1]	573.347	424.836	1084.64
K02899	RP-L27, MRPL27, rpmA; large subunit ribosomal protein L27	4013.07	2159.92	2677.99
K01113	phoD; alkaline phosphatase D [EC:3.1.3.1]	28.1241	11.9905	14.7845
K09013	sufC; Fe-S cluster assembly ATP-binding protein	1126.33	608.8	767.054
K07304	msrA; peptide-methionine (S)-S-oxide reductase [EC:1.8.4.11]	2803	1252.18	1917.73
K03532	torC; trimethylamine-N-oxide reductase (cytochrome c), cytochrome c-type subunit TorC	155.026	169.963	132.259
K06282	hyaA, hybO; hydrogenase small subunit [EC:1.12.99.6]	10.908	6.4284	10.7503
K03696	clpC; ATP-dependent Clp protease ATP-binding subunit ClpC	8404.41	5423.49	6027.9
K02864	RP-L10, MRPL10, rplJ; large subunit ribosomal protein L10	1327.9	723.791	964.609
K02968	RP-S20, rpsT; small subunit ribosomal protein S20	1493.15	973.968	1097.82
K03046	rpoC; DNA-directed RNA polymerase subunit beta' [EC:2.7.7.6]	1468.28	646.048	1080.67
K03411	cheD; chemotaxis protein CheD [EC:3.5.1.44]	2.5911	1.9005	8.4778
K06281	hyaB, hybC; hydrogenase large subunit [EC:1.12.99.6]	28.53	8.9222	24.5073
K03408	cheW; purine-binding chemotaxis protein CheW	144.392	75.2375	156.301
K03325	ACR3, arsB; arsenite transporter	73.0973	49.4368	91.4671
K04043	dnaK, HSPA9; molecular chaperone DnaK	2325.35	1376.38	1780.77
K04078	groES, HSPE1; chaperonin GroES	3810.67	2601.83	2934.11
K07736	carD; CarD family transcriptional regulator	2844.12	2687.95	2206.92
K03322	mntH; manganese transport protein	21.7416	7.371	27.9396
K02358	tuf, TUFM; elongation factor Tu	1737.83	1459.53	1365.23
K17686	copA, ATP7; Cu+-exporting ATPase [EC:3.6.3.54]	574.594	338.193	492.003
K02952	RP-S13, rpsM; small subunit ribosomal protein S13	1924.79	1322.44	1524.92
K02888	RP-L21, MRPL21, rplU; large subunit ribosomal protein L21	2107.5	1145.68	1713.62
K16267	zipB; zinc and cadmium transporter	1.2528	0	0.5661
K16264	czcD, zitB; cobalt-zinc-cadmium efflux system protein	22.0994	14.9705	12.2311
K15726	czcA; cobalt-zinc-cadmium resistance protein CzcA	14.6023	11.3429	10.1436
K13628	iscA; iron-sulfur cluster assembly protein	2791.9	2069.62	2391.87
K11709	troD, mntD, znuB; manganese/zinc/iron transport system permease protein	3.2252	1.316	0.3643
K02909	RP-L31, rpmE; large subunit ribosomal protein L31	3498.42	1839.37	3007.04
K09819	ABC.MN.P; manganese/iron transport system permease protein	0.8483	0.7385	0.7667
K07798	cusB, silB; membrane fusion protein, Cu(I)/Ag(I) efflux system	19.904	5.5074	18.1376
K02569	napC; cytochrome c-type protein NapC	8.9906	2.6294	24.686
K13993	HSP20; HSP20 family protein	12174.4	7980.41	10684.4
K03116	tatA; sec-independent protein translocase protein TatA	3428.12	1917.15	3020.21
K02568	napB; cytochrome c-type protein NapB	3.9021	4.1576	17.9765
K07713	zraR, hydG; two-component system, NtrC family, response regulator HydG	220.956	91.9252	113.61
K01534	zntA; Cd2+/Zn2+-exporting ATPase [EC:3.6.3.3 3.6.3.5]	14.0302	7.766	9.204
K02916	RP-L35, MRPL35, rpmI; large subunit ribosomal protein L35	3942.53	3323.24	3546.19
K02113	ATPF1D, atpH; F-type H+-transporting ATPase subunit delta	114.549	80.3614	97.7114
K02406	fliC; flagellin	140.135	69.8767	147.449
K02380	fdhE; FdhE protein	0.6756	0	0.9158
K02112	ATPF1B, atpD; F-type H+-transporting ATPase subunit beta [EC:3.6.3.14]	527.032	320.106	373.639
K02305	norC; nitric oxide reductase subunit C	54.9156	26.3045	55.6973
K02279	cpaB, rcpC; pilus assembly protein CpaB	15.7172	7.9723	28.6064
K02111	ATPF1A, atpA; F-type H+-transporting ATPase subunit alpha [EC:3.6.3.14]	439.894	177.578	333.21
K02108	ATPF0A, atpB; F-type H+-transporting ATPase subunit a	214.471	161.03	185.16
K02379	fdhD; FdhD protein	17.9164	12.3861	13.5088
K02275	coxB, ctaC; cytochrome c oxidase subunit II [EC:1.9.3.1]	555.108	226.339	604.596
K02274	coxA, ctaD; cytochrome c oxidase subunit I [EC:1.9.3.1]	498.518	282.834	622.457
K00123	fdoG, fdhF, fdwA; formate dehydrogenase major subunit [EC:1.17.1.9]	347.784	327.613	326.975
K02415	fliL; flagellar FliL protein	82.9064	36.7063	78.7738
K03888	MQCRC, qcrC, bfcC, petD; menaquinol-cytochrome c reductase cytochrome b/c subunit	8.816	7.1542	6.956
K02115	ATPF1G, atpG; F-type H+-transporting ATPase subunit gamma	229.553	371.266	211.657
K02114	ATPF1E, atpC; F-type H+-transporting ATPase subunit epsilon	483.753	209.72	551.336
K08973	K08973; putative membrane protein	544	31.5049	199.575
K03558	cvpA; membrane protein required for colicin V production	632.938	63.3108	305.192
K03798	ftsH, hflB; cell division protease FtsH [EC:3.4.24.-]	2016.91	1002.27	1692.34
K03704	cspA; cold shock protein (beta-ribbon, CspA family)	12618.1	8301.99	12298.6
K02994	RP-S8, rpsH; small subunit ribosomal protein S8	761.509	523.921	447.355
K15724	erpA; iron-sulfur cluster insertion protein	1433.28	880.058	1120.19
K02913	RP-L33, MRPL33, rpmG; large subunit ribosomal protein L33	1439.12	1056.24	1133.29
K03723	mfd; transcription-repair coupling factor (superfamily II helicase) [EC:3.6.4.-]	321.592	132.495	18.1444
K18955	whiB1_2_3_4; WhiB family transcriptional regulator, redox-sensing transcriptional regulator	1876.09	1245.01	1583.85
K00991	ispD; 2-C-methyl-D-erythritol 4-phosphate cytidylyltransferase [EC:2.7.7.60]	324.919	131.878	38.8345
K02601	nusG; transcriptional antiterminator NusG	1344.35	798.975	1062.66
K02863	RP-L1, MRPL1, rplA; large subunit ribosomal protein L1	857.009	535.626	575.99
K03544	clpX, CLPX; ATP-dependent Clp protease ATP-binding subunit ClpX	769.941	386.364	491.027
K01895	ACSS, acs; acetyl-CoA synthetase [EC:6.2.1.1]	642.222	709.351	371.112
K00926	arcC; carbamate kinase [EC:2.7.2.2]	355.159	74.3437	86.8089
K05788	ihfB, himD; integration host factor subunit beta	545.475	283.696	277.932
K06204	dksA; DnaK suppressor protein	1734.62	1640.76	1472.18
K01952	purL, PFAS; phosphoribosylformylglycinamidine synthase [EC:6.3.5.3]	782.104	1557.92	520.22
K06861	lptB; lipopolysaccharide export system ATP-binding protein [EC:3.6.3.-]	440.832	215.899	179.561
K02876	RP-L15, MRPL15, rplO; large subunit ribosomal protein L15	3438.3	905.374	3179.32
K03666	hfq; host factor-I protein	1076.86	556.554	818.295
K05516	cbpA; curved DNA-binding protein	314.807	170.001	59.6927
K13640	hspR; MerR family transcriptional regulator, heat shock protein HspR	433.097	242.332	180.601
K02470	gyrB; DNA gyrase subunit B [EC:5.99.1.3]	804.408	507.443	565.654
K01647	CS, gltA; citrate synthase [EC:2.3.3.1]	599.572	268.137	365.174
K00382	DLD, lpd, pdhD; dihydrolipoamide dehydrogenase [EC:1.8.1.4]	430.513	88147.9	196.274
K11689	dctQ; C4-dicarboxylate transporter, DctQ subunit	544.761	256.989	311.856
K02996	RP-S9, MRPS9, rpsI; small subunit ribosomal protein S9	1091.08	936.208	861.864
K01879	glyS; glycyl-tRNA synthetase beta chain [EC:6.1.1.14]	246.72	142.505	17.5586
K03412	cheB; two-component system, chemotaxis family, protein-glutamate methylesterase/glutaminase [EC:3.1.1.61 3.5.1.44]	394.792	270.879	167.125
K01356	lexA; repressor LexA [EC:3.4.21.88]	437.878	153.506	210.322
K02992	RP-S7, MRPS7, rpsG; small subunit ribosomal protein S7	1471.93	783.468	1255.2
K02600	nusA; N utilization substance protein A	668.779	391.781	455.003
K02956	RP-S15, MRPS15, rpsO; small subunit ribosomal protein S15	4101.12	2377.59	3893.04
K12510	tadB; tight adherence protein B	274.29	31.3671	67.0348
K03797	E3.4.21.102, prc, ctpA; carboxyl-terminal processing protease [EC:3.4.21.102]	661.19	313.31	456.496
K01077	E3.1.3.1, phoA, phoB; alkaline phosphatase [EC:3.1.3.1]	231.358	39.6675	29.9026
K00230	hemG; menaquinone-dependent protoporphyrinogen oxidase [EC:1.3.5.3]	758.413	390.921	560.028
K09794	K09794; uncharacterized protein	235.526	99.9557	41.4446
K02964	RP-S18e, RPS18; small subunit ribosomal protein S18e	185.262	29.0503	0
K07447	ruvX; putative holliday junction resolvase [EC:3.1.-.-]	232.992	47.7748	50.1967
K15580	oppA, mppA; oligopeptide transport system substrate-binding protein	389.902	216.858	207.396
K16090	fiu; catecholate siderophore receptor	204.263	11.2462	22.3701
K01495	GCH1, folE; GTP cyclohydrolase IA [EC:3.5.4.16]	777.63	235.437	596.71
K07238	TC.ZIP, zupT, ZRT3, ZIP2; zinc transporter, ZIP family	180.172	18.6921	4.3555
K03100	lepB; signal peptidase I [EC:3.4.21.89]	556.397	377.51	382.292
K03086	rpoD; RNA polymerase primary sigma factor	2801.02	1504.74	2627.09
K02609	paaA; ring-1,2-phenylacetyl-CoA epoxidase subunit PaaA [EC:1.14.13.149]	525.254	381.219	354.327
K08999	K08999; uncharacterized protein	822.796	471.611	652.092
K09001	anmK; anhydro-N-acetylmuramic acid kinase [EC:2.7.1.170]	199.379	145.526	28.8661
K05808	yhbH; putative sigma-54 modulation protein	627.661	404.55	459.063
K01955	carB, CPA2; carbamoyl-phosphate synthase large subunit [EC:6.3.5.5]	291.402	92.1402	123.876
K04080	ibpA; molecular chaperone IbpA	1554.77	837.477	1387.95
K07390	grxD, GLRX5; monothiol glutaredoxin	851.229	557.364	684.649
K06078	lpp; murein lipoprotein	187.591	137	21.1164
K18226	prmD; propane monooxygenase coupling protein	309.128	258.437	143.671
K01686	uxuA; mannonate dehydratase [EC:4.2.1.8]	173.975	26.6363	11.5402
K07322	ytfE, scdA; regulator of cell morphogenesis and NO signaling	277.349	103.958	115.1
K09958	K09958; uncharacterized protein	162.996	83.0788	2.3882
K03596	lepA; GTP-binding protein LepA	351.994	260.39	194.939
K00640	cysE; serine O-acetyltransferase [EC:2.3.1.30]	311.855	282.479	157.037
K07335	bmpA, bmpB, tmpC; basic membrane protein A and related proteins	565.71	1736.42	412.201
K02895	RP-L24, MRPL24, rplX; large subunit ribosomal protein L24	980.226	510.255	827.031
K00946	thiL; thiamine-monophosphate kinase [EC:2.7.4.16]	146.388	0	0.0936
K07004	K07004; uncharacterized protein	228.565	387.877	82.5582
K03561	exbB; biopolymer transport protein ExbB	435.001	215.131	290.78
K00930	argB; acetylglutamate kinase [EC:2.7.2.8]	217.931	38.3022	75.4977
K06217	phoH, phoL; phosphate starvation-inducible protein PhoH and related proteins	495.217	245.815	354.556
K00428	E1.11.1.5; cytochrome c peroxidase [EC:1.11.1.5]	256.875	55.9655	116.283
K03284	corA; magnesium transporter	203.518	83.0813	63.0109
K02313	dnaA; chromosomal replication initiator protein	476.886	163.669	337.003
K04771	degP, htrA; serine protease Do [EC:3.4.21.107]	985.56	689.36	846.261
K01902	sucD; succinyl-CoA synthetase alpha subunit [EC:6.2.1.5]	389.649	268.628	251.524
K01999	livK; branched-chain amino acid transport system substrate-binding protein	2453.49	1899.93	2317.41
K03386	PRDX2_4, ahpC; peroxiredoxin (alkyl hydroperoxide reductase subunit C) [EC:1.11.1.15]	757.115	480.873	623.596
K19339	nosR; NosR/NirI family transcriptional regulator, nitrous oxide reductase regulator	197.148	76.8029	64.7554
K07156	copC, pcoC; copper resistance protein C	168.45	27.5437	36.4567
K01887	RARS, argS; arginyl-tRNA synthetase [EC:6.1.1.19]	209.732	68.7037	83.1573
K01703	leuC, IPMI-L; 3-isopropylmalate/(R)-2-methylmalate dehydratase large subunit [EC:4.2.1.33 4.2.1.35]	222.587	253.138	96.8203
K07742	ylxR; uncharacterized protein	350.273	160.052	225.562
K01759	GLO1, gloA; lactoylglutathione lyase [EC:4.4.1.5]	425.065	183.511	300.455
K07979	ytrA; GntR family transcriptional regulator	179.358	70.8971	54.7516
K00170	porB; pyruvate ferredoxin oxidoreductase beta subunit [EC:1.2.7.1]	227.342	95.4386	103.981
K03218	rlmB; 23S rRNA (guanosine2251-2'-O)-methyltransferase [EC:2.1.1.185]	162.552	29.9404	39.3803
K04085	tusA, sirA; tRNA 2-thiouridine synthesizing protein A [EC:2.8.1.-]	290.416	178.064	167.885
K09791	K09791; uncharacterized protein	488.064	160.692	366.096
K00134	GAPDH, gapA; glyceraldehyde 3-phosphate dehydrogenase [EC:1.2.1.12]	638.429	392.813	517.226
K00939	adk, AK; adenylate kinase [EC:2.7.4.3]	324.323	178.231	204.341
K09022	ridA, tdcF, RIDA; 2-iminobutanoate/2-iminopropanoate deaminase [EC:3.5.99.10]	238.665	158.834	119.245
K06328	cotE; spore coat protein E	128.365	2.03	9.2485
K01082	cysQ, MET22, BPNT1; 3'(2'), 5'-bisphosphate nucleotidase [EC:3.1.3.7]	167.105	35.3742	48.0677
K01624	FBA, fbaA; fructose-bisphosphate aldolase, class II [EC:4.1.2.13]	252.084	242.309	134.163
K04042	glmU; bifunctional UDP-N-acetylglucosamine pyrophosphorylase / Glucosamine-1-phosphate N-acetyltransferase [EC:2.7.7.23 2.3.1.157]	192.859	25.2225	75.8973
K03281	TC.CIC; chloride channel protein, CIC family	142.925	20.3743	27.4289
K02948	RP-S11, MRPS11, rpsK; small subunit ribosomal protein S11	990.089	640.764	879.423
K02027	ABC.MS.S; multiple sugar transport system substrate-binding protein	1331.42	609.927	1220.88
K07136	K07136; uncharacterized protein	118.294	0	8.9088
K03642	rlpA; rare lipoprotein A	212.957	70.8573	104.509
K06996	K06996; uncharacterized protein	516.902	405.485	409.107
K09918	K09918; uncharacterized protein	146.819	55.6916	39.7806
K02049	ABC.SN.A; NitT/TauT family transport system ATP-binding protein	159.267	108.684	53.1377
K02946	RP-S10, MRPS10, rpsJ; small subunit ribosomal protein S10	1478.93	991.871	1372.85
K04751	glnB; nitrogen regulatory protein P-II 1	351.319	154.436	245.728
K03933	cpbD; chitin-binding protein	108.491	11.4936	2.9979
K02950	RP-S12, MRPS12, rpsL; small subunit ribosomal protein S12	2108.25	1435.85	2004.16
K08234	yaeR; glyoxylase I family protein	228.442	182.345	124.769
K04487	iscS, NFS1; cysteine desulfurase [EC:2.8.1.7]	444.313	306.77	341.8
K00451	HGD, hmgA; homogentisate 1,2-dioxygenase [EC:1.13.11.5]	212.343	78.4523	110.305
K05562	phaE; multicomponent K+:H+ antiporter subunit E	200.963	114.261	99.2617
K00847	E2.7.1.4, scrK; fructokinase [EC:2.7.1.4]	171.249	43.4	70.1384
K03569	mreB; rod shape-determining protein MreB and related proteins	340.893	142.315	241.277
K01265	map; methionyl aminopeptidase [EC:3.4.11.18]	416.158	132.116	316.796
K14761	ybcJ; ribosome-associated protein	105.532	20.2029	6.2209
K02025	ABC.MS.P; multiple sugar transport system permease protein	201.143	90.4383	101.904
K02456	gspG; general secretion pathway protein G	625.567	159.055	526.655
K00942	E2.7.4.8, gmk; guanylate kinase [EC:2.7.4.8]	174.896	25.3293	77.4966
K03119	tauD; taurine dioxygenase [EC:1.14.11.17]	144.784	28.7712	47.8118
K07214	fes; enterochelin esterase and related enzymes	104.27	37.141	8.9263
K02221	yggT; YggT family protein	237.991	356.781	142.939
K04749	rsbV; anti-sigma B factor antagonist	506.654	434.275	413.096
K00337	nuoH; NADH-quinone oxidoreductase subunit H [EC:1.6.5.3]	115.511	71.6139	21.9974
K03973	pspC; phage shock protein C	283.89	89.099	190.539
K03040	rpoA; DNA-directed RNA polymerase subunit alpha [EC:2.7.7.6]	1257.05	865.866	1163.84
K00626	E2.3.1.9, atoB; acetyl-CoA C-acetyltransferase [EC:2.3.1.9]	559.36	342.363	466.159
K03640	pal; peptidoglycan-associated lipoprotein	420.875	138.087	328.062
K00793	ribE, RIB5; riboflavin synthase [EC:2.5.1.9]	171.794	66.7524	79.211
K00088	IMPDH, guaB; IMP dehydrogenase [EC:1.1.1.205]	444.554	197.004	352.134
K18361	padB; phenylacetyl-CoA:acceptor oxidoreductase [EC:1.17.5.1 3.1.2.25]	115.204	89.7587	23.4287
K01681	ACO, acnA; aconitate hydratase [EC:4.2.1.3]	240.176	491.637	148.794
K00798	MMAB, pduO; cob(I)alamin adenosyltransferase [EC:2.5.1.17]	148.401	27.3758	57.6
K03567	gcvR; glycine cleavage system transcriptional repressor	126.855	13.8439	36.3277
K03718	asnC; Lrp/AsnC family transcriptional regulator, regulator for asnA, asnC and gidA	276.163	134.815	185.78
K09748	rimP; ribosome maturation factor RimP	406.939	273.815	317.142
K10117	msmE; raffinose/stachyose/melibiose transport system substrate-binding protein	220.421	102.023	130.728
K06215	pdxS, pdx1; pyridoxal 5'-phosphate synthase pdxS subunit [EC:4.3.3.6]	265.461	232.238	176.52
K01358	clpP, CLPP; ATP-dependent Clp protease, protease subunit [EC:3.4.21.92]	797.773	805.602	709.205
K02793	PTS-Man-EIIA, manX; PTS system, mannose-specific IIA component [EC:2.7.1.191]	231.706	58.7177	143.533
K00121	frmA, ADH5, adhC; S-(hydroxymethyl)glutathione dehydrogenase / alcohol dehydrogenase [EC:1.1.1.284 1.1.1.1]	164.883	142.692	77.712
K01733	thrC; threonine synthase [EC:4.2.3.1]	197.665	63.8431	110.732
K15634	gpmB; probable phosphoglycerate mutase [EC:5.4.2.12]	108.015	64.5332	21.6046
K03074	secF; preprotein translocase subunit SecF	165.434	68.5167	79.1643
K13570	pup; prokaryotic ubiquitin-like protein Pup	510.915	482.772	425.42
K03664	smpB; SsrA-binding protein	402.205	224.789	317.854
K11903	hcp; type VI secretion system secreted protein Hcp	254.905	105.435	170.6
K04026	eutL; ethanolamine utilization protein EutL	121.061	13.8662	36.8527
K02034	ABC.PE.P1; peptide/nickel transport system permease protein	201.297	103.305	117.089
K07401	K07401; selenoprotein W-related protein	286.38	211.117	202.616
K02610	paaB; ring-1,2-phenylacetyl-CoA epoxidase subunit PaaB	423.379	560.78	340.059
K02890	RP-L22, MRPL22, rplV; large subunit ribosomal protein L22	801.413	471.555	718.182
K01972	E6.5.1.2, ligA, ligB; DNA ligase (NAD+) [EC:6.5.1.2]	104.519	194.639	21.9209
K13584	ctrA; two-component system, cell cycle response regulator CtrA	222.702	86.302	142.372
K07320	prmB; ribosomal protein L3 glutamine methyltransferase [EC:2.1.1.298]	131.156	10.0971	50.8958
K01613	psd, PISD; phosphatidylserine decarboxylase [EC:4.1.1.65]	130.856	57.8237	51.1407
K11068	hlyIII; hemolysin III	86.5083	37.2209	6.9877
K11358	yhdR; aspartate aminotransferase [EC:2.6.1.1]	244.162	81.9805	165.098
K02656	pilF; type IV pilus assembly protein PilF	87.8945	2.4572	8.84
K07042	ybeY, yqfG; probable rRNA maturation factor	237.354	114.989	159.425
K02911	RP-L32, MRPL32, rpmF; large subunit ribosomal protein L32	2066.47	1142.84	1989.31
K00343	nuoN; NADH-quinone oxidoreductase subunit N [EC:1.6.5.3]	142.672	30.9622	65.6057
K01716	fabA; 3-hydroxyacyl-[acyl-carrier protein] dehydratase / trans-2-decenoyl-[acyl-carrier protein] isomerase [EC:4.2.1.59 5.3.3.14]	255.361	100.587	178.477
K03832	tonB; periplasmic protein TonB	233.248	141.841	156.679
K00261	GLUD1_2, gdhA; glutamate dehydrogenase (NAD(P)+) [EC:1.4.1.3]	279.057	183.185	202.754
K00053	ilvC; ketol-acid reductoisomerase [EC:1.1.1.86]	188.992	74.0594	112.724
K06077	slyB; outer membrane lipoprotein SlyB	104.585	31.8093	28.7432
K14441	rimO; ribosomal protein S12 methylthiotransferase [EC:2.8.4.4]	97.4784	38.5933	21.8485
K02387	flgB; flagellar basal-body rod protein FlgB	138.711	41.6955	63.2517
K02469	gyrA; DNA gyrase subunit A [EC:5.99.1.3]	487.704	344.695	412.373
K00332	nuoC; NADH-quinone oxidoreductase subunit C [EC:1.6.5.3]	159.924	67.5847	85.4952
K11443	divK; two-component system, cell cycle response regulator DivK	182.111	61.0747	108.149
K00104	glcD; glycolate oxidase [EC:1.1.3.15]	179.57	73.7949	106.746
K03684	rnd; ribonuclease D [EC:3.1.13.5]	141.379	41.2712	68.6199
K03545	tig; trigger factor	377.596	155.654	304.863
K00616	E2.2.1.2, talA, talB; transaldolase [EC:2.2.1.2]	556.543	276.216	484.525
K02637	petD; cytochrome b6-f complex subunit 4	9.6509	1.3406	1.4846
K01991	ABC-2.OM, wza; polysaccharide biosynthesis/export protein	214.291	106.039	142.615
K01673	cynT, can; carbonic anhydrase [EC:4.2.1.1]	158.858	35.1815	87.4273
K10218	ligK, galC; 4-hydroxy-4-methyl-2-oxoglutarate aldolase [EC:4.1.3.17]	116.135	43.7796	45.6541
K03628	rho; transcription termination factor Rho	813.868	489.219	744.283
K02892	RP-L23, MRPL23, rplW; large subunit ribosomal protein L23	1758.59	1447.7	1689.05
K03518	coxS; aerobic carbon-monoxide dehydrogenase small subunit [EC:1.2.5.3]	216.502	199.908	147.106
K15727	czcB; membrane fusion protein, cobalt-zinc-cadmium efflux system	128.833	81.5797	59.5613
K03722	dinG; ATP-dependent DNA helicase DinG [EC:3.6.4.12]	93.9541	27.3929	24.9351
K02199	ccmG, dsbE; cytochrome c biogenesis protein CcmG, thiol:disulfide interchange protein DsbE	91.9811	14.7896	23.2612
K10119	msmG; raffinose/stachyose/melibiose transport system permease protein	99.7307	22.2175	31.1483
K02990	RP-S6, MRPS6, rpsF; small subunit ribosomal protein S6	1456.12	799.257	1388.19
K03216	trmL, cspR; tRNA (cytidine/uridine-2'-O-)-methyltransferase [EC:2.1.1.207]	83.3822	18.6808	15.5408
K00404	ccoN; cytochrome c oxidase cbb3-type subunit I [EC:1.9.3.1]	145.635	80.7436	77.9954
K03562	tolQ; biopolymer transport protein TolQ	157.598	68.4014	90.5204
K03407	cheA; two-component system, chemotaxis family, sensor kinase CheA [EC:2.7.13.3]	121.319	26.5914	54.4337
K04755	fdx; ferredoxin, 2Fe-2S	426.922	369.247	360.315
K16692	etk-wzc; tyrosine-protein kinase Etk/Wzc [EC:2.7.10.-]	148.96	10.5474	82.4629
K01849	E5.4.99.2B, mcmA2; methylmalonyl-CoA mutase, C-terminal domain [EC:5.4.99.2]	177.998	84.2523	111.779
K00760	hprT, hpt, HPRT1; hypoxanthine phosphoribosyltransferase [EC:2.4.2.8]	128.479	44.453	62.411
K01724	PCBD, phhB; 4a-hydroxytetrahydrobiopterin dehydratase [EC:4.2.1.96]	261.595	190.342	195.669
K07692	degU; two-component system, NarL family, response regulator DegU	69.1988	15.103	3.7604
K01667	tnaA; tryptophanase [EC:4.1.99.1]	64.9106	16.0185	0.3161
K10419	DYNLRB, DNCL2; dynein light chain roadblock-type	73.1682	10.1969	8.5836
K02636	petC; cytochrome b6-f complex iron-sulfur subunit [EC:1.10.9.1]	187.602	45.2559	116.848
K02446	glpX; fructose-1,6-bisphosphatase II [EC:3.1.3.11]	76.8077	22.635	12.5405
K00818	E2.6.1.11, argD; acetylornithine aminotransferase [EC:2.6.1.11]	112.672	17.0563	49.4272
K03556	malT; LuxR family transcriptional regulator, maltose regulon positive regulatory protein	205.854	157.926	142.624
K16937	doxD; thiosulfate dehydrogenase [quinone] large subunit [EC:1.8.5.2]	1028.67	571.29	965.554
K03168	topA; DNA topoisomerase I [EC:5.99.1.2]	166.826	117.005	104.075
K00325	pntB; NAD(P) transhydrogenase subunit beta [EC:1.6.1.2]	103.482	38.681	41.0496
K11720	lptG; lipopolysaccharide export system permease protein	93.9557	31.8672	31.5548
K00413	CYC1, CYT1, petC; ubiquinol-cytochrome c reductase cytochrome c1 subunit	153.139	92.2831	90.9197
K03075	secG; preprotein translocase subunit SecG	458.333	342.56	396.313
K02933	RP-L6, MRPL6, rplF; large subunit ribosomal protein L6	445.771	341.395	384.026
K00757	udp, UPP; uridine phosphorylase [EC:2.4.2.3]	321.028	813.45	259.396
K18224	prmC; propane 2-monooxygenase small subunit [EC:1.14.13.227]	84.4285	84.2166	22.8604
K01735	aroB; 3-dehydroquinate synthase [EC:4.2.3.4]	98.1224	75.906	36.6776
K00012	UGDH, ugd; UDPglucose 6-dehydrogenase [EC:1.1.1.22]	97.5891	29.7714	36.4896
K11179	tusE, dsrC; tRNA 2-thiouridine synthesizing protein E [EC:2.8.1.-]	273.602	143.274	212.795
K00663	aacA; aminoglycoside 6'-N-acetyltransferase [EC:2.3.1.82]	63.6679	36.9103	4.303
K07051	K07051; uncharacterized protein	163.595	22.3567	104.627
K15861	fixK; CRP/FNR family transcriptional regulator, nitrogen fixation regulation protein	113.447	92.0782	54.548
K19055	prdX, proX; Ala-tRNA(Pro) deacylase [EC:3.1.1.-]	208.367	158.737	149.63
K06412	spoVG; stage V sporulation protein G	321.37	76.2425	262.779
K07400	nfuA; Fe/S biogenesis protein NfuA	382.007	307.318	323.952
K03856	AROA2, aroA; 3-deoxy-7-phosphoheptulonate synthase [EC:2.5.1.54]	131.328	69.1074	73.3073
K09764	K09764; uncharacterized protein	249.944	85.0203	192.324
K09801	K09801; uncharacterized protein	61.3405	30.4656	3.741
K07157	K07157; uncharacterized protein	180.606	82.4606	123.061
K05520	pfpI; protease I [EC:3.5.1.124]	148.377	88.6834	90.9518
K03694	clpA; ATP-dependent Clp protease ATP-binding subunit ClpA	543.596	339.386	486.318
K02967	RP-S2, MRPS2, rpsB; small subunit ribosomal protein S2	357.528	189.135	300.892
K02391	flgF; flagellar basal-body rod protein FlgF	70.0263	16.8845	13.4478
K01689	ENO, eno; enolase [EC:4.2.1.11]	156.66	68.0114	100.122
K03286	TC.OOP; OmpA-OmpF porin, OOP family	378.103	226.85	321.926
K02016	ABC.FEV.S; iron complex transport system substrate-binding protein	86.9293	48.8694	30.8578
K07738	nrdR; transcriptional repressor NrdR	197.754	216.553	142.076
K16079	omp31; outer membrane immunogenic protein	390.301	184.499	335.365
K09808	lolC_E; lipoprotein-releasing system permease protein	86.3529	30.5644	31.4351
K01692	paaF, echA; enoyl-CoA hydratase [EC:4.2.1.17]	121.143	24.1508	66.7137
K06200	cstA; carbon starvation protein	103.581	52.0206	49.1989
K07006	K07006; uncharacterized protein	129.205	48.9081	75.4079
K09807	K09807; uncharacterized protein	121.38	56.2754	67.788
K06973	K06973; uncharacterized protein	72.7865	15.4316	19.3794
K07473	dinJ; DNA-damage-inducible protein J	72.6449	20.8038	19.2466
K01676	E4.2.1.2A, fumA, fumB; fumarate hydratase, class I [EC:4.2.1.2]	443.791	228.73	390.418
K02067	mlaD, linM; phospholipid/cholesterol/gamma-HCH transport system substrate-binding protein	121.275	60.0552	68.1269
K01497	ribA, RIB1; GTP cyclohydrolase II [EC:3.5.4.25]	85.2466	38.1603	32.1148
K07001	K07001; NTE family protein	91.74	45.7413	38.7915
K03738	aor; aldehyde:ferredoxin oxidoreductase [EC:1.2.7.5]	67.5552	22.0298	14.6501
K18369	adh2; alcohol dehydrogenase [EC:1.1.1.-]	235.795	160.498	183.33
K07180	prkA; serine protein kinase	237.275	148.335	185.002
K04063	osmC; osmotically inducible protein OsmC	265.75	175.984	213.774
K01284	dcp; peptidyl-dipeptidase Dcp [EC:3.4.15.5]	106.514	46.5858	54.8468
K06923	K06923; uncharacterized protein	62.3292	3.4472	10.9873
K02426	sufE; cysteine desulfuration protein SufE	194.448	137.734	143.158
K00450	E1.13.11.4; gentisate 1,2-dioxygenase [EC:1.13.11.4]	122.019	53.7275	70.7923
K01810	GPI, pgi; glucose-6-phosphate isomerase [EC:5.3.1.9]	95.9209	17.827	44.7029
K00483	hpaB; 4-hydroxyphenylacetate 3-monooxygenase [EC:1.14.14.9]	54.9712	8.8027	3.8129
K17103	CHO1, pssA; CDP-diacylglycerol---serine O-phosphatidyltransferase [EC:2.7.8.8]	104.463	41.187	53.9679
K01890	FARSB, pheT; phenylalanyl-tRNA synthetase beta chain [EC:6.1.1.20]	107.647	159.516	57.2072
K01596	E4.1.1.32, pckA, PCK; phosphoenolpyruvate carboxykinase (GTP) [EC:4.1.1.32]	192.531	119.339	142.134
K03521	fixA, etfB; electron transfer flavoprotein beta subunit	309.921	196.541	260.336
K18958	whiB7; WhiB family transcriptional regulator, redox-sensing transcriptional regulator	395.369	153.127	345.803
K00975	glgC; glucose-1-phosphate adenylyltransferase [EC:2.7.7.27]	82.4209	32.3946	33.0512
K02057	ABC.SS.P; simple sugar transport system permease protein	51.2208	2.3569	1.8682
K02686	priB; primosomal replication protein N	88.9618	58.5275	39.8049
K03092	rpoN; RNA polymerase sigma-54 factor	204.298	327.714	155.192
K01061	E3.1.1.45; carboxymethylenebutenolidase [EC:3.1.1.45]	247.273	151.018	198.221
K11071	potB; spermidine/putrescine transport system permease protein	61.3769	62.3128	12.401
K00605	gcvT, AMT; aminomethyltransferase [EC:2.1.2.10]	132.249	62.5243	83.9436
K01491	folD; methylenetetrahydrofolate dehydrogenase (NADP+) / methenyltetrahydrofolate cyclohydrolase [EC:1.5.1.5 3.5.4.9]	136.234	99.5465	88.0606
K02988	RP-S5, MRPS5, rpsE; small subunit ribosomal protein S5	415.209	268.61	367.109
K06142	hlpA, ompH; outer membrane protein	145.191	2852.52	97.0922
K00523	ascD, ddhD, rfbI; CDP-4-dehydro-6-deoxyglucose reductase, E3 [EC:1.17.1.1]	111.082	50.5887	63.2902
K03531	ftsZ; cell division protein FtsZ	147.375	48.445	99.6175
K02523	ispB; octaprenyl-diphosphate synthase [EC:2.5.1.90]	87.7345	43.3904	40.1716
K00338	nuoI; NADH-quinone oxidoreductase subunit I [EC:1.6.5.3]	124.033	177.021	76.791
K15977	K15977; putative oxidoreductase	334.031	180.053	286.85
K07131	K07131; uncharacterized protein	153.756	93.2029	106.78
K01776	murI; glutamate racemase [EC:5.1.1.3]	72.6446	23.3389	26.0783
K01915	glnA, GLUL; glutamine synthetase [EC:6.3.1.2]	284.813	175.729	238.327
K03117	tatB; sec-independent protein translocase protein TatB	286.976	129.107	240.59
K00570	pmtA; phosphatidylethanolamine/phosphatidyl-N-methylethanolamine N-methyltransferase [EC:2.1.1.17 2.1.1.71]	130.971	64.5963	84.6273
K11996	MOCS3, UBA4; adenylyltransferase and sulfurtransferase [EC:2.7.7.80 2.8.1.11]	222.408	172.023	176.084
K05878	dhaK; phosphoenolpyruvate---glycerone phosphotransferase subunit DhaK [EC:2.7.1.121]	126.981	44.7162	80.7011
K10112	msmX, msmK, malK, sugC, ggtA, msiK; multiple sugar transport system ATP-binding protein	350.533	193.933	304.466
K18358	padF; phenylglyoxylate dehydrogenase delta subunit [EC:1.2.1.58]	49.8259	11.1318	3.9678
K03644	lipA; lipoyl synthase [EC:2.8.1.8]	142.258	131.245	96.4692
K06168	miaB; tRNA-2-methylthio-N6-dimethylallyladenosine synthase [EC:2.8.4.3]	102.236	53.2938	56.6515
K18382	adh1; NAD+-dependent secondary alcohol dehydrogenase Adh1 [EC:1.1.1.-]	70.5574	102.528	25.1796
K03889	qcrC; ubiquinol-cytochrome c reductase cytochrome c subunit	111.185	50.5921	66.001
K09781	K09781; uncharacterized protein	54.5474	0	9.4249
K03969	pspA; phage shock protein A	249.763	242.827	204.696
K02705	psbC; photosystem II CP43 chlorophyll apoprotein	59.8838	27.7128	14.8536
K07152	SCO1_2; protein SCO1/2	135.22	71.5997	90.6821
K03635	MOCS2B, moaE; molybdopterin synthase catalytic subunit [EC:2.8.1.12]	92.824	85.1487	48.5469
K03703	uvrC; excinuclease ABC subunit C	133.054	55.9012	89.1344
K04757	rsbW; serine/threonine-protein kinase RsbW [EC:2.7.11.1]	88.2936	244.237	44.7338
K04088	hflK; membrane protease subunit HflK [EC:3.4.-.-]	103.562	45.9281	60.0292
K01719	hemD, UROS; uroporphyrinogen-III synthase [EC:4.2.1.75]	86.2473	24.6901	42.7734
K01256	pepN; aminopeptidase N [EC:3.4.11.2]	55.826	22.1098	12.3998
K03321	TC.SULP; sulfate permease, SulP family	52.2043	32.4316	8.9182
K01848	E5.4.99.2A, mcmA1; methylmalonyl-CoA mutase, N-terminal domain [EC:5.4.99.2]	200.334	123.845	157.148
K00526	E1.17.4.1B, nrdB, nrdF; ribonucleoside-diphosphate reductase beta chain [EC:1.17.4.1]	130.476	83.5189	87.3067
K04101	ligB; protocatechuate 4,5-dioxygenase, beta chain [EC:1.13.11.8]	63.0668	17.5449	20.1381
K01056	PTH1, pth, spoVC; peptidyl-tRNA hydrolase, PTH1 family [EC:3.1.1.29]	96.0198	20.9214	53.1266
K02009	cbiN; cobalt/nickel transport protein	72.1989	32.745	29.3122
K00697	otsA; trehalose 6-phosphate synthase [EC:2.4.1.15 2.4.1.347]	169.226	44.401	126.43
K01247	alkA; DNA-3-methyladenine glycosylase II [EC:3.2.2.21]	70.3408	15.709	27.6044
K01962	accA; acetyl-CoA carboxylase carboxyl transferase subunit alpha [EC:6.4.1.2 2.1.3.15]	91.0258	47.2995	48.4691
K02799	PTS-Mtl-EIIB, mtlA, cmtA; PTS system, mannitol-specific IIB component [EC:2.7.1.197]	105.893	87.378	63.3877
K02806	PTS-Ntr-EIIA, ptsN; PTS system, nitrogen regulatory IIA component [EC:2.7.1.-]	77.3458	19.0394	34.86
K07052	K07052; uncharacterized protein	47.992	23.9586	5.725
K03091	sigH; RNA polymerase sporulation-specific sigma factor	59.1551	86.9298	16.891
K03522	fixB, etfA; electron transfer flavoprotein alpha subunit	283.586	144.279	241.382
K07171	mazF, ndoA, chpA; mRNA interferase MazF [EC:3.1.-.-]	104.7	69.8116	62.5566
K02019	modE; molybdate transport system regulatory protein	132.341	22.1818	90.5305
K00215	dapB; 4-hydroxy-tetrahydrodipicolinate reductase [EC:1.17.1.8]	51.6756	11.7891	10.0824
K00500	phhA, PAH; phenylalanine-4-hydroxylase [EC:1.14.16.1]	127.74	92.1873	86.1803
K11085	msbA; ATP-binding cassette, subfamily B, bacterial MsbA [EC:3.6.3.-]	113.977	533.979	72.4336
K01494	dcd; dCTP deaminase [EC:3.5.4.13]	145.15	73.4561	103.878
K04752	glnK; nitrogen regulatory protein P-II 2	109.723	42.523	68.6448
K00016	LDH, ldh; L-lactate dehydrogenase [EC:1.1.1.27]	76.76	13.4463	35.6969
K00945	cmk; CMP/dCMP kinase [EC:2.7.4.25]	194.889	69.7642	154.113
K07082	K07082; UPF0755 protein	48.0503	9.7156	7.4443
K02020	modA; molybdate transport system substrate-binding protein	164.713	73.1849	124.248
K07213	ATOX1, ATX1, copZ, golB; copper chaperone	267.784	265.766	227.546
K09697	natA; sodium transport system ATP-binding protein [EC:3.6.3.7]	78.7118	29.1942	38.4934
K06075	slyA; MarR family transcriptional regulator, transcriptional regulator for hemolysin	116.964	15.6728	76.7461
K02798	PTS-Mtl-EIIA, mtlA, cmtB; PTS system, mannitol-specific IIA component [EC:2.7.1.197]	103.001	87.378	62.8069
K02800	PTS-Mtl-EIIC, mtlA, cmtA; PTS system, mannitol-specific IIC component	103.001	87.378	62.8069
K02302	cysG; uroporphyrin-III C-methyltransferase / precorrin-2 dehydrogenase / sirohydrochlorin ferrochelatase [EC:2.1.1.107 1.3.1.76 4.99.1.4]	64.0257	17.7416	23.9282
K00864	glpK, GK; glycerol kinase [EC:2.7.1.30]	89.0406	32.3991	49.0544
K09131	K09131; uncharacterized protein	83.109	21.8196	43.2633
K00452	HAAO; 3-hydroxyanthranilate 3,4-dioxygenase [EC:1.13.11.6]	72.2	34.3518	32.4492
K09786	K09786; uncharacterized protein	207.031	87.6754	167.462
K03648	UNG, UDG; uracil-DNA glycosylase [EC:3.2.2.27]	98.4384	46.6975	58.9253
K00657	speG, SAT; diamine N-acetyltransferase [EC:2.3.1.57]	47.692	8.1431	8.2316
K05712	mhpA; 3-(3-hydroxy-phenyl)propionate hydroxylase [EC:1.14.13.127]	54.9212	19.4223	15.5106
K11913	fha1; type VI secretion system protein	67.067	7.652	28.2457
K11189	PTS-HPR; phosphocarrier protein	274.897	222.216	236.216
K11253	H3; histone H3	167.674	58.3847	129.069
K09922	K09922; uncharacterized protein	61.0975	8.0546	22.545
K08995	K08995; putative membrane protein	191.584	231.672	153.101
K04773	sppA; protease IV [EC:3.4.21.-]	101.537	58.9053	63.1324
K13020	wlbA, bplA; UDP-N-acetyl-2-amino-2-deoxyglucuronate dehydrogenase [EC:1.1.1.335]	60.4076	17.6751	22.5431
K03553	recA; recombination protein RecA	700.043	637.986	662.597
K01868	TARS, thrS; threonyl-tRNA synthetase [EC:6.1.1.3]	177.363	132.345	140.018
K00148	fdhA; glutathione-independent formaldehyde dehydrogenase [EC:1.2.1.46]	102.796	68.0198	65.5604
K02669	pilT; twitching motility protein PilT	82.4819	28.0439	45.2666
K00135	gabD; succinate-semialdehyde dehydrogenase / glutarate-semialdehyde dehydrogenase [EC:1.2.1.16 1.2.1.79 1.2.1.20]	197.571	1094.09	160.37
K00800	aroA; 3-phosphoshikimate 1-carboxyvinyltransferase [EC:2.5.1.19]	97.0445	28.7678	59.927
K03855	fixX; ferredoxin like protein	52.149	17.7662	15.1669
K15582	oppC; oligopeptide transport system permease protein	74.3796	30.6998	37.4324
K00721	DPM1; dolichol-phosphate mannosyltransferase [EC:2.4.1.83]	85.4926	30.9471	48.6454
K01854	glf; UDP-galactopyranose mutase [EC:5.4.99.9]	94.9979	247.236	58.1969
K07560	dtd, DTD1; D-tyrosyl-tRNA(Tyr) deacylase [EC:3.1.-.-]	59.7594	30.328	23.1157
K13409	raxB, cvaB; ATP-binding cassette, subfamily B, bacterial RaxB	59.6151	8.238	23.2174
K11532	glpX-SEBP; fructose-1,6-bisphosphatase II / sedoheptulose-1,7-bisphosphatase [EC:3.1.3.11 3.1.3.37]	77.3373	17.3039	40.9876
K09710	ybeB; ribosome-associated protein	903.926	707.023	867.577
K01950	E6.3.5.1, NADSYN1, QNS1, nadE; NAD+ synthase (glutamine-hydrolysing) [EC:6.3.5.1]	106.047	58.0278	69.8439
K07313	pphA; serine/threonine protein phosphatase 1 [EC:3.1.3.16]	56.9432	30.9805	20.8296
K13593	tipF; cyclic-di-GMP phosphodiesterase, flagellum assembly factor TipF	36.0579	17.5341	0
K09825	perR; Fur family transcriptional regulator, peroxide stress response regulator	143.971	81.5015	107.936
K01455	E3.5.1.49; formamidase [EC:3.5.1.49]	113.478	75.8282	77.553
K17234	araN; arabinosaccharide transport system substrate-binding protein	39.941	2.8124	4.0264
K02065	mlaF, linL, mkl; phospholipid/cholesterol/gamma-HCH transport system ATP-binding protein	88.6017	45.8174	52.7736
K05337	fer; ferredoxin	272.031	190.032	236.237
K18707	mtaB; threonylcarbamoyladenosine tRNA methylthiotransferase MtaB [EC:2.8.4.5]	71.3653	51.001	35.6185
K01661	menB; naphthoate synthase [EC:4.1.3.36]	46.0791	38.4618	10.3445
K01462	PDF, def; peptide deformylase [EC:3.5.1.88]	306.423	326.894	270.963
K05879	dhaL; phosphoenolpyruvate---glycerone phosphotransferase subunit DhaL [EC:2.7.1.121]	112.537	49.2517	77.119
K03584	recO; DNA repair protein RecO (recombination protein O)	93.6318	17.1262	58.2391
K00652	bioF; 8-amino-7-oxononanoate synthase [EC:2.3.1.47]	96.3772	109.837	61.2306
K00980	tagD; glycerol-3-phosphate cytidylyltransferase [EC:2.7.7.39]	77.4556	43.4261	42.4504
K19405	mcsB; protein arginine kinase [EC:2.7.14.1]	82.9386	21.6725	48.0581
K09700	K09700; uncharacterized protein	54.9332	28.4929	20.2559
K11625	ydfJ; membrane protein YdfJ	50.9759	18.5854	16.453
K00820	glmS, GFPT; glucosamine---fructose-6-phosphate aminotransferase (isomerizing) [EC:2.6.1.16]	298.104	159.183	263.612
K05973	phaZ; poly(3-hydroxybutyrate) depolymerase [EC:3.1.1.75]	115.226	40.8133	80.9681
K19592	golS; MerR family transcriptional regulator, gold-responsive activator of gol and ges genes	34.406	22.3673	0.215
K00962	pnp, PNPT1; polyribonucleotide nucleotidyltransferase [EC:2.7.7.8]	587.732	494.517	553.559
K01756	purB, ADSL; adenylosuccinate lyase [EC:4.3.2.2]	94.0132	27.0209	59.9101
K00857	tdk, TK; thymidine kinase [EC:2.7.1.21]	48.6348	27.9202	14.6298
K01007	pps, ppsA; pyruvate, water dikinase [EC:2.7.9.2]	199.043	118.184	165.088
K11072	potA; spermidine/putrescine transport system ATP-binding protein [EC:3.6.3.31]	77.3253	34.7475	43.4055
K02488	pleD; two-component system, cell cycle response regulator [EC:2.7.7.65]	58.8642	10.1243	25.1641
K18285	mqnE; aminodeoxyfutalosine synthase [EC:2.5.1.120]	40.0729	12.5917	6.4632
K06346	jag; spoIIIJ-associated protein	47.884	19.9799	14.3379
K01512	acyP; acylphosphatase [EC:3.6.1.7]	64.171	13.9046	30.6655
K00479	gbcA; glycine betaine catabolism A	69.1872	51.9368	35.7386
K07113	fxsA; UPF0716 protein FxsA	122.31	104.815	89.0372
K07098	K07098; uncharacterized protein	35.4842	14.5284	2.214
K14059	int; integrase	38.5465	18.4323	5.3188
K02424	fliY; cystine transport system substrate-binding protein	41.1771	11.6647	7.9678
K06999	K06999; phospholipase/carboxylesterase	47.2211	19.2632	14.023
K01924	murC; UDP-N-acetylmuramate--alanine ligase [EC:6.3.2.8]	54.6983	19.0572	21.566
K02571	napE; periplasmic nitrate reductase NapE	136.466	69.6089	103.363
K00411	UQCRFS1, RIP1, petA; ubiquinol-cytochrome c reductase iron-sulfur subunit [EC:1.10.2.2]	109.651	57.0743	57.6658
K09940	K09940; uncharacterized protein	71.0477	129.138	38.1146
K17893	AOX1, AOX2; ubiquinol oxidase [EC:1.10.3.11]	58.5795	9.5851	26.1258
K11252	H2B; histone H2B	65.2081	135.092	33.1088
K05828	lysZ, argB; LysW-gamma-L-alpha-aminoadipate/LysW-L-glutamate kinase [EC:2.7.2.-]	39.1905	10.408	7.2036
K01338	lon; ATP-dependent Lon protease [EC:3.4.21.53]	1582.98	763.124	1551.04
K01971	ligD; bifunctional non-homologous end joining protein LigD [EC:6.5.1.1]	144.511	45.0564	112.849
K05524	fdxA; ferredoxin	213.267	125.894	181.605
K00948	PRPS, prsA; ribose-phosphate pyrophosphokinase [EC:2.7.6.1]	233.516	120.955	201.888
K00819	rocD, OAT; ornithine--oxo-acid transaminase [EC:2.6.1.13]	58.8165	11.4361	27.22
K02940	RP-L9e, RPL9; large subunit ribosomal protein L9e	60.4097	9.565	28.8723
K11251	H2A; histone H2A	86.6628	33.0681	55.1662
K03106	SRP54, ffh; signal recognition particle subunit SRP54 [EC:3.6.5.4]	190.999	104.594	159.597
K09162	cld; chlorite dismutase [EC:1.13.11.49]	84.8389	75.738	53.4477
K07226	hugZ, hutZ; heme iron utilization protein	55.7957	28.4362	24.4171
K02026	ABC.MS.P1; multiple sugar transport system permease protein	100.725	47.8349	69.4655
K07161	K07161; uncharacterized protein	134.765	77.1522	103.78
K14980	chvG; two-component system, OmpR family, sensor histidine kinase ChvG [EC:2.7.13.3]	48.0914	9.8066	17.379
K07032	K07032; uncharacterized protein	147.323	133.836	116.619
K00459	ncd2, npd; nitronate monooxygenase [EC:1.13.12.16]	69.2068	391.41	38.721
K01820	rhaA; L-rhamnose isomerase / sugar isomerase [EC:5.3.1.14 5.3.1.-]	47.0527	19.854	16.7162
K00954	E2.7.7.3A, coaD, kdtB; pantetheine-phosphate adenylyltransferase [EC:2.7.7.3]	141.008	92.7073	110.698
K10843	ERCC3, XPB; DNA excision repair protein ERCC-3 [EC:3.6.4.12]	55.1377	30.5693	24.8605
K20074	-	56.5701	35.4371	26.3252
K01737	queD, ptpS, PTS; 6-pyruvoyltetrahydropterin/6-carboxytetrahydropterin synthase [EC:4.2.3.12 4.1.2.50]	172.977	80.4773	142.921
K06131	clsA_B; cardiolipin synthase A/B [EC:2.7.8.-]	42.3979	38.9158	12.4151
K01712	hutU, UROC1; urocanate hydratase [EC:4.2.1.49]	49.3418	19.5181	19.365
K09959	K09959; uncharacterized protein	63.9769	18.0684	34.0016
K01800	maiA, GSTZ1; maleylacetoacetate isomerase [EC:5.2.1.2]	98.3947	42.2825	68.4257
K04069	pflA, pflC, pflE; pyruvate formate lyase activating enzyme [EC:1.97.1.4]	81.4971	46.6719	51.7909
K03753	mobB; molybdopterin-guanine dinucleotide biosynthesis adapter protein	129.028	70.5388	99.4615
K11472	glcE; glycolate oxidase FAD binding subunit	39.0784	2.1781	9.5585
K15756	carC; 2-hydroxy-6-oxo-6-(2'-aminophenyl)hexa-2,4-dienoate hydrolase [EC:3.7.1.13]	55.3926	22.1628	26.4292
K02109	ATPF0B, atpF; F-type H+-transporting ATPase subunit b	384.518	293.655	501.737
K03634	lolA; outer membrane lipoprotein carrier protein	77.1618	43.9227	48.5009
K04754	mlaA, vacJ; phospholipid-binding lipoprotein MlaA	66.6145	18.9273	38.0281
K07028	K07028; uncharacterized protein	34.8973	5.9419	6.4779
K03430	phnW; 2-aminoethylphosphonate-pyruvate transaminase [EC:2.6.1.37]	39.9572	8.4836	11.5476
K00507	SCD, desC; stearoyl-CoA desaturase (Delta-9 desaturase) [EC:1.14.19.1]	288.732	128.084	260.494
K09937	K09937; uncharacterized protein	58.6561	23.783	30.4518
K03186	ubiX, bsdB, PAD1; flavin prenyltransferase [EC:2.5.1.129]	322.713	292.508	294.571
K13896	yejF; microcin C transport system ATP-binding protein	30.674	23.0587	2.727
K03829	yedL; putative acetyltransferase [EC:2.3.1.-]	44.8187	15.8143	16.903
K12410	npdA; NAD-dependent deacetylase [EC:3.5.1.-]	52.7543	41.2825	24.8762
K00850	pfkA, PFK; 6-phosphofructokinase 1 [EC:2.7.1.11]	54.9061	38.1273	27.0673
K02974	RP-S24e, RPS24; small subunit ribosomal protein S24e	33.354	31.2131	5.5381
K02492	hemA; glutamyl-tRNA reductase [EC:1.2.1.70]	50.1855	18.3905	22.3812
K09888	zapA; cell division protein ZapA	154.97	107.297	127.344
K09495	CCT3, TRIC5; T-complex protein 1 subunit gamma	35.8905	1.0567	8.3617
K00941	thiD; hydroxymethylpyrimidine/phosphomethylpyrimidine kinase [EC:2.7.1.49 2.7.4.7]	82.2169	59.4561	54.7623
K06019	ppaX; pyrophosphatase PpaX [EC:3.6.1.1]	38.1851	22.1432	10.8136
K00340	nuoK; NADH-quinone oxidoreductase subunit K [EC:1.6.5.3]	156.321	99.9322	129.023
K06147	ABCB-BAC; ATP-binding cassette, subfamily B, bacterial	174.13	79.9925	146.836
K12982	opsX; heptosyltransferase I [EC:2.4.-.-]	27.2433	0.4503	0
K18331	hndC; NADP-reducing hydrogenase subunit HndC [EC:1.12.1.3]	55.7531	34.1424	28.5129
K01633	folB; 7,8-dihydroneopterin aldolase/epimerase/oxygenase [EC:4.1.2.25 5.1.99.8 1.13.11.81]	259.742	137.674	232.545
K01657	trpE; anthranilate synthase component I [EC:4.1.3.27]	47.708	28.2978	20.5721
K10945	pmoB-amoB; methane/ammonia monooxygenase subunit B	53.09	14.2351	26.026
K07010	K07010; putative glutamine amidotransferase	37.9881	9.5573	10.9657
K02865	RP-L10Ae, RPL10A; large subunit ribosomal protein L10Ae	42.7813	15.3641	15.85
K00175	korB, oorB, oforB; 2-oxoglutarate/2-oxoacid ferredoxin oxidoreductase subunit beta [EC:1.2.7.3 1.2.7.11]	481.556	346.224	454.797
K00645	fabD; [acyl-carrier-protein] S-malonyltransferase [EC:2.3.1.39]	52.8015	36.7378	26.0562
K00940	ndk, NME; nucleoside-diphosphate kinase [EC:2.7.4.6]	368.975	159.033	342.233
K02612	paaD; ring-1,2-phenylacetyl-CoA epoxidase subunit PaaD	59.2657	36.4329	32.7084
K01588	purE; 5-(carboxyamino)imidazole ribonucleotide mutase [EC:5.4.99.18]	42.9446	13.9729	16.4263
K00525	E1.17.4.1A, nrdA, nrdE; ribonucleoside-diphosphate reductase alpha chain [EC:1.17.4.1]	556.743	375.923	530.342
K00598	tam; trans-aconitate 2-methyltransferase [EC:2.1.1.144]	26.3875	5.4013	0
K03392	ACMSD; aminocarboxymuconate-semialdehyde decarboxylase [EC:4.1.1.45]	44.4613	13.2595	18.0924
K03750	moeA; molybdopterin molybdotransferase [EC:2.10.1.1]	74.1756	56.0085	47.8071
K03568	tldD; TldD protein	165.454	108.429	139.169
K03110	ftsY; fused signal recognition particle receptor	54.1642	81.9498	27.9026
K09924	K09924; uncharacterized protein	54.5115	18.5449	28.2585
K08372	pepD; putative serine protease PepD [EC:3.4.21.-]	55.606	21.1815	29.3543
K11927	rhlE; ATP-dependent RNA helicase RhlE [EC:3.6.4.13]	210.547	322.752	184.416
K07516	fadN; 3-hydroxyacyl-CoA dehydrogenase [EC:1.1.1.35]	56.5077	14.0281	30.5395
K11749	rseP; regulator of sigma E protease [EC:3.4.24.-]	75.5366	59.6815	49.7044
K08498	STX6; syntaxin 6	30.6903	12.4631	4.9102
K04114	bcrA, badF; benzoyl-CoA reductase subunit A [EC:1.3.7.8]	45.0318	31.1912	19.3817
K03602	xseB; exodeoxyribonuclease VII small subunit [EC:3.1.11.6]	114.19	38.5836	88.6602
K03812	rmf; ribosome modulation factor	31.2032	2.5465	5.728
K02930	RP-L4e, RPL4; large subunit ribosomal protein L4e	56.8974	21.5144	31.4289
K00925	ackA; acetate kinase [EC:2.7.2.1]	64.1495	32.312	38.7978
K11070	potC; spermidine/putrescine transport system permease protein	64.7115	16.0445	39.4284
K05499	cytR; LacI family transcriptional regulator, repressor for deo operon, udp, cdd, tsx, nupC, and nupG	37.5099	16.3126	12.3243
K01537	E3.6.3.8; Ca2+-transporting ATPase [EC:3.6.3.8]	36.447	1.6522	11.3709
K05366	mrcA; penicillin-binding protein 1A [EC:2.4.1.129 3.4.16.4]	128.424	213.647	103.528
K02314	dnaB; replicative DNA helicase [EC:3.6.4.12]	187.35	85.4843	162.484
K13931	mdcC; malonate decarboxylase delta subunit	33.0959	2.4694	8.2608
K03711	fur, zur, furB; Fur family transcriptional regulator, ferric uptake regulator	350.077	236.04	325.307
K02298	cyoB; cytochrome o ubiquinol oxidase subunit I [EC:1.10.3.10]	24.9681	10.8673	0.2033
K00528	fpr; ferredoxin/flavodoxin---NADP+ reductase [EC:1.18.1.2 1.19.1.1]	71.3793	30.0423	46.6296
K11089	TROVE2, SSA2; 60 kDa SS-A/Ro ribonucleoprotein	123.831	70.7226	99.0868
K03783	punA, PNP; purine-nucleoside phosphorylase [EC:2.4.2.1]	58.0114	65.2234	33.4306
K18701	arsC; arsenate-mycothiol transferase [EC:2.8.4.2]	113.053	25.8032	33.0545
K02077	ABC.ZM.S; zinc/manganese transport system substrate-binding protein	9.0654	13.1658	7.3772
K05845	opuC; osmoprotectant transport system substrate-binding protein	90.8048	54.4903	66.4778
K02782	PTS-Gut-EIIB, srlE; PTS system, glucitol/sorbitol-specific IIB component [EC:2.7.1.198]	24.5431	50.5089	0.2411
K02851	wecA, tagO, rfe; UDP-GlcNAc:undecaprenyl-phosphate/decaprenyl-phosphate GlcNAc-1-phosphate transferase [EC:2.7.8.33 2.7.8.35]	26.8198	2.3013	2.653
K03449	MFS.CP; MFS transporter, CP family, cyanate transporter	32.1262	7.7848	8.1283
K03118	tatC; sec-independent protein translocase protein TatC	106.195	32.4233	82.2225
K00013	hisD; histidinol dehydrogenase [EC:1.1.1.23]	48.9774	7.1764	25.097
K10713	fae; 5,6,7,8-tetrahydromethanopterin hydro-lyase [EC:4.2.1.147]	65.3255	44.5954	41.4509
K02337	dnaE; DNA polymerase III subunit alpha [EC:2.7.7.7]	35.1572	27.5059	11.5473
K01255	CARP, pepA; leucyl aminopeptidase [EC:3.4.11.1]	91.1371	38.7231	67.5563
K01815	kduI; 4-deoxy-L-threo-5-hexosulose-uronate ketol-isomerase [EC:5.3.1.17]	32.0158	16.6096	8.4523
K15521	mshA; D-inositol-3-phosphate glycosyltransferase [EC:2.4.1.250]	56.3257	19.0431	32.8538
K11900	impC; type VI secretion system protein ImpC	68.9296	26.1426	45.596
K03702	uvrB; excinuclease ABC subunit B	85.2891	57.5757	62.0558
K01966	PCCB, pccB; propionyl-CoA carboxylase beta chain [EC:6.4.1.3 2.1.3.15]	43.7706	21.1039	20.5719
K07124	K07124; uncharacterized protein	52.9762	9.0484	29.7777
K02564	nagB, GNPDA; glucosamine-6-phosphate deaminase [EC:3.5.99.6]	38.3026	8.39	15.1214
K00963	UGP2, galU, galF; UTP--glucose-1-phosphate uridylyltransferase [EC:2.7.7.9]	263.373	371.135	240.213
K04074	divIVA; cell division initiation protein	41.7021	22.4091	18.5583
K10947	padR; PadR family transcriptional regulator, regulatory protein PadR	46.5725	16.8048	23.4822
K07258	dacC, dacA, dacD; serine-type D-Ala-D-Ala carboxypeptidase (penicillin-binding protein 5/6) [EC:3.4.16.4]	32.0149	18.0618	9.0449
K02663	pilN; type IV pilus assembly protein PilN	36.9565	6.9523	14.0954
K03885	ndh; NADH dehydrogenase [EC:1.6.99.3]	172.897	92.6412	150.118
K02074	ABC.ZM.A; zinc/manganese transport system ATP-binding protein	0.6122	0.2665	0.7377
K03169	topB; DNA topoisomerase III [EC:5.99.1.2]	40.975	12.0634	18.2765
K04567	KARS, lysS; lysyl-tRNA synthetase, class II [EC:6.1.1.6]	141.632	87.6293	118.975
K11209	yghU, yfcG; GSH-dependent disulfide-bond oxidoreductase [EC:1.8.4.-]	37.849	8.9274	15.1923
K06985	K06985; aspartyl protease family protein	22.6515	6.6615	0
K09690	ABC-2.LPSE.P; lipopolysaccharide transport system permease protein	47.108	17.6992	24.6007
K01006	ppdK; pyruvate, orthophosphate dikinase [EC:2.7.9.1]	245.962	90.5543	223.542
K02256	COX1; cytochrome c oxidase subunit 1 [EC:1.9.3.1]	36.1357	8.4898	13.7926
K10040	ABC.GLN1.P; putative glutamine transport system permease protein	31.0338	2.1904	8.7171
K13288	orn, REX2, REXO2; oligoribonuclease [EC:3.1.-.-]	56.3696	22.4336	34.0582
K18926	lmrB; MFS transporter, DHA2 family, lincomycin resistance protein	24.3037	8.958	2.2396
K05916	hmp, YHB1; nitric oxide dioxygenase [EC:1.14.12.17]	33.8018	10.2705	11.7384
K01644	citE; citrate lyase subunit beta / citryl-CoA lyase [EC:4.1.3.34]	37.2706	17.9843	15.2518
K09985	K09985; uncharacterized protein	159.65	65.4142	137.641
K01783	rpe, RPE; ribulose-phosphate 3-epimerase [EC:5.1.3.1]	65.7369	34.7302	43.8314
K06199	crcB, FEX; fluoride exporter	29.437	5.4024	7.636
K06945	K06945; uncharacterized protein	30.1188	12.7438	8.3224
K13915	LYZ; lysozyme C [EC:3.2.1.17]	38.4309	0	16.6519
K03101	lspA; signal peptidase II [EC:3.4.23.36]	38.9629	22.3851	17.3321
K18232	oleC4; oleandomycin transport system ATP-binding protein	45.1797	8.6386	23.5816
K03890	qcrA; ubiquinol-cytochrome c reductase iron-sulfur subunit	53.3361	27.5157	31.8349
K00075	murB; UDP-N-acetylmuramate dehydrogenase [EC:1.3.1.98]	35.7535	17.5715	14.3087
K01662	dxs; 1-deoxy-D-xylulose-5-phosphate synthase [EC:2.2.1.7]	65.2756	26.672	43.969
K01476	E3.5.3.1, rocF, arg; arginase [EC:3.5.3.1]	33.1956	11.8351	11.9913
K03743	pncC; nicotinamide-nucleotide amidase [EC:3.5.1.42]	53.6369	7.8323	32.4697
K01768	E4.6.1.1; adenylate cyclase [EC:4.6.1.1]	108.259	49.3983	87.1189
K01607	pcaC; 4-carboxymuconolactone decarboxylase [EC:4.1.1.44]	107.727	25.8729	86.6325
K01739	metB; cystathionine gamma-synthase [EC:2.5.1.48]	62.676	36.1148	41.61
K00057	gpsA; glycerol-3-phosphate dehydrogenase (NAD(P)+) [EC:1.1.1.94]	33.5145	3.9605	12.4515
K02653	pilC; type IV pilus assembly protein PilC	50.929	19.3906	29.8967
K06988	fno; 8-hydroxy-5-deazaflavin:NADPH oxidoreductase [EC:1.5.1.40]	83.4766	34.409	62.4515
K00405	ccoO; cytochrome c oxidase cbb3-type subunit II	44.6499	42.6113	23.63
K09892	zapB; cell division protein ZapB	28.1243	9.0639	7.2446
K00036	G6PD, zwf; glucose-6-phosphate 1-dehydrogenase [EC:1.1.1.49 1.1.1.363]	116	49.0194	95.139
K04762	hslR; ribosome-associated heat shock protein Hsp15	32.6918	6.1441	11.855
K07091	lptF; lipopolysaccharide export system permease protein	39.6566	16.6169	18.8403
K03746	hns; DNA-binding protein H-NS	75.6041	53.6268	54.8283
K06864	larE; pyridinium-3,5-biscarboxylic acid mononucleotide sulfurtransferase	33.5253	8.5317	12.7755
K00606	panB; 3-methyl-2-oxobutanoate hydroxymethyltransferase [EC:2.1.2.11]	49.429	36.2911	28.8295
K02316	dnaG; DNA primase [EC:2.7.7.-]	176.718	117.768	156.13
K01992	ABC-2.P; ABC-2 type transport system permease protein	188.251	176.952	167.744
K09983	K09983; uncharacterized protein	35.7952	24.3525	15.3054
K15512	boxB; benzoyl-CoA 2,3-epoxidase subunit B [EC:1.14.13.208]	125.719	90.2086	105.365
K07009	K07009; uncharacterized protein	45.7183	11.8081	25.4259
K03790	rimJ; [ribosomal protein S5]-alanine N-acetyltransferase [EC:2.3.1.267]	39.0916	14.1283	18.8215
K10544	xylH; D-xylose transport system permease protein	76.1497	52.5424	56.0392
K09978	K09978; uncharacterized protein	53.4889	113.974	33.5322
K02437	gcvH, GCSH; glycine cleavage system H protein	532.861	821.107	512.913
K16168	bpsB, srsB; methyltransferase	21.4336	1.2347	1.7091
K02611	paaC; ring-1,2-phenylacetyl-CoA epoxidase subunit PaaC [EC:1.14.13.149]	191.318	114.86	171.64
K04075	tilS, mesJ; tRNA(Ile)-lysidine synthase [EC:6.3.4.19]	52.0173	149.276	32.3678
K01011	TST, MPST, sseA; thiosulfate/3-mercaptopyruvate sulfurtransferase [EC:2.8.1.1 2.8.1.2]	361.025	101.824	341.435
K01560	E3.8.1.2; 2-haloacid dehalogenase [EC:3.8.1.2]	33.2018	23.5595	13.6265
K06421	sspD; small acid-soluble spore protein D (minor alpha/beta-type SASP)	104.203	101.63	84.6684
K07182	K07182; CBS domain-containing protein	53.7039	28.0217	34.1705
K01118	acpD, azoR; FMN-dependent NADH-azoreductase [EC:1.7.1.17]	77.6729	37.8269	58.205
K11073	potF; putrescine transport system substrate-binding protein	59.9069	22.1451	40.4799
K08681	pdxT, pdx2; 5'-phosphate synthase pdxT subunit [EC:4.3.3.6]	64.0233	18.9677	44.5967
K10220	ligJ; 4-oxalmesaconate hydratase [EC:4.2.1.83]	23.6049	3.741	4.2368
K06167	phnP; phosphoribosyl 1,2-cyclic phosphate phosphodiesterase [EC:3.1.4.55]	22.2725	1.5408	3.0659
K16645	hbhA; heparin binding hemagglutinin HbhA	77.0575	38.7824	57.8677
K16968	msmA; methanesulfonate monooxygenase subunit alpha [EC:1.14.13.111]	19.2781	0.899	0.1556
K02400	flhA; flagellar biosynthesis protein FlhA	37.5693	45.2819	18.4592
K00373	narJ, narW; nitrate reductase molybdenum cofactor assembly chaperone NarJ/NarW	20.4224	1.9188	1.3154
K00122	FDH; formate dehydrogenase [EC:1.17.1.9]	44.4233	121.129	25.4108
K08311	nudH; putative (di)nucleoside polyphosphate hydrolase [EC:3.6.1.-]	30.7575	344.694	11.761
K00412	CYTB, petB; ubiquinol-cytochrome c reductase cytochrome b subunit	47.674	64.9405	28.7822
K01577	oxc; oxalyl-CoA decarboxylase [EC:4.1.1.8]	76.357	94.7614	57.5063
K09861	K09861; uncharacterized protein	18.7923	1.6359	0
K03113	EIF1, SUI1; translation initiation factor 1	44.7184	20.0293	25.9352
K00311	ETFDH; electron-transferring-flavoprotein dehydrogenase [EC:1.5.5.1]	42.5461	10.1951	23.8406
K08591	plsY; glycerol-3-phosphate acyltransferase PlsY [EC:2.3.1.15]	42.2788	9.2362	23.6191
K07018	K07018; uncharacterized protein	116.373	59.446	97.7728
K05936	cobM, cbiF; precorrin-4/cobalt-precorrin-4 C11-methyltransferase [EC:2.1.1.133 2.1.1.271]	28.0255	36.2116	9.4354
K01104	E3.1.3.48; protein-tyrosine phosphatase [EC:3.1.3.48]	51.1429	24.0118	32.6
K01844	kamD; beta-lysine 5,6-aminomutase alpha subunit [EC:5.4.3.3]	21.0428	18.5438	2.5134
K17892	FTRC; ferredoxin-thioredoxin reductase catalytic chain [EC:1.8.7.2]	24.9898	1.1996	6.5555
K01029	E2.8.3.5B, scoB; 3-oxoacid CoA-transferase subunit B [EC:2.8.3.5]	57.8458	33.3279	39.4971
K05713	mhpB; 2,3-dihydroxyphenylpropionate 1,2-dioxygenase [EC:1.13.11.16]	18.3071	1.2988	0
K03572	mutL; DNA mismatch repair protein MutL	28.8983	105.6	10.596
K02482	K02482; two-component system, NtrC family, sensor kinase [EC:2.7.13.3]	61.0346	19.4423	42.754
K04517	tyrA2; prephenate dehydrogenase [EC:1.3.1.12]	31.2731	27.8475	12.9941
K06978	K06978; uncharacterized protein	43.351	16.2867	25.1544
K00643	E2.3.1.37, ALAS; 5-aminolevulinate synthase [EC:2.3.1.37]	41.1395	9.9385	23.0691
K06335	cotM; spore coat protein M	21.259	4.9349	3.2021
K09472	puuC, aldH; 4-(gamma-glutamylamino)butanal dehydrogenase [EC:1.2.1.99]	18.2957	18.9602	0.2795
K03699	tlyC; putative hemolysin	60.2877	13.5656	42.3487
K02041	phnC; phosphonate transport system ATP-binding protein [EC:3.6.3.28]	0	1.1841	0
K01354	ptrB; oligopeptidase B [EC:3.4.21.83]	23.0088	0.5149	5.3507
K03189	ureG; urease accessory protein	98.153	125.642	80.6637
K14058	ttcA; tRNA 2-thiocytidine biosynthesis protein TtcA	31.7234	10.8549	14.3233
K14826	FPR3_4; FK506-binding nuclear protein [EC:5.2.1.8]	28.7582	4.1094	11.4468
K00632	fadA, fadI; acetyl-CoA acyltransferase [EC:2.3.1.16]	68.0283	62.68	50.7192
K10408	DNAH; dynein heavy chain, axonemal	23.611	4.3956	6.3095
K00567	ogt, MGMT; methylated-DNA-[protein]-cysteine S-methyltransferase [EC:2.1.1.63]	72.0245	28.0968	54.7887
K03517	nadA; quinolinate synthase [EC:2.5.1.72]	146.246	135.943	129.025
K02005	ABC.CD.TX; HlyD family secretion protein	99.3855	61.6589	82.1716
K03405	chlI, bchI; magnesium chelatase subunit I [EC:6.6.1.1]	57.9479	64.2991	40.7745
K02802	PTS-Nag-EIIA, nagE; PTS system, N-acetylglucosamine-specific IIA component [EC:2.7.1.193]	73.3562	187.008	56.2975
K02901	RP-L27e, RPL27; large subunit ribosomal protein L27e	84.7493	30.0504	67.7412
K03294	TC.APA; basic amino acid/polyamine antiporter, APA family	164.134	129.834	147.128
K02900	RP-L27Ae, RPL27A; large subunit ribosomal protein L27Ae	16.9322	4.8289	0
K07461	K07461; putative endonuclease	38.5145	17.9977	21.585
K07068	K07068; uncharacterized protein	47.7131	23.0843	30.9275
K10775	PAL; phenylalanine ammonia-lyase [EC:4.3.1.24]	53.2974	24.9828	36.5816
K05825	LYSN; 2-aminoadipate transaminase [EC:2.6.1.-]	38.2839	11.9292	21.624
K01697	CBS; cystathionine beta-synthase [EC:4.2.1.22]	42.1406	18.164	25.5502
K19302	bcrC; undecaprenyl-diphosphatase [EC:3.6.1.27]	66.7101	21.4851	50.1204
K00066	algD; GDP-mannose 6-dehydrogenase [EC:1.1.1.132]	24.8092	5.8176	8.264
K00344	qor, CRYZ; NADPH2:quinone reductase [EC:1.6.5.5]	34.6477	16.9417	18.1839
K01816	hyi, gip; hydroxypyruvate isomerase [EC:5.3.1.22]	35.467	21.4945	19.0154
K01903	sucC; succinyl-CoA synthetase beta subunit [EC:6.2.1.5]	187.544	166.454	171.244
K16137	nemR; TetR/AcrR family transcriptional regulator, transcriptional repressor for nem operon	96.8624	50.7616	80.5817
K02880	RP-L17e, RPL17; large subunit ribosomal protein L17e	16.2623	4.1099	0
K02052	ABC.SP.A; putative spermidine/putrescine transport system ATP-binding protein	25.1492	18.3896	8.887
K12035	TRIM71; tripartite motif-containing protein 71 [EC:2.3.2.27]	25.2738	3.0098	9.0228
K07788	mdtB; multidrug efflux pump	41.0276	13.3998	24.9043
K19265	gpr; L-glyceraldehyde 3-phosphate reductase [EC:1.1.1.-]	20.9969	2.878	4.876
K10535	hao; hydroxylamine dehydrogenase [EC:1.7.2.6]	25.5937	10.5172	9.4754
K02030	ABC.PA.S; polar amino acid transport system substrate-binding protein	178.266	154.923	162.174
K01875	SARS, serS; seryl-tRNA synthetase [EC:6.1.1.11]	64.7597	18.425	48.669
K00172	porG; pyruvate ferredoxin oxidoreductase gamma subunit [EC:1.2.7.1]	209.487	133.086	193.418
K02881	RP-L18, MRPL18, rplR; large subunit ribosomal protein L18	1062.46	545.386	1046.42
K02477	K02477; two-component system, LytTR family, response regulator	57.7606	40.0454	41.7284
K03438	mraW, rsmH; 16S rRNA (cytosine1402-N4)-methyltransferase [EC:2.1.1.199]	27.9969	28.7421	12.1105
K07566	tsaC, rimN, SUA5; L-threonylcarbamoyladenylate synthase [EC:2.7.7.87]	24.8269	9.0503	8.9938
K03070	secA; preprotein translocase subunit SecA	194.385	82.3436	178.579
K01845	hemL; glutamate-1-semialdehyde 2,1-aminomutase [EC:5.4.3.8]	172.731	107.106	156.987
K02951	RP-S12e, RPS12; small subunit ribosomal protein S12e	96.9412	49.2672	81.2278
K17329	dasA; N,N'-diacetylchitobiose transport system substrate-binding protein	50.6401	114.198	34.9783
K05889	pvadh; polyvinyl alcohol dehydrogenase (cytochrome) [EC:1.1.2.6]	37.5196	18.0163	21.8683
K03597	rseA; sigma-E factor negative regulatory protein RseA	52.277	31.1322	36.635
K07285	slp; outer membrane lipoprotein	21.2304	18.1547	5.645
K03076	secY; preprotein translocase subunit SecY	359.572	224.762	344.029
K02781	PTS-Gut-EIIA, srlB; PTS system, glucitol/sorbitol-specific IIA component [EC:2.7.1.198]	24.3176	7.6206	8.7906
K11599	POMP, UMP1; proteasome maturation protein	17.2655	0	1.7581
K05606	MCEE, epi; methylmalonyl-CoA/ethylmalonyl-CoA epimerase [EC:5.1.99.1]	201.889	218.643	186.411
K01601	rbcL; ribulose-bisphosphate carboxylase large chain [EC:4.1.1.39]	55.218	56.2746	39.7658
K00102	LDHD, dld; D-lactate dehydrogenase (cytochrome) [EC:1.1.2.4]	29.256	8.0738	13.8551
K01965	PCCA, pccA; propionyl-CoA carboxylase alpha chain [EC:6.4.1.3]	38.1687	14.1307	22.7745
K03606	wcaJ; putative colanic acid biosysnthesis UDP-glucose lipid carrier transferase	36.1189	7.3525	20.7573
K00874	kdgK; 2-dehydro-3-deoxygluconokinase [EC:2.7.1.45]	20.5296	7.5364	5.1752
K01912	paaK; phenylacetate-CoA ligase [EC:6.2.1.30]	97.7006	101.734	82.3492
K02666	pilQ; type IV pilus assembly protein PilQ	82.8084	24.2142	67.4859
K03880	ND3; NADH-ubiquinone oxidoreductase chain 3 [EC:1.6.5.3]	29.2445	3.8935	13.9919
K07497	K07497; putative transposase	47.7195	49.6471	32.535
K15738	uup; ABC transport system ATP-binding/permease protein	36.4876	3.4072	21.46
K18586	COQ4; ubiquinone biosynthesis protein COQ4	16.2725	6.6384	1.2828
K12583	mgtA; phosphatidylinositol alpha 1,6-mannosyltransferase [EC:2.4.1.-]	15.1735	5.4035	0.3117
K00970	pcnB; poly(A) polymerase [EC:2.7.7.19]	34.4924	30.0953	19.6665
K01664	pabA; para-aminobenzoate synthetase component II [EC:2.6.1.85]	32.4506	3.8256	17.6664
K02066	mlaE, linK; phospholipid/cholesterol/gamma-HCH transport system permease protein	81.3032	34.0135	66.5472
K00147	proA; glutamate-5-semialdehyde dehydrogenase [EC:1.2.1.41]	41.4645	52.3911	26.7926
K07483	K07483; transposase	75.3896	32.814	60.7593
K01470	E3.5.2.10; creatinine amidohydrolase [EC:3.5.2.10]	20.1831	4.1091	5.5638
K13693	gpgS; glucosyl-3-phosphoglycerate synthase [EC:2.4.1.266]	14.9206	13.3601	0.3474
K09806	K09806; uncharacterized protein	32.8404	51.7452	18.3415
K06411	spoVFB; dipicolinate synthase subunit B	20.7152	3.0054	6.2403
K13893	yejA; microcin C transport system substrate-binding protein	40.3475	38.2892	25.8984
K00024	mdh; malate dehydrogenase [EC:1.1.1.37]	104.831	82.64	90.4482
K01241	amn; AMP nucleosidase [EC:3.2.2.4]	16.5236	2.7959	2.1501
K02124	ATPVK, ntpK, atpK; V/A-type H+/Na+-transporting ATPase subunit K	68.8518	18.0676	54.4794
K05592	deaD, cshA; ATP-dependent RNA helicase DeaD [EC:3.6.4.13]	26.1016	11.2714	11.7454
K04100	ligA; protocatechuate 4,5-dioxygenase, alpha chain [EC:1.13.11.8]	46.3434	18.2338	32.0324
K14774	UTP25, DEF; U3 small nucleolar RNA-associated protein 25	14.8913	10.9077	0.6565
K04651	hypA, hybF; hydrogenase nickel incorporation protein HypA/HybF	19.0833	6.6878	4.8624
K04091	ssuD; alkanesulfonate monooxygenase [EC:1.14.14.5]	16.1184	3.3231	2.0444
K14083	mttB; trimethylamine---corrinoid protein Co-methyltransferase [EC:2.1.1.250]	25.5273	11.87	11.4859
K00767	nadC, QPRT; nicotinate-nucleotide pyrophosphorylase (carboxylating) [EC:2.4.2.19]	113.191	50.3878	99.1648
K00059	fabG; 3-oxoacyl-[acyl-carrier protein] reductase [EC:1.1.1.100]	315.533	292.676	301.581
K07669	mprA; two-component system, OmpR family, response regulator MprA	28.3206	12.9708	14.372
K07684	narL; two-component system, NarL family, nitrate/nitrite response regulator NarL	141.795	78.7235	127.89
K18243	nagH; salicylate 5-hydroxylase small subunit [EC:1.14.13.172]	22.4475	14.8564	8.6198
K00496	alkB1_2, alkM; alkane 1-monooxygenase [EC:1.14.15.3]	28.8963	12.073	15.1124
K00951	relA; GTP pyrophosphokinase [EC:2.7.6.5]	116.127	63.5406	102.356
K07715	glrR, qseF; two-component system, NtrC family, response regulator GlrR	20.6045	2.9201	6.8567
K12261	HACL1; 2-hydroxyacyl-CoA lyase 1 [EC:4.1.-.-]	19.9407	10.0111	6.2378
K07537	dch; cyclohexa-1,5-dienecarbonyl-CoA hydratase [EC:4.2.1.100]	19.1308	2.4984	5.5021
K11719	lptC; lipopolysaccharide export system protein LptC	17.4653	7.4444	3.8688
K07064	K07064; uncharacterized protein	40.4699	60.6813	26.8899
K02958	RP-S15e, RPS15; small subunit ribosomal protein S15e	14.2683	0.5955	0.8633
K12262	cybB; cytochrome b561	27.4968	16.0773	14.1102
K05770	TSPO, BZRP; translocator protein	13.7537	13.2574	0.5697
K14537	NUG2, GNL2; nuclear GTP-binding protein	24.0116	4.9657	10.8649
K00001	E1.1.1.1, adh; alcohol dehydrogenase [EC:1.1.1.1]	30.0324	11.7382	16.8872
K03149	thiG; thiazole synthase [EC:2.8.1.10]	83.2532	199.554	70.1893
K08483	PTS-EI.PTSI, ptsI; phosphotransferase system, enzyme I, PtsI [EC:2.7.3.9]	30.473	12.8245	17.4218
K11991	tadA; tRNA(adenine34) deaminase [EC:3.5.4.33]	38.692	41.4285	25.643
K01677	E4.2.1.2AA, fumA; fumarate hydratase subunit alpha [EC:4.2.1.2]	19.3971	3.6567	6.4195
K15383	K15383; MtN3 and saliva related transmembrane protein	24.1855	17.0941	11.2222
K02417	fliNY, fliN; flagellar motor switch protein FliN/FliY	26.7123	17.9865	13.7593
K06048	gshA, ybdK; glutamate---cysteine ligase / carboxylate-amine ligase [EC:6.3.2.2 6.3.-.-]	195.132	75.7993	182.232
K07122	mlaB; phospholipid transport system transporter-binding protein	17.7635	4.8072	4.8689
K02347	polX, dpx; DNA polymerase (family X)	22.2883	2.0352	9.412
K00973	E2.7.7.24, rfbA, rffH; glucose-1-phosphate thymidylyltransferase [EC:2.7.7.24]	19.552	4.1601	6.6957
K06399	spoIVB; stage IV sporulation protein B [EC:3.4.21.116]	40.4243	15.295	27.6728
K03595	era, ERAL1; GTPase	57.1826	41.5247	44.4545
K05810	yfiH; polyphenol oxidase [EC:1.10.3.-]	23.3383	747.266	10.6195
K04761	oxyR; LysR family transcriptional regulator, hydrogen peroxide-inducible genes activator	28.9383	4.0568	16.2724
K07106	murQ; N-acetylmuramic acid 6-phosphate etherase [EC:4.2.1.126]	30.0342	36.7923	17.3692
K00275	pdxH, PNPO; pyridoxamine 5'-phosphate oxidase [EC:1.4.3.5]	67.7194	39.5126	55.0777
K03466	ftsK, spoIIIE; DNA segregation ATPase FtsK/SpoIIIE, S-DNA-T family	60.7518	44.2082	48.1283
K02626	pdaD; arginine decarboxylase [EC:4.1.1.19]	22.0684	318.173	9.4648
K05979	comB; 2-phosphosulfolactate phosphatase [EC:3.1.3.71]	24.4384	11.5528	11.8432
K09991	K09991; uncharacterized protein	60.0104	36.5615	47.42
K02837	prfC; peptide chain release factor 3	20.4492	1.3892	7.8772
K05946	tagA, tarA; N-acetylglucosaminyldiphosphoundecaprenol N-acetyl-beta-D-mannosaminyltransferase [EC:2.4.1.187]	26.0781	6.9313	13.5213
K00389	yidH; putative membrane protein	23.7035	3.258	11.1536
K08300	rne; ribonuclease E [EC:3.1.26.12]	53.8435	43.7645	41.3022
K02047	cysW; sulfate transport system permease protein	35.8081	5.5938	23.3703
K15979	SND1; staphylococcal nuclease domain-containing protein 1	16.6691	6.8017	4.2368
K05522	nei; endonuclease VIII [EC:3.2.2.- 4.2.99.18]	26.9419	19.8246	14.5488
K04764	ihfA, himA; integration host factor subunit alpha	316.082	188.205	303.727
K17318	K17318, lplA; putative aldouronate transport system substrate-binding protein	47.7363	23.9966	35.4253
K11751	ushA; 5'-nucleotidase / UDP-sugar diphosphatase [EC:3.1.3.5 3.6.1.45]	20.8436	7.6833	8.5881
K00849	galK; galactokinase [EC:2.7.1.6]	32.2403	6.2806	20.0041
K02002	proX; glycine betaine/proline transport system substrate-binding protein	97.7858	219.633	85.6326
K20170	-	22.7759	20.2304	10.6497
K00302	soxA; sarcosine oxidase, subunit alpha [EC:1.5.3.1]	12.3068	1.7747	0.2456
K01785	galM, GALM; aldose 1-epimerase [EC:5.1.3.3]	67.0642	14.9374	55.0118
K00164	OGDH, sucA; 2-oxoglutarate dehydrogenase E1 component [EC:1.2.4.2]	185.029	183.741	172.984
K09569	FKBP2; FK506-binding protein 2 [EC:5.2.1.8]	17.7518	0	5.7139
K02918	RP-L35e, RPL35; large subunit ribosomal protein L35e	12.2715	1.7417	0.2411
K02422	fliS; flagellar protein FliS	18.084	6.1213	6.1558
K06997	yggS, PROSC; PLP dependent protein	20.9273	31.2709	9.0018
K10716	kch, trkA, mthK, pch; voltage-gated potassium channel	40.6207	23.9745	28.7039
K00259	ald; alanine dehydrogenase [EC:1.4.1.1]	109.739	113.537	97.8421
K11263	bccA, pccA; acetyl-CoA/propionyl-CoA carboxylase, biotin carboxylase, biotin carboxyl carrier protein [EC:6.4.1.2 6.4.1.3 6.3.4.14]	25.7465	8.3617	13.8683
K01628	fucA; L-fuculose-phosphate aldolase [EC:4.1.2.17]	17.6287	112.827	5.8163
K10027	crtI; phytoene desaturase [EC:1.3.99.26 1.3.99.28 1.3.99.29 1.3.99.31]	17.0179	7.6019	5.2614
K06183	rsuA; 16S rRNA pseudouridine516 synthase [EC:5.4.99.19]	11.7204	1.7004	0
K02053	ABC.SP.P; putative spermidine/putrescine transport system permease protein	19.8171	7.8339	8.0981
K07734	paiB; transcriptional regulator	22.0922	7.9768	10.3799
K02495	hemN, hemZ; oxygen-independent coproporphyrinogen III oxidase [EC:1.3.98.3]	75.9294	74.719	64.2325
K12340	tolC; outer membrane protein	28.9733	5.1763	17.2774
K00023	phbB; acetoacetyl-CoA reductase [EC:1.1.1.36]	82.1068	35.9864	70.4339
K00469	MIOX; inositol oxygenase [EC:1.13.99.1]	50.3798	18.542	38.7213
K00050	ttuD; hydroxypyruvate reductase [EC:1.1.1.81]	28.5587	14.7222	16.9386
K07462	recJ; single-stranded-DNA-specific exonuclease [EC:3.1.-.-]	46.9687	9.0413	35.363
K09780	K09780; uncharacterized protein	22.7564	21.3821	11.158
K07178	RIOK1; RIO kinase 1 [EC:2.7.11.1]	18.799	3.1088	7.2278
K03601	xseA; exodeoxyribonuclease VII large subunit [EC:3.1.11.6]	21.3077	6.26	9.7371
K02392	flgG; flagellar basal-body rod protein FlgG	35.7547	36.8213	24.2717
K06006	cpxP; periplasmic protein CpxP	62.5185	87.7854	51.0514
K07114	yfbK; Ca-activated chloride channel homolog	35.4457	14.8529	23.9963
K09117	K09117; uncharacterized protein	300.388	153.14	288.958
K07025	K07025; putative hydrolase of the HAD superfamily	115.924	57.8771	104.5
K03970	pspB; phage shock protein B	117.801	56.23	106.391
K02657	pilG; twitching motility two-component system response regulator PilG	15.3773	1.904	3.9861
K07539	oah; 6-oxocyclohex-1-ene-carbonyl-CoA hydrolase [EC:3.7.1.21]	18.5243	9.2727	7.135
K20034	-	34.2935	15.3916	22.9051
K10907	K10907; aminotransferase [EC:2.6.1.-]	21.0056	4.4275	9.6241
K11754	folC; dihydrofolate synthase / folylpolyglutamate synthase [EC:6.3.2.12 6.3.2.17]	60.9223	32.0313	49.5666
K04092	tyrA1; chorismate mutase [EC:5.4.99.5]	26.5007	11.6046	15.1495
K02377	TSTA3, fcl; GDP-L-fucose synthase [EC:1.1.1.271]	17.4737	11.2052	6.1287
K01012	bioB; biotin synthase [EC:2.8.1.6]	14.1881	7.1799	2.8533
K01079	serB, PSPH; phosphoserine phosphatase [EC:3.1.3.3]	17.7355	9.8509	6.4233
K06180	rluD; 23S rRNA pseudouridine1911/1915/1917 synthase [EC:5.4.99.23]	102.671	24.5573	91.3767
K00666	K00666; fatty-acyl-CoA synthase [EC:6.2.1.-]	83.4491	101.811	72.1586
K02658	pilH; twitching motility two-component system response regulator PilH	18.8052	9.5755	7.5273
K03083	GSK3B; glycogen synthase kinase 3 beta [EC:2.7.11.26]	30.5596	7.5427	19.3179
K01126	E3.1.4.46, glpQ, ugpQ; glycerophosphoryl diester phosphodiesterase [EC:3.1.4.46]	26.7996	21.3486	15.5688
K03638	moaB; molybdopterin adenylyltransferase [EC:2.7.7.75]	21.2741	18.6054	10.0585
K03652	MPG; DNA-3-methyladenine glycosylase [EC:3.2.2.21]	19.9867	6.5067	8.7721
K15731	CTDSP; carboxy-terminal domain RNA polymerase II polypeptide A small phosphatase [EC:3.1.3.16]	11.2093	0.7419	0
K09956	K09956; uncharacterized protein	20.6862	13.3634	9.4874
K00008	SORD, gutB; L-iditol 2-dehydrogenase [EC:1.1.1.14]	36.4808	14.6377	25.2841
K04739	PRKAR; cAMP-dependent protein kinase regulator	16.46	16.7257	5.2796
K03306	TC.PIT; inorganic phosphate transporter, PiT family	59.496	23.4993	48.319
K07716	pleC; two-component system, cell cycle sensor histidine kinase PleC [EC:2.7.13.3]	13.3968	2.142	2.2238
K10944	pmoA-amoA; methane/ammonia monooxygenase subunit A [EC:1.14.18.3 1.14.99.39]	37.1755	19.2325	26.0151
K13348	MPV17; protein Mpv17	11.3886	7.348	0.2299
K02182	caiC; carnitine-CoA ligase [EC:6.2.1.48]	14.1043	4.1957	2.965
K18068	pht3; phthalate 4,5-dioxygenase [EC:1.14.12.7]	24.1467	12.4834	13.0455
K01791	wecB; UDP-N-acetylglucosamine 2-epimerase (non-hydrolysing) [EC:5.1.3.14]	19.1963	3.9407	8.1011
K06602	flaF; flagellar protein FlaF	61.2219	19.9965	50.1345
K18850	ycfD; 50S ribosomal protein L16 3-hydroxylase [EC:1.14.11.47]	15.9092	8.7686	4.8407
K00766	trpD; anthranilate phosphoribosyltransferase [EC:2.4.2.18]	45.8488	19.8569	34.8345
K03424	tatD; TatD DNase family protein [EC:3.1.21.-]	37.4377	24.2456	26.5229
K13771	nsrR; Rrf2 family transcriptional regulator, nitric oxide-sensitive transcriptional repressor	55.9962	51.3373	45.103
K17836	penP; beta-lactamase class A [EC:3.5.2.6]	25.2648	16.667	14.4183
K02849	waaQ, rfaQ; heptosyltransferase III [EC:2.4.-.-]	13.3101	0	2.4674
K06165	phnH; alpha-D-ribose 1-methylphosphonate 5-triphosphate synthase subunit PhnH [EC:2.7.8.37]	10.797	0	0
K09386	K09386; uncharacterized protein	21.9822	56.5792	11.2664
K02655	pilE; type IV pilus assembly protein PilE	21.9373	4.66	11.2228
K06977	K06977; uncharacterized protein	12.9363	1.3406	2.2268
K07480	insB; insertion element IS1 protein InsB	10.6904	15.604	0
K05996	cpt; carboxypeptidase T [EC:3.4.17.18]	17.5283	7.6826	6.8492
K15763	tmoD, tbuV, touD; toluene monooxygenase system protein D [EC:1.14.13.236 1.14.13.-]	35.7205	187.531	25.0831
K00231	PPOX, hemY; protoporphyrinogen/coproporphyrinogen III oxidase [EC:1.3.3.4 1.3.3.15]	46.842	15.0715	36.2162
K09859	K09859; uncharacterized protein	13.8793	3.452	3.2851
K07576	K07576; metallo-beta-lactamase family protein	25.3628	17.7858	14.7732
K10007	gluD; glutamate transport system permease protein	16.8923	16.6976	6.3394
K05564	phaG; multicomponent K+:H+ antiporter subunit G	11.5487	7.5596	0.9966
K17229	fccB; sulfide dehydrogenase [flavocytochrome c] flavoprotein chain [EC:1.8.2.3]	10.529	0.3928	0
K03570	mreC; rod shape-determining protein MreC	31.9898	17.9649	21.4727
K00150	gap2; glyceraldehyde-3-phosphate dehydrogenase (NAD(P)) [EC:1.2.1.59]	19.9425	7.4237	9.4266
K19688	bssR; biofilm regulator BssR	62.7946	462.607	52.3122
K00809	DHPS, dys; deoxyhypusine synthase [EC:2.5.1.46]	31.8152	10.8486	21.3403
K03924	moxR; MoxR-like ATPase [EC:3.6.3.-]	111.579	211.186	101.124
K07586	ygaC; uncharacterized protein	11.6438	0.5848	1.2142
K06442	tlyA; 23S rRNA (cytidine1920-2'-O)/16S rRNA (cytidine1409-2'-O)-methyltransferase [EC:2.1.1.226 2.1.1.227]	11.1532	1.9074	0.7504
K04072	adhE; acetaldehyde dehydrogenase / alcohol dehydrogenase [EC:1.2.1.10 1.1.1.1]	30.2699	23.1669	19.952
K06902	UMF1; MFS transporter, UMF1 family	13.4381	2.6996	3.121
K00558	DNMT1, dcm; DNA (cytosine-5)-methyltransferase 1 [EC:2.1.1.37]	11.1764	4.6733	0.8608
K06173	truA, PUS1; tRNA pseudouridine38-40 synthase [EC:5.4.99.12]	51.423	13.5331	41.1312
K09768	K09768; uncharacterized protein	22.2269	6.3003	11.947
K02893	RP-L23Ae, RPL23A; large subunit ribosomal protein L23Ae	12.8203	2.0088	2.5489
K15539	rodZ; cytoskeleton protein RodZ	20.7878	4.0519	10.5266
K00588	E2.1.1.104; caffeoyl-CoA O-methyltransferase [EC:2.1.1.104]	12.2786	3.8867	2.0175
K07807	K07807; uncharacterized protein	78.4925	40.4066	68.2396
K18306	mexH; membrane fusion protein, multidrug efflux system	17.8603	2.9722	7.6244
K11178	yagS; xanthine dehydrogenase YagS FAD-binding subunit [EC:1.17.1.4]	91.5388	36.4313	81.3527
K00564	rsmC; 16S rRNA (guanine1207-N2)-methyltransferase [EC:2.1.1.172]	13.7831	5.6377	3.6018
K03469	rnhA, RNASEH1; ribonuclease HI [EC:3.1.26.4]	38.7172	16.233	28.5489
K07588	argK; LAO/AO transport system kinase [EC:2.7.-.-]	18.0379	7.9119	7.8812
K03893	arsB; arsenical pump membrane protein	33.9757	7.7154	14.6849
K00174	korA, oorA, oforA; 2-oxoglutarate/2-oxoacid ferredoxin oxidoreductase subunit alpha [EC:1.2.7.3 1.2.7.11]	199.452	135.703	189.343
K05515	mrdA; penicillin-binding protein 2 [EC:3.4.16.4]	36.5014	13.4527	26.4002
K10533	E3.3.2.8; limonene-1,2-epoxide hydrolase [EC:3.3.2.8]	16.149	23.641	6.0691
K09857	K09857; uncharacterized protein	13.449	3.2524	3.3838
K00480	E1.14.13.1; salicylate hydroxylase [EC:1.14.13.1]	31.5402	11.3368	21.5191
K09949	K09949; uncharacterized protein	31.6913	5.8207	21.6985
K03768	PPIB, ppiB; peptidyl-prolyl cis-trans isomerase B (cyclophilin B) [EC:5.2.1.8]	151.58	149.841	141.606
K02938	RP-L8e, RPL8; large subunit ribosomal protein L8e	12.4481	1.6463	2.5067
K15770	cycB, ganO; arabinogalactan oligomer / maltooligosaccharide transport system substrate-binding protein	94.99	32.0286	85.2121
K00872	thrB1; homoserine kinase [EC:2.7.1.39]	35.0453	13.5731	25.2822
K07793	tctA; putative tricarboxylic transport membrane protein	45.7841	57.7514	36.0385
K10257	FAD3, FAD7, FAD8, desB; acyl-lipid omega-3 desaturase [EC:1.14.19.25 1.14.19.35 1.14.19.36]	11.2954	0.722	1.5705
K00074	paaH, hbd, fadB, mmgB; 3-hydroxybutyryl-CoA dehydrogenase [EC:1.1.1.157]	103.787	148.995	94.0819
K06816	GLG1, ESL1; golgi apparatus protein 1	11.3327	0.2466	1.6383
K02299	cyoC; cytochrome o ubiquinol oxidase subunit III	13.7956	1.4134	4.1325
K00759	APRT, apt; adenine phosphoribosyltransferase [EC:2.4.2.7]	52.7698	36.7054	43.1151
K09950	K09950; uncharacterized protein	12.0055	4.0387	2.3543
K01426	E3.5.1.4, amiE; amidase [EC:3.5.1.4]	39.7031	32.5314	30.1151
K19683	TTC30, DYF1; tetratricopeptide repeat protein 30	9.8155	4.0586	0.2957
K00656	E2.3.1.54, pflD; formate C-acetyltransferase [EC:2.3.1.54]	19.1571	6.7446	9.6907
K00655	plsC; 1-acyl-sn-glycerol-3-phosphate acyltransferase [EC:2.3.1.51]	83.6662	42.7863	74.2025
K02479	K02479; two-component system, NarL family, response regulator	11.1091	2.6892	1.6477
K01706	gudD; glucarate dehydratase [EC:4.2.1.40]	18.4856	4.378	9.0665
K11936	pgaC, icaA; poly-beta-1,6-N-acetyl-D-glucosamine synthase [EC:2.4.1.-]	14.4209	14.633	5.0073
K19345	nirF; protein NirF	17.9475	2.7707	8.5893
K06110	EXOC3, SEC6; exocyst complex component 3	26.6892	1.4521	17.3362
K00031	IDH1, IDH2, icd; isocitrate dehydrogenase [EC:1.1.1.42]	158.303	94.4396	148.951
K13378	nuoCD; NADH-quinone oxidoreductase subunit C/D [EC:1.6.5.3]	18.9628	9.1343	9.6327
K05816	ugpC; sn-glycerol 3-phosphate transport system ATP-binding protein [EC:3.6.3.20]	20.9484	9.1355	11.6344
K02879	RP-L17, MRPL17, rplQ; large subunit ribosomal protein L17	1011.95	919.514	1002.65
K19687	vapB; antitoxin VapB	45.4851	25.9341	36.2215
K03585	acrA, mexA, adeI, smeD, mtrC, cmeA; membrane fusion protein, multidrug efflux system	301.078	223.762	291.822
K03551	ruvB; holliday junction DNA helicase RuvB [EC:3.6.4.12]	16.7624	11.7906	7.5317
K06076	fadL; long-chain fatty acid transport protein	14.4485	24.0711	5.2524
K00283	gcvPB; glycine dehydrogenase subunit 2 [EC:1.4.4.2]	63.3189	99.1636	54.1314
K07117	K07117; uncharacterized protein	48.4652	32.0248	39.3482
K02164	norE; nitric oxide reductase NorE protein	14.4798	3.6532	5.3664
K03701	uvrA; excinuclease ABC subunit A	106.84	60.5811	97.776
K07478	ycaJ; putative ATPase	23.0969	2.3142	14.0413
K15519	dck; deoxyadenosine/deoxycytidine kinase [EC:2.7.1.76 2.7.1.74]	22.547	13.3821	13.4961
K13408	raxA; membrane fusion protein	15.7335	13.1988	6.6883
K11688	dctP; C4-dicarboxylate-binding protein DctP	16.4394	6.0454	7.3961
K06179	rluC; 23S rRNA pseudouridine955/2504/2580 synthase [EC:5.4.99.24]	27.4768	8.0542	18.4496
K11904	vgrG; type VI secretion system secreted protein VgrG	15.2149	4.3605	6.2056
K02510	hpaI, hpcH; 4-hydroxy-2-oxoheptanedioate aldolase [EC:4.1.2.52]	16.6142	5.2428	7.6294
K03166	top6A; DNA topoisomerase VI subunit A [EC:5.99.1.3]	18.0881	32.5311	9.2529
K07259	dacB; serine-type D-Ala-D-Ala carboxypeptidase/endopeptidase (penicillin-binding protein 4) [EC:3.4.16.4 3.4.21.-]	24.4571	11.5657	15.6322
K13509	AGPAT1_2; lysophosphatidate acyltransferase [EC:2.3.1.51]	11.8106	4.0096	2.9886
K07177	K07177; Lon-like protease	26.336	13.1588	17.5203
K05807	bamD; outer membrane protein assembly factor BamD	105.738	90.4095	96.9657
K18929	lldF; L-lactate dehydrogenase complex protein LldF	9.1669	0.45	0.5261
K01153	hsdR; type I restriction enzyme, R subunit [EC:3.1.21.3]	20.5516	6.474	11.9143
K00410	fbcH; ubiquinol-cytochrome c reductase cytochrome b/c1 subunit	11.6438	0.8002	3.0461
K03579	hrpB; ATP-dependent helicase HrpB [EC:3.6.4.13]	9.0737	10.7098	0.4777
K07080	K07080; uncharacterized protein	74.7384	48.1323	66.1675
K19702	E3.4.11.24; aminopeptidase S [EC:3.4.11.24]	13.4906	4.0146	4.9206
K03305	TC.POT; proton-dependent oligopeptide transporter, POT family	20.1114	18.7749	11.5999
K03932	lpqC; polyhydroxybutyrate depolymerase	15.1966	3.5615	6.6907
K16329	psuG; pseudouridylate synthase [EC:4.2.1.70]	19.2459	11.7341	10.7824
K00038	E1.1.1.53; 3alpha(or 20beta)-hydroxysteroid dehydrogenase [EC:1.1.1.53]	11.998	8.1386	3.5426
K07636	phoR; two-component system, OmpR family, phosphate regulon sensor histidine kinase PhoR [EC:2.7.13.3]	21.839	7.7666	13.4025
K02652	pilB; type IV pilus assembly protein PilB	24.7407	1100.21	16.3109
K01939	purA, ADSS; adenylosuccinate synthase [EC:6.3.4.4]	41.0982	24.614	32.692
K07776	regX3; two-component system, OmpR family, response regulator RegX3	15.7871	8.2093	7.3909
K11175	purN; phosphoribosylglycinamide formyltransferase 1 [EC:2.1.2.2]	16.6318	21.8635	8.2486
K09548	PFDN1; prefoldin subunit 1	10.613	2.5782	2.2305
K08720	ompU; outer membrane protein OmpU	17.3333	5.3457	8.9704
K00365	uaZ; urate oxidase [EC:1.7.3.3]	82.9619	1049.04	74.6061
K03335	iolE; inosose dehydratase [EC:4.2.1.44]	8.3548	2.0979	0
K02552	menF; menaquinone-specific isochorismate synthase [EC:5.4.4.2]	39.984	4.1896	31.6736
K05692	ACTB_G1; actin beta/gamma 1	10.5533	1.6569	2.2935
K00688	PYG, glgP; glycogen phosphorylase [EC:2.4.1.1]	37.0003	22.9782	28.7464
K01996	livF; branched-chain amino acid transport system ATP-binding protein	200.181	186.567	191.931
K07026	E3.1.3.70; mannosyl-3-phosphoglycerate phosphatase [EC:3.1.3.70]	18.0518	2.9809	9.8063
K07399	resB, ccs1; cytochrome c biogenesis protein	18.5994	6.9064	10.3865
K01432	AFMID; arylformamidase [EC:3.5.1.9]	15.1537	3.0917	6.9544
K01236	treZ, glgZ; maltooligosyltrehalose trehalohydrolase [EC:3.2.1.141]	13.9722	11.4107	5.8128
K13483	yagT; xanthine dehydrogenase YagT iron-sulfur-binding subunit	13.7994	84.0778	5.6638
K07093	K07093; uncharacterized protein	14.6348	4.7378	6.5197
K03698	cbf, cbf1; 3'-5' exoribonuclease [EC:3.1.-.-]	23.0444	9.588	14.9636
K13924	cheBR; two-component system, chemotaxis family, CheB/CheR fusion protein [EC:2.1.1.80 3.1.1.61]	12.6216	239.573	4.5438
K16877	hmfA; 2-furoyl-CoA dehydrogenase large subunit [EC:1.3.99.8]	18.4767	2.2806	10.4083
K15546	boxR, bzdR; XRE family transcriptional regulator, aerobic/anaerobic benzoate catabolism transcriptional regulator	31.4824	68.255	23.417
K02420	fliQ; flagellar biosynthetic protein FliQ	30.8334	25.7734	22.7969
K02405	fliA; RNA polymerase sigma factor for flagellar operon FliA	28.0468	25.331	20.0618
K01167	E3.1.27.3; ribonuclease T1 [EC:3.1.27.3]	17.1055	15.0152	9.1536
K09129	K09129; uncharacterized protein	18.6901	6.6558	10.7487
K07126	K07126; uncharacterized protein	62.8124	57.3282	54.8813
K08678	UXS1, uxs; UDP-glucuronate decarboxylase [EC:4.1.1.35]	17.9092	8.4531	9.9786
K19671	WDR19, IFT144; WD repeat-containing protein 19	9.7318	0.0969	1.815
K01091	gph; phosphoglycolate phosphatase [EC:3.1.3.18]	41.0045	19.6214	33.0881
K07282	capA, pgsA; gamma-polyglutamate biosynthesis protein CapA	13.7217	15.3497	5.8499
K02639	petF; ferredoxin	14.8413	5.9641	6.9746
K19224	lytE, cwlF; peptidoglycan DL-endopeptidase LytE [EC:3.4.-.-]	8.6313	0	0.78
K00130	betB, gbsA; betaine-aldehyde dehydrogenase [EC:1.2.1.8]	157.838	359.974	149.998
K03130	TAF5; transcription initiation factor TFIID subunit 5	9.6145	1.8462	1.7889
K03271	gmhA, lpcA; D-sedoheptulose 7-phosphate isomerase [EC:5.3.1.28]	82.1546	15.2973	74.3488
K07015	K07015; uncharacterized protein	7.7778	0.5078	0
K02343	dnaX; DNA polymerase III subunit gamma/tau [EC:2.7.7.7]	68.1486	25.3648	60.3756
K17752	rsbT; serine/threonine-protein kinase RsbT [EC:2.7.11.1]	14.1387	13.038	6.368
K00677	lpxA; UDP-N-acetylglucosamine acyltransferase [EC:2.3.1.129]	59.5498	25.1912	51.8013
K19267	qorB; NAD(P)H dehydrogenase (quinone) [EC:1.6.5.2]	15.8631	11.2822	8.1479
K00033	PGD, gnd, gntZ; 6-phosphogluconate dehydrogenase [EC:1.1.1.44 1.1.1.343]	27.0795	22.7852	19.3768
K09986	K09986; uncharacterized protein	14.0109	18.7334	6.3166
K00806	uppS; undecaprenyl diphosphate synthase [EC:2.5.1.31]	76.7765	17.8294	69.1122
K07003	K07003; uncharacterized protein	19.4022	6.0236	11.7491
K08083	algR; two-component system, LytTR family, response regulator AlgR	20.7424	9.6644	13.0894
K07262	pbpG; serine-type D-Ala-D-Ala endopeptidase (penicillin-binding protein 7) [EC:3.4.21.-]	16.8532	3.5788	9.2017
K01711	gmd, GMDS; GDPmannose 4,6-dehydratase [EC:4.2.1.47]	13.4867	13.4076	5.8412
K01778	dapF; diaminopimelate epimerase [EC:5.1.1.7]	80.3703	30.8077	72.7278
K02613	paaE; ring-1,2-phenylacetyl-CoA epoxidase subunit PaaE	46.3917	64.1186	38.7541
K07336	K07336; PKHD-type hydroxylase [EC:1.14.11.-]	73.7725	34.0654	66.181
K15513	boxC; benzoyl-CoA-dihydrodiol lyase [EC:4.1.2.44]	145.955	101.795	138.406
K03796	bax; Bax protein	16.738	1.9005	9.2075
K02638	petE; plastocyanin	21.0543	13.5524	13.5579
K08281	pncA; nicotinamidase/pyrazinamidase [EC:3.5.1.19 3.5.1.-]	67.7413	33.2594	60.2772
K11254	H4; histone H4	18.1641	6.9736	10.7047
K00317	dmd-tmd; dimethylamine/trimethylamine dehydrogenase [EC:1.5.8.1 1.5.8.2]	8.7759	1.2732	1.3218
K02557	motB; chemotaxis protein MotB	90.7658	33.8218	83.3269
K06867	K06867; uncharacterized protein	8.2915	0	0.8739
K03784	deoD; purine-nucleoside phosphorylase [EC:2.4.2.1]	11.8544	10.0413	4.4528
K02985	RP-S3e, RPS3; small subunit ribosomal protein S3e	8.0015	1.9133	0.6
K19668	CBH2, cbhA; cellulose 1,4-beta-cellobiosidase [EC:3.2.1.91]	9.7357	1.1784	2.3394
K03403	chlH, bchH; magnesium chelatase subunit H [EC:6.6.1.1]	10.62	0.6069	3.2342
K03575	mutY; A/G-specific adenine glycosylase [EC:3.2.2.31]	10.7156	1.2347	3.354
K03863	vanB; vanillate monooxygenase ferredoxin subunit	40.4148	20.1921	33.0914
K01129	dgt; dGTPase [EC:3.1.5.1]	34.69	11.5311	27.3742
K06001	trpB; tryptophan synthase beta chain [EC:4.2.1.20]	18.9082	7.4843	11.5956
K01736	aroC; chorismate synthase [EC:4.2.3.5]	48.6512	38.0874	41.3397
K15396	trmJ; tRNA (cytidine32/uridine32-2'-O)-methyltransferase [EC:2.1.1.200]	21.3212	18.3902	14.0619
K00931	proB; glutamate 5-kinase [EC:2.7.2.11]	20.5398	33.67	13.2867
K07062	fitB; toxin FitB [EC:3.1.-.-]	23.6747	11.5275	16.4299
K03833	selB, EEFSEC; selenocysteine-specific elongation factor	21.4951	16.8956	14.2569
K00901	dgkA, DGK; diacylglycerol kinase (ATP) [EC:2.7.1.107]	19.2997	17.4465	12.075
K07075	K07075; uncharacterized protein	24.3282	21.8191	17.1238
K00769	gpt; xanthine phosphoribosyltransferase [EC:2.4.2.22]	10.2079	0.8693	3.0082
K18890	mdlB, smdB; ATP-binding cassette, subfamily B, multidrug efflux pump	10.448	9.0727	3.2523
K01083	E3.1.3.8; 3-phytase [EC:3.1.3.8]	15.1413	3.4189	7.9677
K00096	araM, egsA; glycerol-1-phosphate dehydrogenase [NAD(P)+] [EC:1.1.1.261]	7.7431	0	0.5709
K07017	K07017; uncharacterized protein	7.9532	0.5769	0.7986
K11912	ppkA; serine/threonine-protein kinase PpkA [EC:2.7.11.1]	8.3009	4.1688	1.1541
K01207	nagZ; beta-N-acetylhexosaminidase [EC:3.2.1.52]	21.9931	10.6752	14.862
K07503	nucS; endonuclease [EC:3.1.-.-]	8.8575	3.0171	1.7402
K02183	CALM; calmodulin	15.8642	5.6818	8.7774
K02960	RP-S16e, RPS16; small subunit ribosomal protein S16e	35.2053	19.8473	28.1223
K03771	surA; peptidyl-prolyl cis-trans isomerase SurA [EC:5.2.1.8]	53.0948	30.0008	46.015
K00685	ATE1; arginyl-tRNA---protein transferase [EC:2.3.2.8]	52.1503	23.0696	45.0741
K00276	AOC3, AOC2, tynA; primary-amine oxidase [EC:1.4.3.21]	24.0859	17.5235	17.0131
K03333	choD; cholesterol oxidase [EC:1.1.3.6]	13.2589	25.1546	6.2039
K00453	TDO2, kynA; tryptophan 2,3-dioxygenase [EC:1.13.11.11]	16.9471	16.47	9.9006
K00684	aat; leucyl/phenylalanyl-tRNA---protein transferase [EC:2.3.2.6]	22.588	22.1034	15.5759
K00826	E2.6.1.42, ilvE; branched-chain amino acid aminotransferase [EC:2.6.1.42]	185.079	149.093	178.091
K00294	E1.2.1.88; 1-pyrroline-5-carboxylate dehydrogenase [EC:1.2.1.88]	72.1534	49.2091	65.1695
K03470	rnhB; ribonuclease HII [EC:3.1.26.4]	17.1193	7.7961	10.1421
K03821	phbC, phaC; polyhydroxyalkanoate synthase [EC:2.3.1.-]	65.6614	73.3106	58.7043
K11942	icmF; isobutyryl-CoA mutase [EC:5.4.99.13]	15.9675	7.3109	9.0232
K09607	ina; immune inhibitor A [EC:3.4.24.-]	78.2365	56.4458	71.3004
K07387	K07387; putative metalloprotease [EC:3.4.24.-]	13.5366	0.5795	6.6181
K01551	arsA, ASNA1, GET3; arsenite/tail-anchored protein-transporting ATPase [EC:3.6.3.16 3.6.3.-]	70.6234	22.2392	30.6411
K00019	E1.1.1.30, bdh; 3-hydroxybutyrate dehydrogenase [EC:1.1.1.30]	34.5165	44.5871	27.6455
K01621	xfp, xpk; xylulose-5-phosphate/fructose-6-phosphate phosphoketolase [EC:4.1.2.9 4.1.2.22]	70.1943	50.1808	63.3715
K17302	COPB2, SEC27; coatomer subunit beta'	6.81	0	0
K13542	cobA-hemD; uroporphyrinogen III methyltransferase / synthase [EC:2.1.1.107 4.2.1.75]	26.9271	14.1202	20.1487
K00042	garR, glxR; 2-hydroxy-3-oxopropionate reductase [EC:1.1.1.60]	16.5997	8.4417	9.8632
K16047	hsaA; 3-hydroxy-9,10-secoandrosta-1,3,5(10)-triene-9,17-dione monooxygenase [EC:1.14.14.12]	8.9366	2.3453	2.221
K02007	cbiM; cobalt/nickel transport system permease protein	13.4732	13.9397	6.8068
K04518	pheA2; prephenate dehydratase [EC:4.2.1.51]	23.606	5.4647	16.9537
K14155	patB, malY; cystathione beta-lyase [EC:4.4.1.8]	22.9993	5.3796	16.3475
K02031	ABC.PE.A; peptide/nickel transport system ATP-binding protein	26.4805	247.735	19.8439
K02014	TC.FEV.OM; iron complex outermembrane recepter protein	235.402	74.5497	228.778
K03789	rimI; [ribosomal protein S18]-alanine N-acetyltransferase [EC:2.3.1.266]	72.3356	20.5733	65.7276
K02825	pyrR; pyrimidine operon attenuation protein / uracil phosphoribosyltransferase [EC:2.4.2.9]	13.4276	3.0211	6.8287
K00228	CPOX, hemF; coproporphyrinogen III oxidase [EC:1.3.3.3]	22.1154	6.7204	15.5177
K08716	SLC14A; solute carrier family 14 (urea transporter)	25.5716	12.933	18.9787
K01448	amiABC; N-acetylmuramoyl-L-alanine amidase [EC:3.5.1.28]	108.177	117.037	101.597
K04066	priA; primosomal protein N' (replication factor Y) (superfamily II helicase) [EC:3.6.4.-]	7.9178	0	1.3417
K04760	greB; transcription elongation factor GreB	25.7619	19.7783	19.1858
K01754	E4.3.1.19, ilvA, tdcB; threonine dehydratase [EC:4.3.1.19]	37.5011	31.6596	30.9524
K07535	badH; 2-hydroxycyclohexanecarboxyl-CoA dehydrogenase [EC:1.1.1.-]	9.4863	3.6242	2.9436
K03474	pdxJ; pyridoxine 5-phosphate synthase [EC:2.6.99.2]	12.6688	1.9012	6.1602
K17829	ccrA; crotonyl-CoA reductase [EC:1.3.1.86]	17.8419	10.2451	11.3399
K01707	kdgD; 5-dehydro-4-deoxyglucarate dehydratase [EC:4.2.1.41]	14.7949	3.9969	8.299
K01464	DPYS, dht, hydA; dihydropyrimidinase [EC:3.5.2.2]	15.6335	56.5335	9.1612
K07501	K07501; 3'-5' exonuclease	7.9121	4.4372	1.4638
K08964	mtnB; methylthioribulose-1-phosphate dehydratase [EC:4.2.1.109]	12.4917	6.2735	6.0671
K01451	hipO; hippurate hydrolase [EC:3.5.1.32]	8.4397	10.3287	2.0173
K01908	prpE; propionyl-CoA synthetase [EC:6.2.1.17]	141.306	52.9134	134.884
K13819	K13819; NifU-like protein	6.4198	1.3971	0
K09914	K09914; putative lipoprotein	13.0543	2.8092	6.6364
K06949	rsgA, engC; ribosome biogenesis GTPase / thiamine phosphate phosphatase [EC:3.6.1.- 3.1.3.100]	11.7919	9.0486	5.4402
K17315	gtsA, glcE; glucose/mannose transport system substrate-binding protein	48.7731	55.1915	42.4985
K00705	malQ; 4-alpha-glucanotransferase [EC:2.4.1.25]	6.5993	10.254	0.3253
K05349	bglX; beta-glucosidase [EC:3.2.1.21]	14.6725	5.7546	8.4382
K16302	CNNM; metal transporter CNNM	12.2356	11.0061	6.0203
K04108	hcrA, hbaC; 4-hydroxybenzoyl-CoA reductase subunit alpha [EC:1.3.7.9]	6.7969	0.3114	0.6466
K07404	pgl; 6-phosphogluconolactonase [EC:3.1.1.31]	9.0432	8.1889	2.9272
K06015	E3.5.1.81; N-acyl-D-amino-acid deacylase [EC:3.5.1.81]	15.5321	2.8457	9.4196
K02665	pilP; type IV pilus assembly protein PilP	21.0925	2.966	14.9842
K02348	elaA; ElaA protein	8.4496	12.2132	2.359
K03437	spoU; RNA methyltransferase, TrmH family	10.2699	6.0744	4.2225
K15270	sam; S-adenosylmethionine uptake transporter	6.2135	0.2898	0.2005
K01179	E3.2.1.4; endoglucanase [EC:3.2.1.4]	27.8485	15.7997	21.8441
K02971	RP-S21e, RPS21; small subunit ribosomal protein S21e	26.9666	9.6032	20.9829
K00271	vdh; valine dehydrogenase (NAD+) [EC:1.4.1.23]	35.5221	19.3717	29.57
K02434	gatB, PET112; aspartyl-tRNA(Asn)/glutamyl-tRNA(Gln) amidotransferase subunit B [EC:6.3.5.6 6.3.5.7]	38.7909	367.924	32.8425
K09772	sepF; cell division inhibitor SepF	116.983	33.6827	111.083
K01602	rbcS; ribulose-bisphosphate carboxylase small chain [EC:4.1.1.39]	53.7016	26.9438	47.8155
K05581	ndhJ; NAD(P)H-quinone oxidoreductase subunit J [EC:1.6.5.3]	14.1152	1.4769	8.2487
K09691	ABC-2.LPSE.A; lipopolysaccharide transport system ATP-binding protein	10.6323	14.6598	4.7731
K01738	cysK; cysteine synthase A [EC:2.5.1.47]	93.888	90.8401	88.0375
K08321	lsrF; 3-hydroxy-5-phosphonooxypentane-2,4-dione thiolase [EC:2.3.1.245]	6.4704	0	0.6497
K06940	K06940; uncharacterized protein	70.3767	28.9638	64.5597
K20296	-	5.791	0	0
K16554	exoP, vpsO; polysaccharide biosynthesis transport protein	18.3338	0	12.5864
K14981	chvI; two-component system, OmpR family, response regulator ChvI	48.1728	22.1853	42.4295
K02037	pstC; phosphate transport system permease protein	16.1827	8.5747	16.7444
K02401	flhB; flagellar biosynthetic protein FlhB	41.3759	6.8075	35.6382
K03647	nrdI; protein involved in ribonucleotide reduction	37.5745	30.8562	31.8427
K01940	argG, ASS1; argininosuccinate synthase [EC:6.3.4.5]	47.7041	64.2185	41.9738
K09823	zur; Fur family transcriptional regulator, zinc uptake regulator	25.2049	11.0311	19.4798
K07173	luxS; S-ribosylhomocysteine lyase [EC:4.4.1.21]	8.9613	1.5602	3.2394
K11711	dctS; two-component system, LuxR family, sensor histidine kinase DctS [EC:2.7.13.3]	21.2944	23.5664	15.5889
K02955	RP-S14e, RPS14; small subunit ribosomal protein S14e	7.9287	0	2.2238
K01057	PGLS, pgl, devB; 6-phosphogluconolactonase [EC:3.1.1.31]	31.6673	14.2146	25.963
K03758	arcD, lysl, lysP; arginine:ornithine antiporter / lysine permease	53.5668	36.0506	47.8632
K03770	ppiD; peptidyl-prolyl cis-trans isomerase D [EC:5.2.1.8]	41.8326	20.255	36.1406
K00863	DAK, TKFC; triose/dihydroxyacetone kinase / FAD-AMP lyase (cyclizing) [EC:2.7.1.28 2.7.1.29 4.6.1.15]	9.9191	2.2772	4.2358
K12251	aguB; N-carbamoylputrescine amidase [EC:3.5.1.53]	11.5394	4.004	5.8708
K09948	K09948; uncharacterized protein	27.9197	10.3146	22.2551
K00796	folP; dihydropteroate synthase [EC:2.5.1.15]	25.2232	9.1391	19.5662
K12371	dppD; dipeptide transport system ATP-binding protein	7.652	2.7608	2.0018
K03587	ftsI; cell division protein FtsI (penicillin-binding protein 3) [EC:3.4.16.4]	20.298	19.8569	14.6639
K00604	MTFMT, fmt; methionyl-tRNA formyltransferase [EC:2.1.2.9]	14.1441	0.6273	8.5179
K00499	CMO; choline monooxygenase [EC:1.14.15.7]	7.0006	3.4618	1.4065
K16074	zntB; zinc transporter	15.1765	3.5603	9.5879
K13525	VCP, CDC48; transitional endoplasmic reticulum ATPase	6.2432	3.1169	0.6638
K02012	afuA, fbpA; iron(III) transport system substrate-binding protein	213.209	564.161	207.643
K06415	spoVR; stage V sporulation protein R	9.6546	236.342	4.1011
K06023	hprK, ptsK; HPr kinase/phosphorylase [EC:2.7.11.- 2.7.4.-]	12.9245	22.56	7.3793
K07034	K07034; uncharacterized protein	6.8626	3.7207	1.3188
K18928	lldE; L-lactate dehydrogenase complex protein LldE	21.7954	5.5107	16.2752
K10580	UBE2N, BLU, UBC13; ubiquitin-conjugating enzyme E2 N [EC:2.3.2.23]	5.5138	0	0
K05588	hoxU; bidirectional [NiFe] hydrogenase diaphorase subunit [EC:1.6.5.3]	6.0196	0.7312	0.5061
K00151	hpaE, hpcC; 5-carboxymethyl-2-hydroxymuconic-semialdehyde dehydrogenase [EC:1.2.1.60]	7.0347	2.8084	1.5222
K09461	E1.14.13.40; anthraniloyl-CoA monooxygenase [EC:1.14.13.40]	10.4687	1.1994	4.9733
K01154	hsdS; type I restriction enzyme, S subunit [EC:3.1.21.3]	10.704	1.9699	5.2124
K00912	lpxK; tetraacyldisaccharide 4'-kinase [EC:2.7.1.130]	20.4681	12.9993	14.9896
K00203	fwdD, fmdD; formylmethanofuran dehydrogenase subunit D [EC:1.2.7.12]	9.8215	1.8434	4.3432
K03719	lrp; Lrp/AsnC family transcriptional regulator, leucine-responsive regulatory protein	20.7503	10.0576	15.2878
K08691	mcl; malyl-CoA/(S)-citramalyl-CoA lyase [EC:4.1.3.24 4.1.3.25]	6.3752	0	0.9445
K12543	lapE; outer membrane protein, adhesin transport system	11.1095	31.6917	5.6797
K06917	selU; tRNA 2-selenouridine synthase [EC:2.9.1.-]	34.2824	6.3834	28.8948
K18013	kce; 3-keto-5-aminohexanoate cleavage enzyme [EC:2.3.1.247]	6.3174	1.3748	0.9515
K10546	ABC.GGU.S, chvE; putative multiple sugar transport system substrate-binding protein	58.055	16.7104	52.6908
K07300	chaA, CAX; Ca2+:H+ antiporter	8.3992	4.2758	3.0394
K01501	E3.5.5.1; nitrilase [EC:3.5.5.1]	12.6104	0.9231	7.2609
K18028	nicX; 2,5-dihydroxypyridine 5,6-dioxygenase [EC:1.13.11.9]	5.3271	1.0983	0
K02755	PTS-Bgl-EIIA, bglF, bglP; PTS system, beta-glucoside-specific IIA component [EC:2.7.1.-]	5.6359	6.2233	0.3434
K02756	PTS-Bgl-EIIB, bglF, bglP; PTS system, beta-glucoside-specific IIB component [EC:2.7.1.-]	5.6359	6.2233	0.3434
K02757	PTS-Bgl-EIIC, bglF, bglP; PTS system, beta-glucoside-specific IIC component	5.6359	6.2233	0.3434
K05685	macB; macrolide transport system ATP-binding/permease protein [EC:3.6.3.-]	8.2456	3.573	2.9753
K07812	torZ; trimethylamine-N-oxide reductase (cytochrome c) [EC:1.7.2.3]	18.8958	4.0216	13.629
K01431	UPB1, pydC; beta-ureidopropionase [EC:3.5.1.6]	9.9387	10.2683	4.6855
K09790	K09790; uncharacterized protein	6.8767	4.969	1.6487
K02989	RP-S5e, RPS5; small subunit ribosomal protein S5e	6.525	4.4032	1.3256
K01779	racD; aspartate racemase [EC:5.1.1.13]	12.5759	6.5273	7.441
K15372	toa; taurine---2-oxoglutarate transaminase [EC:2.6.1.55]	10.3059	2.7642	5.1743
K00481	pobA; p-hydroxybenzoate 3-monooxygenase [EC:1.14.13.2]	51.8836	150.994	46.7602
K10001	gltI, aatJ; glutamate/aspartate transport system substrate-binding protein	23.7588	51.5999	18.6456
K13038	coaBC, dfp; phosphopantothenoylcysteine decarboxylase / phosphopantothenate---cysteine ligase [EC:4.1.1.36 6.3.2.5]	195.7	61.5429	190.592
K01279	TPP1, CLN2; tripeptidyl-peptidase I [EC:3.4.14.9]	7.3446	3.6073	2.238
K03464	catC; muconolactone D-isomerase [EC:5.3.3.4]	13.6163	7.7275	8.5113
K00286	proC; pyrroline-5-carboxylate reductase [EC:1.5.1.2]	14.7809	4.4975	9.6791
K10561	rhaQ; rhamnose transport system permease protein	7.8111	4.1325	2.7098
K13798	rpoB; DNA-directed RNA polymerase subunit B [EC:2.7.7.6]	5.0973	0	0
K03307	TC.SSS; solute:Na+ symporter, SSS family	19.4389	6.8633	14.385
K02195	ccmC; heme exporter protein C	14.5989	16.2534	9.5464
K00326	E1.6.2.2; cytochrome-b5 reductase [EC:1.6.2.2]	13.4727	1.3532	8.4293
K07321	cooC; CO dehydrogenase maturation factor	7.1358	1.1573	2.1047
K04758	feoA; ferrous iron transport protein A	81.2803	41.7473	76.2536
K01055	pcaD; 3-oxoadipate enol-lactonase [EC:3.1.1.24]	20.9878	13.1491	15.9641
K01210	E3.2.1.58; glucan 1,3-beta-glucosidase [EC:3.2.1.58]	6.0635	0	1.0606
K08759	APOC3; apolipoprotein C-III	36.0803	16.4243	31.1112
K03231	EEF1A; elongation factor 1-alpha	19.8482	13.8637	14.8856
K10227	smoE, mtlE; sorbitol/mannitol transport system substrate-binding protein	64.3119	16.5704	59.3499
K01008	selD, SEPHS; selenide, water dikinase [EC:2.7.9.3]	7.8161	0.9413	2.8546
K01520	dut, DUT; dUTP pyrophosphatase [EC:3.6.1.23]	75.7861	36.9941	70.8609
K05795	terD; tellurium resistance protein TerD	20.6454	9.309	15.7313
K06020	E3.6.3.25; sulfate-transporting ATPase [EC:3.6.3.25]	7.4429	0.6719	2.5321
K00058	serA, PHGDH; D-3-phosphoglycerate dehydrogenase / 2-oxoglutarate reductase [EC:1.1.1.95 1.1.1.399]	92.6998	39.7003	62.0907
K06953	K06953; uncharacterized protein	7.2823	6.051	2.3932
K01935	bioD; dethiobiotin synthetase [EC:6.3.3.3]	6.5144	1.4098	1.6263
K11381	bkdA; 2-oxoisovalerate dehydrogenase E1 component [EC:1.2.4.4]	31.5021	7.9203	26.6164
K02418	fliOZ, fliO; flagellar protein FliO/FliZ	6.7447	12.0916	1.8885
K06193	phnA; protein PhnA	30.0186	35.6093	25.1631
K02372	fabZ; 3-hydroxyacyl-[acyl-carrier-protein] dehydratase [EC:4.2.1.59]	99.3882	48.678	94.5457
K14188	dltC; D-alanine--poly(phosphoribitol) ligase subunit 2 [EC:6.1.1.13]	7.454	7.5701	2.6197
K02670	pilU; twitching motility protein PilU	18.8164	9.7581	13.9972
K13653	K13653; AraC family transcriptional regulator	7.2627	3.1262	2.4576
K00052	leuB, IMDH; 3-isopropylmalate dehydrogenase [EC:1.1.1.85]	77.0824	92.3689	72.2955
K03300	TC.CITMHS; citrate-Mg2+:H+ or citrate-Ca2+:H+ symporter, CitMHS family	4.7831	0.4804	0
K10219	ligC; 2-hydroxy-4-carboxymuconate semialdehyde hemiacetal dehydrogenase [EC:1.1.1.312]	8.0192	0.8225	3.2553
K10036	glnH; glutamine transport system substrate-binding protein	7.4612	14.8566	2.7006
K13789	GGPS; geranylgeranyl diphosphate synthase, type II [EC:2.5.1.1 2.5.1.10 2.5.1.29]	18.3876	6.2079	13.6341
K00619	argA; amino-acid N-acetyltransferase [EC:2.3.1.1]	43.2883	33.6519	38.5368
K00839	pucG; (S)-ureidoglycine---glyoxylate transaminase [EC:2.6.1.112]	6.2603	3.826	1.5146
K10409	DNAI1; dynein intermediate chain 1, axonemal	7.7409	0	2.9981
K03852	xsc; sulfoacetaldehyde acetyltransferase [EC:2.3.3.15]	6.661	1.127	1.9359
K08223	fsr; MFS transporter, FSR family, fosmidomycin resistance protein	4.7232	0	0
K06283	spoIIID; putative DeoR family transcriptional regulator, stage III sporulation protein D	11.5734	4.1688	6.8526
K06881	nrnA; bifunctional oligoribonuclease and PAP phosphatase NrnA [EC:3.1.3.7 3.1.13.3]	12.1402	39.41	7.4215
K10010	ABC.CYST.A; cystine transport system ATP-binding protein [EC:3.6.3.-]	5.4074	1.7289	0.6988
K03589	ftsQ; cell division protein FtsQ	8.5786	5.8791	3.8821
K08967	mtnD, mtnZ, ADI1; 1,2-dihydroxy-3-keto-5-methylthiopentene dioxygenase [EC:1.13.11.53 1.13.11.54]	10.392	6.3769	5.6982
K10773	NTH; endonuclease III [EC:4.2.99.18]	17.2272	19.2323	12.5364
K19794	-	6.6745	1.1088	1.9859
K03282	mscL; large conductance mechanosensitive channel	180.169	133.171	175.506
K01720	prpD; 2-methylcitrate dehydratase [EC:4.2.1.79]	59.7738	21.7109	55.1111
K01609	trpC; indole-3-glycerol phosphate synthase [EC:4.1.1.48]	64.1673	16.1937	59.5087
K18546	sprC; streptogrisin C [EC:3.4.21.-]	5.6279	0.9399	0.9758
K01876	aspS; aspartyl-tRNA synthetase [EC:6.1.1.12]	82.1332	43.6966	77.4838
K00661	maa; maltose O-acetyltransferase [EC:2.3.1.79]	5.7999	0	1.1522
K04098	chqB; hydroxyquinol 1,2-dioxygenase [EC:1.13.11.37]	4.6342	0	0
K16147	glgE; starch synthase (maltosyl-transferring) [EC:2.4.99.16]	43.7995	62.0733	39.1655
K03262	EIF5; translation initiation factor 5	5.1489	0	0.517
K00179	iorA; indolepyruvate ferredoxin oxidoreductase, alpha subunit [EC:1.2.7.8]	4.6213	0	0
K09766	K09766; uncharacterized protein	12.6928	0.7935	8.0731
K07058	K07058; membrane protein	123.648	81.543	119.036
K16370	pfkB; 6-phosphofructokinase 2 [EC:2.7.1.11]	6.7293	2.5684	2.1519
K01893	NARS, asnS; asparaginyl-tRNA synthetase [EC:6.1.1.22]	9.4054	7.7985	4.8312
K01925	murD; UDP-N-acetylmuramoylalanine--D-glutamate ligase [EC:6.3.2.9]	21.2029	23.8738	16.6293
K05546	GANAB; mannosyl-oligosaccharide alpha-1,3-glucosidase [EC:3.2.1.207]	5.024	0.656	0.454
K00253	IVD, ivd; isovaleryl-CoA dehydrogenase [EC:1.3.8.4]	31.2577	12.7372	26.6991
K17713	bamB; outer membrane protein assembly factor BamB	6.6536	1.5204	2.1046
K06416	spoVS; stage V sporulation protein S	63.6247	26.6715	59.089
K01682	acnB; aconitate hydratase 2 / 2-methylisocitrate dehydratase [EC:4.2.1.3 4.2.1.99]	10.1736	2.3431	5.6551
K13057	treT; trehalose synthase [EC:2.4.1.245]	6.9308	6.0977	2.4177
K01641	E2.3.3.10; hydroxymethylglutaryl-CoA synthase [EC:2.3.3.10]	7.4466	0.3536	2.9366
K02873	RP-L13e, RPL13; large subunit ribosomal protein L13e	20.4336	3.7809	15.925
K19710	E2.7.7.53; ATP adenylyltransferase [EC:2.7.7.53]	7.9029	0.8693	3.4093
K08927	pufB; light-harvesting complex 1 beta chain	45.2489	21.3223	40.7673
K13641	iclR; IclR family transcriptional regulator, acetate operon repressor	12.6043	8.4598	8.1355
K03299	TC.GNTP; gluconate:H+ symporter, GntP family	14.1503	13.0201	9.6847
K02409	fliF; flagellar M-ring protein FliF	9.7988	3.4273	5.3524
K01998	livM; branched-chain amino acid transport system permease protein	134.899	165.956	130.454
K01415	ECE; endothelin-converting enzyme [EC:3.4.24.71]	5.6119	2.362	1.1677
K18700	flK; fluoroacetyl-CoA thioesterase [EC:3.1.2.29]	11.7522	10.6604	7.3875
K07005	K07005; uncharacterized protein	9.5166	8.6166	5.1603
K03689	petN; cytochrome b6-f complex subunit 8	5.7841	2.1144	1.452
K01278	DPP4, CD26; dipeptidyl-peptidase 4 [EC:3.4.14.5]	11.7383	76.3809	7.4169
K03793	PTR1; pteridine reductase [EC:1.5.1.33]	19.8908	6.8468	15.5747
K08305	mltB; membrane-bound lytic murein transglycosylase B [EC:4.2.2.-]	9.9164	2.8542	5.6067
K02403	flhD; flagellar transcriptional activator FlhD	31.173	34.9515	26.8782
K02567	napA; periplasmic nitrate reductase NapA [EC:1.7.99.-]	7.3403	4.7652	7.1044
K07283	ydiY; putative salt-induced outer membrane protein	10.3636	1.3532	6.0879
K16632	-	4.6601	0.5795	0.4011
K15836	fhlA; formate hydrogenlyase transcriptional activator	4.2435	0.8148	0
K18195	RGL4, rhiE; rhamnogalacturonan endolyase [EC:4.2.2.23]	12.3457	11.1222	8.103
K09800	tamB; translocation and assembly module TamB	12.3716	5.8742	8.1313
K03975	dedA; membrane-associated protein	56.3094	53.1075	52.073
K00146	feaB; phenylacetaldehyde dehydrogenase [EC:1.2.1.39]	6.1761	1.8145	1.9535
K07565	NIP7; 60S ribosome subunit biogenesis protein NIP7	5.8759	0.9591	1.6595
K07217	K07217; Mn-containing catalase	14.4343	9.5178	10.2233
K01591	pyrF; orotidine-5'-phosphate decarboxylase [EC:4.1.1.23]	15.3191	7.738	11.1087
K00856	E2.7.1.20, ADK; adenosine kinase [EC:2.7.1.20]	18.1353	11.9168	13.9274
K07243	FTR, FTH1, efeU; high-affinity iron transporter	39.0783	16.0195	34.8907
K13767	fadB; enoyl-CoA hydratase [EC:4.2.1.17]	4.1774	3.7763	0
K13292	lgt, umpA; phosphatidylglycerol:prolipoprotein diacylglycerol transferase [EC:2.-.-.-]	22.7089	49.2537	18.5322
K05548	benK; MFS transporter, AAHS family, benzoate transport protein	5.133	0.3276	0.9635
K20116	-	10.2811	0.6125	6.1354
K20117	-	10.2811	0.6125	6.1354
K20118	-	10.2811	0.6125	6.1354
K03263	EIF5A; translation initiation factor 5A	4.6935	0	0.5533
K06158	ABCF3; ATP-binding cassette, subfamily F, member 3	9.3487	4.8248	5.2414
K00432	gpx; glutathione peroxidase [EC:1.11.1.9]	103.777	37.5772	99.6807
K05846	opuBD; osmoprotectant transport system permease protein	7.9609	10.9053	3.8654
K00612	E2.1.3.-; carbamoyltransferase [EC:2.1.3.-]	12.7675	1.3971	8.7027
K09163	K09163; uncharacterized protein	7.6904	0.4366	3.6261
K03336	iolD; 3D-(3,5/4)-trihydroxycyclohexane-1,2-dione acylhydrolase (decyclizing) [EC:3.7.1.22]	28.9251	21.3872	24.8807
K09771	TC.SMR3; small multidrug resistance family-3 protein	15.6051	25.1823	11.5617
K08482	kaiC; circadian clock protein KaiC	6.327	2.9322	2.2872
K03529	smc; chromosome segregation protein	26.0249	145.602	22.004
K02885	RP-L19e, RPL19; large subunit ribosomal protein L19e	6.311	3.0678	2.2938
K03338	iolC; 5-dehydro-2-deoxygluconokinase [EC:2.7.1.92]	4.9401	2.4468	0.9237
K00274	MAO, aofH; monoamine oxidase [EC:1.4.3.4]	6.3628	1.6453	2.3514
K10441	rbsA; ribose transport system ATP-binding protein [EC:3.6.3.17]	26.1568	10.1626	22.1621
K03389	hdrB2; heterodisulfide reductase subunit B2 [EC:1.8.7.3 1.8.98.4 1.8.98.5 1.8.98.6]	4.4988	11.7485	0.5082
K00609	pyrB, PYR2; aspartate carbamoyltransferase catalytic subunit [EC:2.1.3.2]	43.1534	28.9373	39.1919
K14661	nodF; nodulation protein F [EC:2.3.1.-]	4.543	2.1186	0.5865
K19765	HSBP1; heat shock factor-binding protein 1	3.9431	0	0
K10715	rpfC; two-component system, sensor histidine kinase RpfC [EC:2.7.13.3]	5.3021	7.5826	1.369
K09858	K09858; SEC-C motif domain protein	6.392	7.223	2.4658
K02455	gspF; general secretion pathway protein F	11.7683	3.5955	7.8437
K01163	K01163; uncharacterized protein	4.411	0.72	0.4983
K18672	dacA; diadenylate cyclase [EC:2.7.7.85]	7.124	1.6611	3.2191
K13419	pknK; serine/threonine-protein kinase PknK [EC:2.7.11.1]	7.6378	0	3.7388
K07391	comM; magnesium chelatase family protein	5.8116	2.4694	1.9171
K18098	bjaR1, rpaR, rhiR; LuxR family transcriptional regulator, quorum-sensing system regulator BjaR1	10.8294	26.133	6.9375
K18148	rtcB; release factor H-coupled RctB family protein	4.9341	0	1.0492
K00090	ghrB; glyoxylate/hydroxypyruvate/2-ketogluconate reductase [EC:1.1.1.79 1.1.1.81 1.1.1.215]	5.7756	5.8275	1.898
K18225	prmB; propane monooxygenase reductase component [EC:1.18.1.-]	21.2905	12.6339	17.421
K05953	E2.5.1.43; nicotianamine synthase [EC:2.5.1.43]	4.0838	0	0.2171
K00278	nadB; L-aspartate oxidase [EC:1.4.3.16]	14.3562	59.9529	10.4896
K20429	-	7.6133	3.6149	3.7529
K12130	PRR5; pseudo-response regulator 5	3.8583	1.0952	0
K01907	AACS, acsA; acetoacetyl-CoA synthetase [EC:6.2.1.16]	43.3107	39.7921	39.4532
K10005	gluB; glutamate transport system substrate-binding protein	37.8923	32.1814	34.039
K11075	potH; putrescine transport system permease protein	8.8221	47.08	4.983
K07577	K07577; putative mRNA 3-end processing factor	51.1882	90.8945	47.3529
K15064	desA; syringate O-demethylase [EC:2.1.1.-]	5.593	4.1278	1.7581
K16141	ALB; serum albumin	5.2034	0.1415	1.3715
K12832	SF3B5, SF3B10; splicing factor 3B subunit 5	6.4268	0.4196	2.6136
K00981	E2.7.7.41, CDS1, CDS2, cdsA; phosphatidate cytidylyltransferase [EC:2.7.7.41]	23.658	15.4343	19.8635
K06139	pqqE; pyrroloquinoline quinone biosynthesis protein E	18.2378	12.8467	14.4484
K03565	recX; regulatory protein	7.6338	3.6594	3.8464
K10563	mutM, fpg; formamidopyrimidine-DNA glycosylase [EC:3.2.2.23 4.2.99.18]	25.5981	10.2848	21.8132
K00087	ygeS, xdhA; xanthine dehydrogenase molybdenum-binding subunit [EC:1.17.1.4]	4.568	2.2722	0.7863
K01883	CARS, cysS; cysteinyl-tRNA synthetase [EC:6.1.1.16]	57.4218	35.8607	53.661
K20523	-	4.2504	0.719	0.4915
K02046	cysU; sulfate transport system permease protein	9.8132	19.5675	6.0812
K02461	gspL; general secretion pathway protein L	7.3594	4.8584	3.6316
K05805	creA; CreA protein	11.412	15.0563	7.6986
K07689	uvrY, gacA, varA; two-component system, NarL family, invasion response regulator UvrY	4.9262	0.5848	1.2142
K19333	kdgR; IclR family transcriptional regulator, KDG regulon repressor	3.7012	0.537	0
K09580	PDIA1, P4HB; protein disulfide-isomerase A1 [EC:5.3.4.1]	5.1261	0	1.4254
K04485	radA, sms; DNA repair protein RadA/Sms	38.3525	28.6596	34.6656
K14061	uspF; universal stress protein F	4.5204	0.932	0.86
K19341	nosY; Cu-processing system permease protein	8.6111	13.1799	4.9538
K02217	ftnA, ftn; ferritin [EC:1.16.3.2]	8.6427	12.5203	4.9932
K11960	urtB; urea transport system permease protein	4.9243	1.3363	1.2852
K00184	K00184; prokaryotic molybdopterin-containing oxidoreductase family, iron-sulfur binding subunit	10.5267	6.7209	6.8915
K07231	K07231; putative iron-regulated protein	4.4895	8.7668	0.8712
K10039	ABC.GLN1.S; putative glutamine transport system substrate-binding protein	5.2008	0.4272	1.5909
K16203	dppA1; D-amino peptidase [EC:3.4.11.-]	7.6133	4.3994	4.0058
K00020	mmsB, HIBADH; 3-hydroxyisobutyrate dehydrogenase [EC:1.1.1.31]	14.4872	13.0073	10.8843
K11645	fbaB; fructose-bisphosphate aldolase, class I [EC:4.1.2.13]	53.3217	35.364	49.7198
K10202	ABC.NGC.P1; N-acetylglucosamine transport system permease protein	6.0979	0.4116	2.4982
K00067	rfbD, rmlD; dTDP-4-dehydrorhamnose reductase [EC:1.1.1.133]	29.6574	20.8902	26.0626
K07693	desR; two-component system, NarL family, response regulator DesR	5.835	5.1126	2.2454
K07884	-	11.8227	0.4411	8.2423
K02481	K02481; two-component system, NtrC family, response regulator	6.4006	5.1088	2.8241
K02297	cyoA; cytochrome o ubiquinol oxidase subunit II [EC:1.10.3.10]	4.0934	3.2451	0.5285
K05785	rfaH; transcriptional antiterminator RfaH	4.1128	1.2695	0.5538
K07660	phoP; two-component system, OmpR family, response regulator PhoP	8.2585	18.866	4.7093
K07687	rcsB; two-component system, NarL family, captular synthesis response regulator RcsB	63.3916	8.0103	59.8761
K18661	matB; malonyl-CoA/methylmalonyl-CoA synthetase [EC:6.2.1.-]	12.927	3.6924	9.4152
K06443	lcyB, crtL1, crtY; lycopene beta-cyclase [EC:5.5.1.19]	4.4473	2.4556	0.9406
K12526	lysAC; bifunctional diaminopimelate decarboxylase / aspartate kinase [EC:4.1.1.20 2.7.2.4]	6.0124	0.6039	2.5078
K09252	FAEB; feruloyl esterase [EC:3.1.1.73]	6.0028	2.4241	2.5039
K06987	K06987; uncharacterized protein	6.0468	7.3089	2.5556
K07481	K07481; transposase, IS5 family	28.788	10.3305	25.2996
K05801	djlA; DnaJ like chaperone protein	7.4596	10.7839	3.9726
K14028	mdh1, mxaF; methanol dehydrogenase (cytochrome c) subunit 1 [EC:1.1.2.7]	16.6665	6.6039	13.1892
K05716	CPGS; cyclic 2,3-diphosphoglycerate synthetase [EC:4.6.1.-]	9.581	1.3603	6.1127
K01474	hyuB; N-methylhydantoinase B [EC:3.5.2.14]	17.4775	32.5502	14.0366
K15725	czcC; outer membrane protein, cobalt-zinc-cadmium efflux system	4.6304	0.4048	1.2111
K01070	frmB, ESD, fghA; S-formylglutathione hydrolase [EC:3.1.2.12]	3.5756	0.8044	0.1856
K14260	alaA; alanine-synthesizing transaminase [EC:2.6.1.66 2.6.1.2]	3.3895	1.7703	0
K04654	hypD; hydrogenase expression/formation protein HypD	3.3838	3.6423	0
K08911	LHCA5; light-harvesting complex I chlorophyll a/b binding protein 5	12.4413	4.0665	9.0645
K14842	NSA2; ribosome biogenesis protein NSA2	5.3157	3.1399	1.9444
K09065	argF; N-acetylornithine carbamoyltransferase [EC:2.1.3.9]	4.5211	1.9606	1.1678
K12372	dppF; dipeptide transport system ATP-binding protein	4.5785	1.5264	1.2325
K06016	pydC; beta-ureidopropionase / N-carbamoyl-L-amino-acid hydrolase [EC:3.5.1.6 3.5.1.87]	14.3963	25.977	11.0527
K07219	K07219; putative molybdopterin biosynthesis protein	7.7706	0.534	4.4353
K10006	gluC; glutamate transport system permease protein	4.5197	7.6988	1.2184
K12256	spuC; putrescine---pyruvate transaminase [EC:2.6.1.113]	4.9902	2.4435	1.6912
K03769	ppiC; peptidyl-prolyl cis-trans isomerase C [EC:5.2.1.8]	70.3185	62.2627	67.0235
K03611	dsbB; disulfide bond formation protein DsbB	14.8416	1.7383	11.5468
K08984	yjdF; putative membrane protein	3.599	0	0.3253
K09921	K09921; uncharacterized protein	6.442	3.8235	3.1755
K05595	marC; multiple antibiotic resistance protein	9.1688	21.0439	5.9462
K06410	spoVFA; dipicolinate synthase subunit A	7.8509	1.6784	4.6465
K01870	IARS, ileS; isoleucyl-tRNA synthetase [EC:6.1.1.5]	61.059	44.5537	57.8646
K02452	gspC; general secretion pathway protein C	3.4672	0.4116	0.2849
K10215	ethA; monooxygenase [EC:1.14.13.-]	5.3985	0	2.2361
K15736	lhgO; L-2-hydroxyglutarate oxidase [EC:1.1.3.-]	14.2344	5.9053	11.0725
K11838	USP7, UBP15; ubiquitin carboxyl-terminal hydrolase 7 [EC:3.4.19.12]	3.2891	0	0.1351
K12845	SNU13, NHP2L; U4/U6 small nuclear ribonucleoprotein SNU13	3.6178	0	0.4671
K00171	porD; pyruvate ferredoxin oxidoreductase delta subunit [EC:1.2.7.1]	52.476	50.6605	49.3394
K07659	ompR; two-component system, OmpR family, phosphate regulon response regulator OmpR	13.3065	3.7185	10.1708
K01786	-	3.632	0.5928	0.5241
K18014	kal; 3-aminobutyryl-CoA ammonia-lyase [EC:4.3.1.14]	10.0635	1.2912	6.9663
K01556	KYNU, kynU; kynureninase [EC:3.7.1.3]	10.4609	13.4003	7.3656
K13651	mqsR; motility quorum-sensing regulator / GCU-specific mRNA interferase toxin	3.0929	0	0
K05863	SLC25A4S, ANT; solute carrier family 25 (mitochondrial adenine nucleotide translocator), member 4/5/6/31	4.4325	2.5555	1.3438
K20222	-	3.0872	0	0
K05797	pchF; 4-cresol dehydrogenase (hydroxylating) flavoprotein subunit [EC:1.17.99.1]	6.7836	12.1858	3.7026
K19591	cueR; MerR family transcriptional regulator, copper efflux regulator	25.6507	14.3517	22.5974
K07301	yrbG; cation:H+ antiporter	8.1304	2.2413	5.0866
K02976	RP-S26e, RPS26; small subunit ribosomal protein S26e	21.3578	30.8589	18.3156
K02032	ABC.PE.A1; peptide/nickel transport system ATP-binding protein	39.1173	253.391	36.0861
K02416	fliM; flagellar motor switch protein FliM	27.2724	15.0715	24.2491
K14449	mch, mcd; 2-methylfumaryl-CoA hydratase [EC:4.2.1.148]	8.0403	2.9996	5.0172
K02674	pilY1; type IV pilus assembly protein PilY1	12.1176	13.0102	9.1145
K00965	galT, GALT; UDPglucose--hexose-1-phosphate uridylyltransferase [EC:2.7.7.12]	4.2985	40.6774	1.3064
K02941	RP-LP0, RPLP0; large subunit ribosomal protein LP0	6.6502	1.3777	3.6621
K17710	PTCD1; pentatricopeptide repeat domain-containing protein 1	4.028	0	1.0401
K03600	sspB; stringent starvation protein B	4.0576	2.9949	1.0698
K18587	COQ9; ubiquinone biosynthesis protein COQ9	21.3474	6.0378	18.3629
K03938	NDUFS5; NADH dehydrogenase (ubiquinone) Fe-S protein 5	3.727	2.1629	0.7485
K20468	-	4.4831	0	1.5051
K13010	per, rfbE; perosamine synthetase [EC:2.6.1.102]	4.2591	0.5296	1.283
K07466	RFA1, RPA1, rpa; replication factor A1	10.6709	0	7.7149
K02015	ABC.FEV.P; iron complex transport system permease protein	9.3791	4.4135	6.4422
K17202	K17202, eryG; erythritol transport system substrate-binding protein	4.3936	8.1526	1.4629
K15635	apgM; 2,3-bisphosphoglycerate-independent phosphoglycerate mutase [EC:5.4.2.12]	8.0253	2.6998	5.1055
K02408	fliE; flagellar hook-basal body complex protein FliE	28.1247	18.1982	25.2109
K01853	CAS1; cycloartenol synthase [EC:5.4.99.8]	3.1406	0	0.2301
K18698	blaTEM; beta-lactamase class A TEM [EC:3.5.2.6]	6.2496	4.8296	3.3426
K06995	K06995; uncharacterized protein	3.4951	1.9882	0.5897
K04113	bcrB, badE; benzoyl-CoA reductase subunit B [EC:1.3.7.8]	9.1613	6.5599	6.2607
K01584	adiA; arginine decarboxylase [EC:4.1.1.19]	10.9949	14.9478	8.1013
K03432	psmA, prcA; proteasome alpha subunit [EC:3.4.25.1]	26.3835	11.564	23.4948
K18983	gci; D-galactarolactone cycloisomerase [EC:5.5.1.27]	3.5222	0.9198	0.6366
K13950	pabAB; para-aminobenzoate synthetase [EC:2.6.1.85]	5.1699	2.8293	2.2903
K01817	trpF; phosphoribosylanthranilate isomerase [EC:5.3.1.24]	29.9912	25.5025	27.1157
K00099	dxr; 1-deoxy-D-xylulose-5-phosphate reductoisomerase [EC:1.1.1.267]	82.2479	43.5533	79.3729
K00141	xylC; benzaldehyde dehydrogenase (NAD) [EC:1.2.1.28]	12.0471	4.2364	9.181
K07016	csm1, cas10; CRISPR-associated protein Csm1	7.4314	2.2053	4.5791
K19033	PSRP4, RPS31; 30S ribosomal protein S31	4.7381	2.7496	1.9031
K03446	emrB; MFS transporter, DHA2 family, multidrug resistance protein	75.5667	50.9469	72.7374
K02472	wecC; UDP-N-acetyl-D-mannosaminuronic acid dehydrogenase [EC:1.1.1.336]	4.7287	1.4399	1.9059
K06208	aroH; chorismate mutase [EC:5.4.99.5]	7.2389	1.0021	4.4261
K01814	hisA; phosphoribosylformimino-5-aminoimidazole carboxamide ribotide isomerase [EC:5.3.1.16]	41.8788	21.1566	39.072
K19694	chiS; two-component system, sensor histidine kinase ChiS	2.8038	0.7322	0
K09158	K09158; uncharacterized protein	38.0706	18.4145	35.2668
K16049	hsaC; 3,4-dihydroxy-9,10-secoandrosta-1,3,5(10)-triene-9,17-dione 4,5-dioxygenase [EC:1.13.11.25]	3.3895	0.8852	0.6126
K06152	E1.1.99.3G; gluconate 2-dehydrogenase gamma chain [EC:1.1.99.3]	5.0346	1.2323	2.2604
K13695	nlpC; probable lipoprotein NlpC	2.7717	5.2779	0
K14266	prnA, rebH, ktzQ; tryptophan 7-halogenase [EC:1.14.19.9]	5.0325	0.5476	2.274
K05342	E2.4.1.64; alpha,alpha-trehalose phosphorylase [EC:2.4.1.64]	18.3617	2.5731	15.6172
K19181	afr; 1,5-anhydro-D-fructose reductase (1,5-anhydro-D-mannitol-forming) [EC:1.1.1.292]	3.0703	0.7075	0.3264
K07507	mgtC; putative Mg2+ transporter-C (MgtC) family protein	13.7632	3.8989	11.0247
K09542	CRYAB; crystallin, alpha B	2.7341	0.357	0
K18687	-	5.0813	0.8456	2.3487
K10418	DYNLL; dynein light chain LC8-type	4.6787	1.8798	1.9515
K02618	paaZ; oxepin-CoA hydrolase / 3-oxo-5,6-dehydrosuberyl-CoA semialdehyde dehydrogenase [EC:3.3.2.12 1.2.1.91]	16.0647	401.235	13.3411
K10764	metZ; O-succinylhomoserine sulfhydrylase [EC:2.5.1.-]	13.0818	8.0615	10.3597
K10621	cmtC, dhbA; 2,3-dihydroxy-p-cumate/2,3-dihydroxybenzoate 3,4-dioxygenase [EC:1.13.11.- 1.13.11.14]	4.8158	0	2.101
K06920	queC; 7-cyano-7-deazaguanine synthase [EC:6.3.4.20]	8.1754	2.5299	5.4632
K01693	hisB; imidazoleglycerol-phosphate dehydratase [EC:4.2.1.19]	37.3088	12.0439	34.598
K15762	tmoC, tbuB, touC; toluene monooxygenase system ferredoxin subunit	5.5418	2.6701	2.8314
K03737	por, nifJ; pyruvate-ferredoxin/flavodoxin oxidoreductase [EC:1.2.7.1 1.2.7.-]	21.2604	116.002	18.5673
K05594	elaB; ElaB protein	7.566	5.7298	4.8746
K03179	ubiA; 4-hydroxybenzoate polyprenyltransferase [EC:2.5.1.39]	4.8513	3.2559	2.1672
K04496	CTBP; C-terminal binding protein	4.4728	1.7397	1.8061
K01589	purK; 5-(carboxyamino)imidazole ribonucleotide synthase [EC:6.3.4.18]	3.0357	3.4363	0.3758
K13770	ysiA, fadR; TetR/AcrR family transcriptional regulator, fatty acid metabolism regulator protein	4.4427	2.8701	1.7844
K10778	ada; AraC family transcriptional regulator, regulatory protein of adaptative response / methylated-DNA-[protein]-cysteine methyltransferase [EC:2.1.1.63]	2.9936	0.8599	0.3408
K12162	UFM1; ubiquitin-fold modifier 1	13.0937	5.0285	10.441
K00202	fwdC, fmdC; formylmethanofuran dehydrogenase subunit C [EC:1.2.7.12]	2.6521	0.6296	0
K11954	K11954, natB; neutral amino acid transport system substrate-binding protein	9.8504	0	7.2064
K05793	terB; tellurite resistance protein TerB	2.855	0	0.215
K07533	prsA; foldase protein PrsA [EC:5.2.1.8]	4.8214	2.2052	2.1821
K14162	dnaE2; error-prone DNA polymerase [EC:2.7.7.7]	15.3255	6.9856	12.6915
K06138	pqqD; pyrroloquinoline quinone biosynthesis protein D	80.7447	53.4986	78.117
K08057	CALR; calreticulin	3.6153	1.4462	0.9969
K07221	oprO_P; phosphate-selective porin OprO and OprP	27.4792	2.651	24.8739
K03571	mreD; rod shape-determining protein MreD	8.2537	2.3609	5.653
K02231	cobP, cobU; adenosylcobinamide kinase / adenosylcobinamide-phosphate guanylyltransferase [EC:2.7.1.156 2.7.7.62]	2.7543	2.0822	0.1659
K15511	boxA; benzoyl-CoA 2,3-epoxidase subunit A [EC:1.14.13.208]	6.2763	5.3292	3.6884
K10004	gltL, aatP; glutamate/aspartate transport system ATP-binding protein [EC:3.6.3.-]	2.5821	0.5282	0
K02427	rlmE, rrmJ, ftsJ; 23S rRNA (uridine2552-2'-O)-methyltransferase [EC:2.1.1.166]	42.5215	29.2783	39.9451
K02419	fliP; flagellar biosynthetic protein FliP	10.1946	5.3661	7.6216
K05566	mnhB, mrpB; multicomponent Na+:H+ antiporter subunit B	2.5471	0	0
K10805	tesB; acyl-CoA thioesterase II [EC:3.1.2.-]	9.3534	9.3211	6.8165
K04028	eutN; ethanolamine utilization protein EutN	38.8607	60.3891	36.3239
K18831	higA; HTH-type transcriptional regulator / antitoxin HigA	3.0929	6.0578	0.559
K03655	recG; ATP-dependent DNA helicase RecG [EC:3.6.4.12]	5.4321	0.6366	2.9024
K05597	aspQ, ansB, ansA; glutamin-(asparagin-)ase [EC:3.5.1.38]	2.8988	2.1629	0.3742
K07033	K07033; uncharacterized protein	7.2663	7.1978	4.7553
K01142	E3.1.11.2, xthA; exodeoxyribonuclease III [EC:3.1.11.2]	74.0878	21.0132	71.5799
K02947	RP-S10e, RPS10; small subunit ribosomal protein S10e	5.1359	0.2569	2.6366
K00030	IDH3; isocitrate dehydrogenase (NAD+) [EC:1.1.1.41]	42.6579	38.7825	40.1589
K03429	ugtP; processive 1,2-diacylglycerol beta-glucosyltransferase [EC:2.4.1.315]	2.4977	0.4077	0
K12581	CNOT7_8, CAF1, POP2; CCR4-NOT transcription complex subunit 7/8	2.8111	0.7647	0.3176
K07951	ARL6, BBS3; ADP-ribosylation factor-like protein 6	2.4921	0.9297	0
K06013	STE24; STE24 endopeptidase [EC:3.4.24.84]	2.4913	0.2957	0
K01177	E3.2.1.2; beta-amylase [EC:3.2.1.2]	2.4701	0.6597	0
K02975	RP-S25e, RPS25; small subunit ribosomal protein S25e	3.5066	1.9289	1.0401
K17244	chiE; putative chitobiose transport system substrate-binding protein	4.4104	4.7612	1.9575
K03124	TFIIB, GTF2B, SUA7, tfb; transcription initiation factor TFIIB	4.7629	4.0385	2.3128
K03654	recQ; ATP-dependent DNA helicase RecQ [EC:3.6.4.12]	10.0541	4.016	7.6064
K00782	lldG; L-lactate dehydrogenase complex protein LldG	8.0899	2.4847	5.6458
K01839	deoB; phosphopentomutase [EC:5.4.2.7]	3.559	2.4231	1.1181
K03497	parB, spo0J; chromosome partitioning protein, ParB family	30.8913	23.3283	28.4655
K00339	nuoJ; NADH-quinone oxidoreductase subunit J [EC:1.6.5.3]	19.0453	15.3348	16.6224
K19696	mtiP; 5'-methylthioinosine phosphorylase [EC:2.4.2.44]	3.355	1.8534	0.9329
K20417	-	4.4128	0.4116	1.994
K01480	speB; agmatinase [EC:3.5.3.11]	13.4356	44.5118	11.0203
K00185	K00185; prokaryotic molybdopterin-containing oxidoreductase family, membrane subunit	104.664	32.4987	102.251
K13668	pimB; phosphatidyl-myo-inositol dimannoside synthase [EC:2.4.1.346]	17.7149	3.52	15.3135
K01489	cdd, CDA; cytidine deaminase [EC:3.5.4.5]	12.39	13.8554	9.9933
K03688	ubiB, aarF; ubiquinone biosynthesis protein	28.8818	14.0358	26.4887
K05919	dfx; superoxide reductase [EC:1.15.1.2]	2.659	0	0.267
K05563	phaF; multicomponent K+:H+ antiporter subunit F	14.7931	5.5189	12.414
K13571	pafA; proteasome accessory factor A [EC:6.3.1.19]	84.1637	37.6622	81.7872
K06160	pvdE; putative pyoverdin transport system ATP-binding/permease protein	12.2204	3.7248	9.8471
K01620	ltaE; threonine aldolase [EC:4.1.2.48]	8.4891	7.8425	6.1231
K09154	K09154; uncharacterized protein	4.9658	5.8133	2.6307
K03763	polC; DNA polymerase III subunit alpha, Gram-positive type [EC:2.7.7.7]	4.3949	14.0022	2.0653
K01799	nicE, maiA; maleate isomerase [EC:5.2.1.1]	6.2417	3.9315	3.9166
K00015	gyaR, GOR1; glyoxylate reductase [EC:1.1.1.26]	4.4649	6.4812	2.1429
K15377	SLC44A2_4_5; solute carrier family 44 (choline transporter-like protein), member 2/4/5	2.3197	0.5018	0
K09942	K09942; uncharacterized protein	4.9341	0.379	2.623
K03825	yhhY; putative acetyltransferase [EC:2.3.1.-]	2.2884	1.494	0
K15034	yaeJ; ribosome-associated protein	15.4431	5.4767	13.1674
K03643	lptE, rlpB; LPS-assembly lipoprotein	46.2956	12.5899	44.0214
K00082	ribD2; 5-amino-6-(5-phosphoribosylamino)uracil reductase [EC:1.1.1.193]	6.0598	2.9498	3.7906
K18139	oprM, emhC, ttgC, cusC, adeK, smeF, mtrE, cmeC, gesC; outer membrane protein, multidrug efflux system	7.9547	6.4826	5.6861
K17947	wbiB; dTDP-L-rhamnose 4-epimerase [EC:5.1.3.25]	5.6253	1.9075	3.3624
K02483	K02483; two-component system, OmpR family, response regulator	56.4601	28.0594	54.1991
K00153	E1.1.1.306; S-(hydroxymethyl)mycothiol dehydrogenase [EC:1.1.1.306]	4.4564	10.7254	2.2002
K06225	PTCH1; patched 1	2.5021	0.726	0.2512
K17472	cymR; Rrf2 family transcriptional regulator, cysteine metabolism repressor	2.4681	1.2891	0.2231
K01841	pepM; phosphoenolpyruvate phosphomutase [EC:5.4.2.9]	4.0898	0.534	1.848
K08077	NUDT14; UDP-sugar diphosphatase [EC:3.6.1.45]	2.2398	0.914	0
K11745	kefC; glutathione-regulated potassium-efflux system ancillary protein KefC	2.2381	0.3247	0
K07496	K07496; putative transposase	2.6999	2.5804	0.4649
K02218	CSNK1, CKI; casein kinase 1 [EC:2.7.11.1]	2.2899	0	0.067
K03264	EIF6; translation initiation factor 6	2.8201	0.1754	0.6068
K01273	DPEP; membrane dipeptidase [EC:3.4.13.19]	13.4727	5.9204	11.2671
K17760	qheDH, qbdA; quinohemoprotein ethanol dehydrogenase [EC:1.1.9.1]	4.4624	0.8933	2.267
K05895	cobK-cbiJ; precorrin-6A/cobalt-precorrin-6A reductase [EC:1.3.1.54 1.3.1.106]	6.0523	10.6919	3.8609
K16969	msmB; methanesulfonate monooxygenase subunit beta [EC:1.14.13.111]	2.6171	0.3107	0.43
K00335	nuoF; NADH-quinone oxidoreductase subunit F [EC:1.6.5.3]	148.03	83.5514	145.843
K02397	flgL; flagellar hook-associated protein 3 FlgL	5.6453	2.9174	3.4905
K07538	had; 6-hydroxycyclohex-1-ene-1-carbonyl-CoA dehydrogenase [EC:1.1.1.368]	4.5979	2.3785	2.4472
K02226	cobC, phpB; alpha-ribazole phosphatase [EC:3.1.3.73]	2.5616	2.4326	0.4209
K01659	prpC; 2-methylcitrate synthase [EC:2.3.3.5]	5.9137	8.2393	3.782
K00035	gal; D-galactose 1-dehydrogenase [EC:1.1.1.48]	2.4395	0	0.3149
K19778	hdeB; acid stress chaperone HdeB	3.0401	1.7643	0.9158
K06445	fadE; acyl-CoA dehydrogenase [EC:1.3.99.-]	2.7175	204.447	0.6044
K06221	dkgA; 2,5-diketo-D-gluconate reductase A [EC:1.1.1.346]	7.322	11.4312	5.2136
K13745	ddc; L-2,4-diaminobutyrate decarboxylase [EC:4.1.1.86]	2.3124	0	0.209
K02616	paaX; phenylacetic acid degradation operon negative regulatory protein	2.2525	2.4715	0.1539
K09007	folE2; GTP cyclohydrolase IB [EC:3.5.4.16]	66.9375	39.1515	64.856
K04940	odh; opine dehydrogenase [EC:1.5.1.28]	3.2557	0.7288	1.1769
K00138	aldB; aldehyde dehydrogenase [EC:1.2.1.-]	186.229	82.9808	184.17
K16048	hsaB; 3-hydroxy-9,10-secoandrosta-1,3,5(10)-triene-9,17-dione monooxygenase reductase component [EC:1.5.1.-]	5.9175	0.5053	3.8876
K02151	ATPeV1F, ATP6S14; V-type H+-transporting ATPase subunit F	4.2722	0.9297	2.2522
K09134	flA; adenosyl-fluoride synthase [EC:2.5.1.63]	13.4234	12.2955	11.4069
K01598	PPCDC, coaC; phosphopantothenoylcysteine decarboxylase [EC:4.1.1.36]	13.6931	2.5012	11.6784
K01473	hyuA; N-methylhydantoinase A [EC:3.5.2.14]	21.0131	42.6043	19.002
K03270	kdsC; 3-deoxy-D-manno-octulosonate 8-phosphate phosphatase (KDO 8-P phosphatase) [EC:3.1.3.45]	5.4771	4.3914	3.4736
K02908	RP-L30e, RPL30; large subunit ribosomal protein L30e	4.0397	2.3077	2.0536
K01505	E3.5.99.7; 1-aminocyclopropane-1-carboxylate deaminase [EC:3.5.99.7]	3.5159	8.1373	1.5312
K03190	ureD, ureH; urease accessory protein	3.2035	0.4403	1.219
K07019	K07019; uncharacterized protein	5.3424	6.1817	3.3671
K18030	nicB; nicotinate dehydrogenase subunit B [EC:1.17.2.1]	39.9093	19.448	37.9375
K15102	SLC25A3, PHC, PIC; solute carrier family 25 (mitochondrial phosphate transporter), member 3	5.1138	3.0604	3.1773
K05898	kstD; 3-oxosteroid 1-dehydrogenase [EC:1.3.99.4]	4.5552	2.1629	2.6197
K01042	selA; L-seryl-tRNA(Ser) seleniumtransferase [EC:2.9.1.1]	8.4185	17.0144	6.4834
K15509	hpsN; sulfopropanediol 3-dehydrogenase [EC:1.1.1.308]	1.9197	0.2785	0
K16872	E2.3.1.207; beta-ketodecanoyl-[acyl-carrier-protein] synthase [EC:2.3.1.207]	2.3343	2.4384	0.4219
K10806	yciA; acyl-CoA thioesterase YciA [EC:3.1.2.-]	3.9036	1.5994	1.9926
K09165	K09165; uncharacterized protein	737.302	781.621	735.396
K07489	K07489; transposase	2.8792	11.7485	0.9758
K00845	glk; glucokinase [EC:2.7.1.2]	5.4303	9.2178	3.5284
K10583	UBE2S, E2EPF; ubiquitin-conjugating enzyme E2 S [EC:2.3.2.23]	2.0548	0.6708	0.1547
K12734	PPIL3; peptidyl-prolyl cis-trans isomerase-like 3 [EC:5.2.1.8]	3.4525	0	1.5601
K07374	TUBA; tubulin alpha	27.4467	10.9292	25.5565
K08177	oxlT; MFS transporter, OFA family, oxalate/formate antiporter	8.869	6.3124	6.9803
K08758	APOA2; apolipoprotein A-II	4.4988	2.9371	2.6136
K02584	nifA; Nif-specific regulatory protein	3.8704	0	1.9988
K18289	ict-P; itaconate CoA-transferase [EC:2.8.3.- 2.8.3.22]	28.0995	2.8537	26.2408
K02351	K02351; putative membrane protein	1.8569	15.0271	0
K05343	treS; maltose alpha-D-glucosyltransferase / alpha-amylase [EC:5.4.99.16 3.2.1.1]	9.6768	5.0888	7.8297
K02875	RP-L14e, RPL14; large subunit ribosomal protein L14e	1.8465	0	0
K02500	hisF; cyclase [EC:4.1.3.-]	20.7627	9.8192	18.9247
K01622	K01622; fructose 1,6-bisphosphate aldolase/phosphatase [EC:4.1.2.13 3.1.3.11]	12.0943	6.0849	10.258
K06024	scpB; segregation and condensation protein B	23.8534	8.065	22.0299
K12347	SLC11A1, NRAMP1; natural resistance-associated macrophage protein 1	2.1162	1.0628	0.2942
K14267	dapC; N-succinyldiaminopimelate aminotransferase [EC:2.6.1.17]	1.9908	0.5239	0.1848
K01040	gctB; glutaconate CoA-transferase, subunit B [EC:2.8.3.12]	1.805	0.7856	0
K08776	NPEPPS; puromycin-sensitive aminopeptidase [EC:3.4.11.-]	5.1394	3.2736	3.3356
K10573	UBE2A, UBC2, RAD6A; ubiquitin-conjugating enzyme E2 A [EC:2.3.2.23]	2.9294	0.5464	1.1346
K10575	UBE2G1, UBC7; ubiquitin-conjugating enzyme E2 G1 [EC:2.3.2.23]	1.956	0.2554	0.1768
K16238	eat, eutP; ethanolamine permease	11.6205	3.7345	9.8417
K15862	ccoNO; cytochrome c oxidase cbb3-type subunit I/II [EC:1.9.3.1]	35.1145	8.3957	33.3394
K18910	dpe, lre; D-psicose/D-tagatose/L-ribulose 3-epimerase [EC:5.1.3.30 5.1.3.31]	4.8911	8.7975	3.1202
K06983	K06983; uncharacterized protein	2.8211	7.0602	1.0623
K07934	IFT27, RAYL, RABL4; intraflagellar transport protein 27	3.3202	0.2064	1.5717
K16148	glgM; alpha-maltose-1-phosphate synthase [EC:2.4.1.342]	1.744	3.5959	0
K10680	nemA; N-ethylmaleimide reductase [EC:1.-.-.-]	30.8097	11.0548	29.0664
K00594	xyoA, aldO; alditol oxidase [EC:1.1.3.41]	3.9589	1.6043	2.2207
K11710	troB, mntB, znuC; manganese/zinc/iron transport system ATP- binding protein	5.2287	1.901	3.4946
K01028	E2.8.3.5A, scoA; 3-oxoacid CoA-transferase subunit A [EC:2.8.3.5]	23.9429	42.9159	22.2103
K08981	K08981; putative membrane protein	3.9788	1.2988	2.2474
K03316	TC.CPA1; monovalent cation:H+ antiporter, CPA1 family	3.4291	0.3374	1.6977
K03229	yscU, sctU, hrcU, ssaU; type III secretion protein U	1.7213	1.1238	0
K19477	PRKG2; cGMP-dependent protein kinase 2 [EC:2.7.11.12]	1.7175	0	0
K08193	SLC17A; MFS transporter, ACS family, solute carrier family 17 (sodium-dependent inorganic phosphate cotransporter), other	2.6731	2.445	0.961
K13963	SERPINB; serpin B	4.171	3.8611	2.4645
K01400	nprE; bacillolysin [EC:3.4.24.28]	2.1259	0	0.4269
K05917	CYP51; sterol 14-demethylase [EC:1.14.13.70]	3.0929	1.6154	1.3976
K00371	narH, narY, nxrB; nitrate reductase / nitrite oxidoreductase, beta subunit [EC:1.7.5.1 1.7.99.-]	81.6051	70.7603	80.3521
K03795	cbiX; sirohydrochlorin cobaltochelatase [EC:4.99.1.3]	1.9138	2.142	0.2471
K03777	dld; D-lactate dehydrogenase (quinone) [EC:1.1.5.12]	1.947	0	0.2933
K14557	UTP6; U3 small nucleolar RNA-associated protein 6	1.653	2.1584	0
K18688	-	3.1858	4.3954	1.5355
K00318	PRODH; proline dehydrogenase [EC:1.5.-.-]	26.5576	15.5133	24.9115
K00260	gudB, rocG; glutamate dehydrogenase [EC:1.4.1.2]	2.3208	0.1955	0.6766
K07228	K07228; TrkA domain protein	15.8601	25.8673	14.2182
K10577	UBE2I, UBC9; ubiquitin-conjugating enzyme E2 I	1.6359	0	0
K03395	aac3-I; aminoglycoside 3-N-acetyltransferase I [EC:2.3.1.60]	6.6227	2.4021	4.9876
K02724	psbZ; photosystem II PsbZ protein	2.1058	0	0.4758
K13481	xdhA; xanthine dehydrogenase small subunit [EC:1.17.1.4]	2.0383	0	0.4094
K15040	VDAC2; voltage-dependent anion channel protein 2	2.3042	0	0.6941
K18334	fucD; L-fuconate dehydratase [EC:4.2.1.68]	3.0703	0.7075	1.469
K01889	FARSA, pheS; phenylalanyl-tRNA synthetase alpha chain [EC:6.1.1.20]	76.6846	33.8913	75.0864
K17225	soxC; sulfane dehydrogenase subunit SoxC	14.8927	15.5433	13.2945
K07218	nosD; nitrous oxidase accessory protein	8.6094	4.7983	7.0125
K09140	TSR3; pre-rRNA-processing protein TSR3	2.284	0	0.688
K02891	RP-L22e, RPL22; large subunit ribosomal protein L22e	3.9514	0	2.3557
K02410	fliG; flagellar motor switch protein FliG	16.3316	1.2632	14.7384
K00045	E1.1.1.67, mtlK; mannitol 2-dehydrogenase [EC:1.1.1.67]	1.5878	1.3822	0
K02836	prfB; peptide chain release factor 2	176.861	116.242	175.274
K01342	aprE; subtilisin [EC:3.4.21.62]	1.5854	2.0701	0
K10221	ligI; 2-pyrone-4,6-dicarboxylate lactonase [EC:3.1.1.57]	7.4571	8.9305	5.8732
K02507	hofQ; protein transport protein HofQ	1.5746	0.5874	0
K13018	wbpD, wlbB; UDP-2-acetamido-3-amino-2,3-dideoxy-glucuronate N-acetyltransferase [EC:2.3.1.201]	3.8623	14.8778	2.2959
K01546	kdpA; K+-transporting ATPase ATPase A chain [EC:3.6.3.12]	2.0198	0.6594	0.4563
K07789	mdtC; multidrug efflux pump	3.1271	0.0906	1.5791
K09811	ftsX; cell division transport system permease protein	23.6382	55.4255	22.0907
K16566	exoY; exopolysaccharide production protein ExoY	5.7924	1.0856	4.2494
K14259	kdxD; 2-dehydro-3-deoxy-D-arabinonate dehydratase [EC:4.2.1.141]	2.2076	5.2846	0.665
K01515	nudF; ADP-ribose pyrophosphatase [EC:3.6.1.13]	4.5586	1.7145	3.0225
K12267	msrAB; peptide methionine sulfoxide reductase msrA/msrB [EC:1.8.4.11 1.8.4.12]	9.7958	5.7021	8.2615
K19338	nac; LysR family transcriptional regulator, nitrogen assimilation regulatory protein	1.6775	2.8475	0.1516
K09121	larC; pyridinium-3,5-bisthiocarboxylic acid mononucleotide nickel chelatase [EC:4.99.1.12]	2.1832	27.4653	0.6577
K09160	K09160; uncharacterized protein	36.7091	15.7579	35.1949
K05759	PFN; profilin	3.6219	2.71	2.1092
K00254	DHODH, pyrD; dihydroorotate dehydrogenase [EC:1.3.5.2]	2.0143	13.9249	0.5072
K01406	prtC; serralysin [EC:3.4.24.40]	2.7384	0	1.2374
K09832	CYP710A; sterol 22-desaturase [EC:1.14.19.41]	2.0818	0.3107	0.5913
K19169	dndB; DNA sulfur modification protein DndB	1.9171	0	0.4331
K09912	K09912; uncharacterized protein	2.1208	0.4615	0.6389
K05989	ramA; alpha-L-rhamnosidase [EC:3.2.1.40]	1.4809	0.6446	0
K15257	cmoB; tRNA (mo5U34)-methyltransferase [EC:2.1.1.-]	4.1763	0	2.6958
K08097	comA; phosphosulfolactate synthase [EC:4.4.1.19]	10.5039	12.485	9.0248
K01654	E2.5.1.56, neuB; N-acetylneuraminate synthase [EC:2.5.1.56]	1.6462	3.5086	0.1696
K02294	crtR; beta-carotene hydroxylase [EC:1.14.13.-]	2.1108	0.3062	0.6359
K01812	uxaC; glucuronate isomerase [EC:5.3.1.12]	6.6538	4.3404	5.1803
K12385	NPC1; Niemann-Pick C1 protein	1.4712	0	0
K07552	bcr, tcaB; MFS transporter, DHA1 family, multidrug resistance protein	6.0404	2.7112	4.5748
K03301	TC.AAA; ATP:ADP antiporter, AAA family	1.4555	0	0
K01993	ABC-2.TX; HlyD family secretion protein	22.388	27.7467	20.9376
K09181	yfiQ; acetyltransferase	63.384	51.9383	61.9363
K02821	PTS-Ula-EIIA, ulaC, sgaA; PTS system, ascorbate-specific IIA component [EC:2.7.1.194]	1.4386	0	0
K13652	K13652; AraC family transcriptional regulator	2.0157	2.8825	0.5783
K05308	gnaD; gluconate/galactonate dehydratase [EC:4.2.1.140]	1.85	2.7175	0.418
K11609	kas; beta-ketoacyl ACP synthase [EC:2.3.1.-]	2.2392	4.0934	0.8095
K20525	-	1.8981	2.1244	0.4901
K02977	RP-S27Ae, RPS27A; small subunit ribosomal protein S27Ae	1.5836	0.2585	0.1789
K07396	K07396; putative protein-disulfide isomerase	1.4019	2.1966	0
K03650	mnmE, trmE, MSS1; tRNA modification GTPase [EC:3.6.-.-]	1.4006	0	0
K01482	DDAH, ddaH; dimethylargininase [EC:3.5.3.18]	2.1693	2.9274	0.7711
K03388	hdrA2; heterodisulfide reductase subunit A2 [EC:1.8.7.3 1.8.98.4 1.8.98.5 1.8.98.6]	2.5432	4.151	1.1492
K02903	RP-L28e, RPL28; large subunit ribosomal protein L28e	4.31	0.9741	2.9216
K10440	rbsC; ribose transport system permease protein	43.7146	11.5522	42.3304
K07491	K07491; putative transposase	17.1551	17.3384	15.7783
K04562	flhG, fleN; flagellar biosynthesis protein FlhG	3.5743	3.5122	2.1977
K18352	vanRAc; two-component system, OmpR family, response regulator VanR	3.5812	4.0385	2.2067
K11690	dctM; C4-dicarboxylate transporter, DctM subunit	4.8121	6.2373	3.4395
K15066	ligM; vanillate/3-O-methylgallate O-demethylase [EC:2.1.1.341]	4.2387	3.3155	2.8693
K02993	RP-S7e, RPS7; small subunit ribosomal protein S7e	2.4945	0.2425	1.1272
K02621	parC; topoisomerase IV subunit A [EC:5.99.1.-]	1.367	0.357	0
K06201	cutC; copper homeostasis protein	1.4893	0	0.1224
K06373	spmA; spore maturation protein A	1.362	0	0
K14262	DUG2; di- and tripeptidase [EC:3.4.-.-]	1.3601	0	0
K02551	menD; 2-succinyl-5-enolpyruvyl-6-hydroxy-3-cyclohexene-1-carboxylate synthase [EC:2.2.1.9]	1.9312	2.0432	0.5743
K08178	JEN; MFS transporter, SHS family, lactate transporter	2.1239	0.5546	0.7678
K18355	padG; phenylglyoxylate dehydrogenase alpha subunit [EC:1.2.1.58]	2.782	0.1705	1.434
K02953	RP-S13e, RPS13; small subunit ribosomal protein S13e	1.7402	0.284	0.3932
K08100	E1.3.3.5; bilirubin oxidase [EC:1.3.3.5]	4.5063	4.1407	3.1675
K01092	E3.1.3.25, IMPA, suhB; myo-inositol-1(or 4)-monophosphatase [EC:3.1.3.25]	67.6357	37.8548	66.297
K03554	rdgC; recombination associated protein RdgC	1.5311	0	0.1977
K13766	liuC; methylglutaconyl-CoA hydratase [EC:4.2.1.18]	6.4968	1.6628	5.1674
K03542	psbS; photosystem II 22kDa protein	1.4477	0.6874	0.1189
K03426	E3.6.1.22, NUDT12, nudC; NAD+ diphosphatase [EC:3.6.1.22]	99.2388	51.7171	97.9133
K02288	cpcE; phycocyanobilin lyase subunit alpha [EC:4.4.1.32]	1.3232	1.7277	0
K02671	pilV; type IV pilus assembly protein PilV	1.3226	0	0
K08312	nudE; ADP-ribose diphosphatase [EC:3.6.1.-]	3.4504	1.1856	2.1335
K01715	crt; enoyl-CoA hydratase [EC:4.2.1.17]	1.973	1.7936	0.6565
K14777	DDX47, RRP3; ATP-dependent RNA helicase DDX47/RRP3 [EC:3.6.4.13]	4.0813	0.6662	2.7663
K07444	ypsC; putative N6-adenine-specific DNA methylase [EC:2.1.1.-]	2.3945	4.6899	1.082
K01322	PREP; prolyl oligopeptidase [EC:3.4.21.26]	73.7126	54.9021	72.4056
K03608	minE; cell division topological specificity factor	51.5118	32.8407	50.2065
K10674	ectD; ectoine hydroxylase [EC:1.14.11.55]	6.3899	2.1017	5.0851
K07944	ARL3; ADP-ribosylation factor-like protein 3	1.2998	0.2425	0
K06883	K06883; uncharacterized protein	3.7297	1.9578	2.4458
K18691	mltF; membrane-bound lytic murein transglycosylase F [EC:4.2.2.-]	2.3379	0.5088	1.0564
K18029	nicA; nicotinate dehydrogenase subunit A [EC:1.17.2.1]	7.7954	8.2717	6.5188
K18075	tphA3; terephthalate 1,2-dioxygenase oxygenase component beta subunit [EC:1.14.12.15]	3.1995	0	1.9277
K02984	RP-S3Ae, RPS3A; small subunit ribosomal protein S3Ae	3.3524	2.3829	2.1103
K00216	entA; 2,3-dihydro-2,3-dihydroxybenzoate dehydrogenase [EC:1.3.1.28]	1.207	0	0
K07777	degS; two-component system, NarL family, sensor histidine kinase DegS [EC:2.7.13.3]	4.0953	2.7541	2.8946
K02998	RP-SAe, RPSA; small subunit ribosomal protein SAe	1.1998	0.9533	0
K06862	ehbQ; energy-converting hydrogenase B subunit Q	1.1972	9.9009	0
K01270	pepD; dipeptidase D [EC:3.4.13.-]	2.5909	0	1.4049
K00886	ppgK; polyphosphate glucokinase [EC:2.7.1.63]	3.1623	53.5271	1.9822
K00417	QCR7, UQCRB; ubiquinol-cytochrome c reductase subunit 7	2.1516	0.7024	0.9722
K16747	BBS2; Bardet-Biedl syndrome 2 protein	1.1713	0	0
K18242	nagG; salicylate 5-hydroxylase large subunit [EC:1.14.13.172]	5.7416	2.8768	4.5762
K06871	K06871; uncharacterized protein	1.1644	1.5204	0
K13208	ELAVL2_3_4; ELAV like protein 2/3/4	3.9102	0.9077	2.7485
K11264	scpB, mmcD; methylmalonyl-CoA decarboxylase [EC:4.1.1.41]	1.161	0	0
K02668	pilS, pehS; two-component system, NtrC family, sensor histidine kinase PilS [EC:2.7.13.3]	1.3087	0	0.1478
K03394	cobI-cbiL; precorrin-2/cobalt-factor-2 C20-methyltransferase [EC:2.1.1.130 2.1.1.151]	7.718	15.4131	6.5647
K02371	fabK; enoyl-[acyl-carrier protein] reductase II [EC:1.3.1.9]	4.837	0	3.6988
K12818	DHX8, PRP22; ATP-dependent RNA helicase DHX8/PRP22 [EC:3.6.4.13]	1.7801	0.9297	0.6435
K06118	SQD1, sqdB; UDP-sulfoquinovose synthase [EC:3.13.1.1]	1.129	0	0
K20359	-	1.1229	0	0
K01277	DPP3; dipeptidyl-peptidase III [EC:3.4.14.4]	2.0407	0	0.9221
K00756	pdp; pyrimidine-nucleoside phosphorylase [EC:2.4.2.2]	1.7957	0	0.6835
K02872	RP-L13Ae, RPL13A; large subunit ribosomal protein L13Ae	1.1121	0	0
K01485	codA; cytosine deaminase [EC:3.5.4.1]	1.7762	0.7809	0.6691
K15983	kshB; 3-ketosteroid 9alpha-monooxygenase subunit B [EC:1.14.13.142]	5.2462	0.7317	4.1417
K14498	SNRK2; serine/threonine-protein kinase SRK2 [EC:2.7.11.1]	1.4202	0.1159	0.3209
K13815	rpfG; two-component system, response regulator RpfG	9.7447	9.1726	8.6467
K01635	lacD; tagatose 1,6-diphosphate aldolase [EC:4.1.2.40]	1.0936	0	0
K02219	CKS1; cyclin-dependent kinase regulatory subunit CKS1	1.0916	0	0
K13929	mdcA; malonate decarboxylase alpha subunit [EC:2.3.1.187]	1.4089	0	0.3183
K09478	ACADSB; short/branched chain acyl-CoA dehydrogenase [EC:1.3.99.12]	1.5545	4.0597	0.4683
K03820	lnt; apolipoprotein N-acyltransferase [EC:2.3.1.-]	15.8283	4.4197	14.7426
K00076	hdhA; 7-alpha-hydroxysteroid dehydrogenase [EC:1.1.1.159]	1.0846	1.0622	0
K11308	MYST1, MOF, KAT8; histone acetyltransferase MYST1 [EC:2.3.1.48]	1.4838	0.775	0.4023
K02716	psbO; photosystem II oxygen-evolving enhancer protein 1	3.8196	2.9338	2.7412
K01782	fadJ; 3-hydroxyacyl-CoA dehydrogenase / enoyl-CoA hydratase / 3-hydroxybutyryl-CoA epimerase [EC:1.1.1.35 4.2.1.17 5.1.2.3]	35.3337	37.7726	34.2575
K16784	bioM; biotin transport system ATP-binding protein [EC:3.6.3.-]	1.7238	0.5627	0.6491
K19804	-	12.081	4.3248	11.0084
K15382	SLC50A, SWEET; solute carrier family 50 (sugar transporter)	2.3343	1.2192	1.2657
K18286	add; aminodeoxyfutalosine deaminase [EC:3.5.4.40]	1.0657	0.5218	0
K14534	abfD; 4-hydroxybutyryl-CoA dehydratase / vinylacetyl-CoA-Delta-isomerase [EC:4.2.1.120 5.3.3.3]	2.4525	6.2237	1.3921
K00983	neuA; N-acylneuraminate cytidylyltransferase [EC:2.7.7.43]	1.3651	2.6738	0.3084
K02641	petH; ferredoxin--NADP+ reductase [EC:1.18.1.2]	1.0501	0.3428	0
K02923	RP-L38e, RPL38; large subunit ribosomal protein L38e	1.0455	0	0
K08969	mtnE, mtnV; aminotransferase [EC:2.6.1.-]	1.0373	0.7901	0
K00301	E1.5.3.1; sarcosine oxidase [EC:1.5.3.1]	5.2397	0.7602	4.2092
K19032	PSRP3; 30S ribosomal protein 3	1.3255	0.4327	0.2995
K07407	E3.2.1.22B, galA, rafA; alpha-galactosidase [EC:3.2.1.22]	1.4626	9.8903	0.4406
K07504	K07504; predicted type IV restriction endonuclease	1.0203	0.5329	0
K04656	hypF; hydrogenase maturation protein HypF	1.3428	0	0.3305
K07138	K07138; uncharacterized protein	2.4098	0.4495	1.4
K02979	RP-S28e, RPS28; small subunit ribosomal protein S28e	1.0048	0.656	0
K00544	BHMT; betaine-homocysteine S-methyltransferase [EC:2.1.1.5]	1.539	0.6183	0.535
K00700	GBE1, glgB; 1,4-alpha-glucan branching enzyme [EC:2.4.1.18]	15.6419	24.0791	14.6393
K06976	K06976; uncharacterized protein	15.6179	6.2324	14.622
K03919	alkB; DNA oxidative demethylase [EC:1.14.11.33]	1.7244	3.1813	0.7292
K07044	K07044; uncharacterized protein	9.4186	1.6359	8.4313
K06934	K06934; uncharacterized protein	5.5264	7.8721	4.5403
K09660	MPDU1; mannose-P-dolichol utilization defect 1	2.8323	1.2327	1.8486
K07199	PRKAB; 5'-AMP-activated protein kinase, regulatory beta subunit	2.194	1.1141	1.2117
K00244	frdA; fumarate reductase flavoprotein subunit [EC:1.3.5.4]	1.9577	1.1361	0.9829
K00040	uxuB; fructuronate reductase [EC:1.1.1.57]	6.5858	2.332	5.6155
K04765	mazG; nucleoside triphosphate diphosphatase [EC:3.6.1.9]	4.5983	0.9821	3.6305
K14743	mycP; membrane-anchored mycosin MYCP [EC:3.4.21.-]	3.6499	0	2.6849
K03234	EEF2; elongation factor 2	1.674	1.8688	0.7097
K02936	RP-L7Ae, RPL7A; large subunit ribosomal protein L7Ae	1.2215	2.3225	0.2649
K01615	gcdA; glutaconyl-CoA decarboxylase [EC:4.1.1.70]	3.4485	4.0526	2.4932
K09973	K09973; uncharacterized protein	2.0836	0.136	1.1298
K06894	K06894; uncharacterized protein	6.0974	5.2736	5.1499
K07002	K07002; uncharacterized protein	7.7354	3.1753	6.7934
K03802	cphA; cyanophycin synthetase [EC:6.3.2.29 6.3.2.30]	3.7515	6.7104	2.8113
K07337	K07337; penicillin-binding protein activator	3.1145	1.5815	2.1892
K19348	TMEM67, MKS3; meckelin	1.6861	0.4403	0.7619
K01740	metY; O-acetylhomoserine (thiol)-lyase [EC:2.5.1.49]	13.8386	32.4442	12.9177
K11892	impK, ompA, vasF, dotU; type VI secretion system protein ImpK	1.3915	1.1356	0.4716
K09787	K09787; uncharacterized protein	4.2417	1.4769	3.3222
K02342	dnaQ; DNA polymerase III subunit epsilon [EC:2.7.7.7]	31.7831	43.3013	30.8637
K03188	ureF; urease accessory protein	1.6681	1.089	0.7537
K01365	CTSL; cathepsin L [EC:3.4.22.15]	1.5636	0.1655	0.6493
K10021	occP, nocP; octopine/nopaline transport system ATP-binding protein [EC:3.6.3.-]	2.1002	0.3428	1.1863
K20032	-	0.9136	0	0
K15296	NAPA, SNAPA, SEC17; alpha-soluble NSF attachment protein	1.1121	0	0.201
K02672	pilW; type IV pilus assembly protein PilW	2.0397	1.5219	1.1411
K06969	rlmI; 23S rRNA (cytosine1962-C5)-methyltransferase [EC:2.1.1.191]	132.008	68.6115	131.111
K05539	dusA; tRNA-dihydrouridine synthase A [EC:1.-.-.-]	0.8943	0	0
K10704	UBE2V; ubiquitin-conjugating enzyme E2 variant	0.8943	0	0
K01032	pcaJ; 3-oxoadipate CoA-transferase, beta subunit [EC:2.8.3.6]	6.8133	2.4772	5.9194
K09933	mtfA; MtfA peptidase	4.7243	0.5005	3.8321
K08910	LHCA4; light-harvesting complex I chlorophyll a/b binding protein 4	8.0663	3.8452	7.1741
K10026	queE; 7-carboxy-7-deazaguanine synthase [EC:4.3.99.3]	32.8707	16.1792	31.9871
K12257	secDF; SecD/SecF fusion protein	16.6266	5.7466	15.7432
K00786	E2.4.-.-; glycosyltransferase [EC:2.4.-.-]	1.4955	0.355	0.6143
K01307	GGH; gamma-glutamyl hydrolase [EC:3.4.19.9]	0.8805	0.115	0
K16925	ykoE; energy-coupling factor transport system substrate-specific component	1.8572	0.8074	0.9794
K01318	sspA; glutamyl endopeptidase [EC:3.4.21.19]	2.9495	0	2.0732
K01414	prlC; oligopeptidase A [EC:3.4.24.70]	3.3182	8.6449	2.4425
K00456	CDO1; cysteine dioxygenase [EC:1.13.11.20]	1.0688	0.5582	0.1932
K08151	tetA; MFS transporter, DHA1 family, tetracycline resistance protein	4.1717	0.6535	3.3004
K15032	MTERFD; mTERF domain-containing protein, mitochondrial	1.1673	0.1089	0.3014
K03774	slpA; FKBP-type peptidyl-prolyl cis-trans isomerase SlpA [EC:5.2.1.8]	3.6974	0.5834	2.8347
K15231	aclB; ATP-citrate lyase beta-subunit [EC:2.3.3.8]	0.8557	0	0
K02921	RP-L37Ae, RPL37A; large subunit ribosomal protein L37Ae	2.1361	0.4649	1.287
K02423	fliT; flagellar protein FliT	2.8368	2.4694	1.994
K00464	diox1; all-trans-8'-apo-beta-carotenal 15,15'-oxygenase [EC:1.13.11.75]	0.983	0.3378	0.1403
K15783	doeA; ectoine hydrolase [EC:3.5.4.44]	6.3607	1.9933	5.5184
K01823	idi, IDI; isopentenyl-diphosphate Delta-isomerase [EC:5.3.3.2]	8.7464	0	7.9044
K19686	vapC; ribonuclease VapC [EC:3.1.-.-]	17.0314	12.4019	16.1978
K14821	BUD20; bud site selection protein 20	2.0959	0.6082	1.2627
K04797	pfdA, PFDN5; prefoldin alpha subunit	1.0141	0.7945	0.1833
K18362	padC; phenylacetyl-CoA:acceptor oxidoreductase 27-kDa subunit	1.5115	7.6733	0.6849
K01392	THOP1; thimet oligopeptidase [EC:3.4.24.15]	8.012	8.8855	7.1879
K03428	bchM, chlM; magnesium-protoporphyrin O-methyltransferase [EC:2.1.1.11]	4.9898	3.8312	4.172
K12658	lhpA; 4-hydroxyproline epimerase [EC:5.1.1.8]	1.874	0	1.0585
K09009	K09009; uncharacterized protein	1.1667	0.5078	0.3515
K03736	eutC; ethanolamine ammonia-lyase small subunit [EC:4.3.1.7]	2.2464	5.6983	1.433
K04419	MAP3K11, MLK3; mitogen-activated protein kinase kinase kinase 11 [EC:2.7.11.25]	2.5716	0.5445	1.7587
K00434	E1.11.1.11; L-ascorbate peroxidase [EC:1.11.1.11]	1.0501	0.6856	0.2373
K02692	psaD; photosystem I subunit II	0.8113	2.3834	0
K11517	HAO; (S)-2-hydroxy-acid oxidase [EC:1.1.3.15]	1.1553	11.5656	0.348
K00641	metX; homoserine O-acetyltransferase/O-succinyltransferase [EC:2.3.1.31 2.3.1.46]	107.35	95.394	106.543
K03242	EIF2S3; translation initiation factor 2 subunit 3	0.929	0.2799	0.1292
K09584	PDIA6, TXNDC7; protein disulfide-isomerase A6 [EC:5.3.4.1]	0.7928	0.1725	0
K04117	aliB; cyclohexanecarboxyl-CoA dehydrogenase [EC:1.3.99.-]	3.7884	3.0917	2.9958
K02962	RP-S17e, RPS17; small subunit ribosomal protein S17e	1.2341	2.5782	0.4461
K07071	K07071; uncharacterized protein	12.0505	11.2586	11.2636
K11357	divJ; two-component system, cell cycle sensor histidine kinase DivJ [EC:2.7.13.3]	13.7913	5.8261	13.0135
K04477	ycdX; putative hydrolase	1.5227	26.2456	0.7451
K01493	comEB; dCMP deaminase [EC:3.5.4.12]	1.2159	0	0.4395
K00299	ssuE; FMN reductase [EC:1.5.1.38]	28.4479	18.4369	27.6784
K11897	impF; type VI secretion system protein ImpF	2.3801	3.8957	1.6122
K03705	hrcA; heat-inducible transcriptional repressor	79.9334	101.122	79.1673
K05658	ABCB1, CD243; ATP-binding cassette, subfamily B (MDR/TAP), member 1 [EC:3.6.3.44]	1.4656	0.4503	0.7012
K16458	CEP104; centrosomal protein CEP104	1.3875	1.2078	0.6269
K04389	-	1.1796	0	0.4264
K12506	ispDF; 2-C-methyl-D-erythritol 4-phosphate cytidylyltransferase / 2-C-methyl-D-erythritol 2,4-cyclodiphosphate synthase [EC:2.7.7.60 4.6.1.12]	1.3801	3.6308	0.6282
K07274	mipA, ompV; MipA family protein	0.7507	0	0
K00246	frdC; fumarate reductase subunit C	2.1342	15.7442	1.3913
K05578	ndhG; NAD(P)H-quinone oxidoreductase subunit 6 [EC:1.6.5.3]	0.7404	0	0
K13816	rpfF; DSF synthase	0.7359	0	0
K02169	bioC; malonyl-CoA O-methyltransferase [EC:2.1.1.197]	3.6262	4.4563	2.8915
K18918	relB; RHH-type transcriptional regulator, rel operon repressor / antitoxin RelB	14.9839	3.6041	14.2541
K18903	oprC, opcM; outer membrane protein, multidrug efflux system	1.2136	0.1761	0.4874
K05708	hcaE, hcaA1; 3-phenylpropionate/trans-cinnamate dioxygenase subunit alpha [EC:1.14.12.19]	0.7242	0	0
K16163	K16163; maleylpyruvate isomerase [EC:5.2.1.4]	1.0346	2.2514	0.3117
K00091	E1.1.1.219; dihydroflavonol-4-reductase [EC:1.1.1.219]	0.7214	0	0
K03706	codY; transcriptional pleiotropic repressor	1.3057	0	0.59
K06916	zapE; cell division protein ZapE	4.6034	1.5027	3.9002
K01801	nagL; maleylpyruvate isomerase [EC:5.2.1.4]	1.5307	1.7703	0.8357
K00891	E2.7.1.71, aroK, aroL; shikimate kinase [EC:2.7.1.71]	4.1802	71.0119	3.4857
K04061	flhB2; flagellar biosynthesis protein	1.201	1.4098	0.5068
K03717	nhaR; LysR family transcriptional regulator, transcriptional activator of nhaA	1.7415	0	1.0492
K08245	E3.4.23.40; phytepsin [EC:3.4.23.40]	0.689	0.1636	0
K07498	K07498; putative transposase	7.1546	3.1141	6.4659
K07039	K07039; uncharacterized protein	1.2489	0	0.5643
K05881	dhaM; phosphoenolpyruvate---glycerone phosphotransferase subunit DhaM [EC:2.7.1.121]	1.0665	0.557	0.3855
K09707	K09707; uncharacterized protein	0.6794	0.2957	0
K10238	thuG, sugB; trehalose/maltose transport system permease protein	0.6687	1.3098	0
K19158	yoeB; toxin YoeB [EC:3.1.-.-]	13.543	14.7594	12.8768
K09698	gltX; nondiscriminating glutamyl-tRNA synthetase [EC:6.1.1.24]	2.3977	1.9924	1.7317
K02932	RP-L5e, RPL5; large subunit ribosomal protein L5e	1.1318	0.5475	0.4673
K01758	CTH; cystathionine gamma-lyase [EC:4.4.1.1]	14.3595	8.1748	13.7016
K02978	RP-S27e, RPS27; small subunit ribosomal protein S27e	0.6554	0	0
K01243	mtnN, mtn, pfs; adenosylhomocysteine nucleosidase [EC:3.2.2.9]	17.3756	25.2092	16.7224
K14965	DPY30; protein dpy-30	0.9279	0	0.2795
K08690	bphB; cis-2,3-dihydrobiphenyl-2,3-diol dehydrogenase [EC:1.3.1.56]	2.0045	3.2717	1.3587
K20448	-	1.6181	0.5282	0.9749
K02862	ctaG; putative membrane protein	0.9193	0	0.2769
K03780	ttdB; L(+)-tartrate dehydratase beta subunit [EC:4.2.1.32]	0.6399	3.4434	0
K00972	UAP1; UDP-N-acetylglucosamine/UDP-N-acetylgalactosamine diphosphorylase [EC:2.7.7.23 2.7.7.83]	3.9702	2.9624	3.3317
K01393	NLN; neurolysin [EC:3.4.24.16]	1.1644	0	0.5261
K06726	rbsD; D-ribose pyranase [EC:5.4.99.62]	4.2596	1.6359	3.6231
K11344	EAF6; chromatin modification-related protein EAF6	1.6006	0	0.9644
K09500	CCT8; T-complex protein 1 subunit theta	0.6304	0.8231	0
K01734	mgsA; methylglyoxal synthase [EC:4.2.3.3]	2.2191	5.6021	1.5891
K19551	pelC; pectate lyase C [EC:4.2.2.2 4.2.2.10]	0.9011	0.9805	0.2715
K06971	K06971; uncharacterized protein	1.9872	4.0692	1.3627
K06190	ispZ; intracellular septation protein	11.6691	6.1574	11.0451
K03093	sigI; RNA polymerase sigma factor	2.7381	2.9789	2.1155
K00273	DAO, aao; D-amino-acid oxidase [EC:1.4.3.3]	0.6212	0	0
K05844	rimK; ribosomal protein S6--L-glutamate ligase [EC:6.3.2.-]	15.416	8.8038	14.7957
K02291	crtB; 15-cis-phytoene synthase [EC:2.5.1.32]	1.4139	0.4615	0.7986
K07935	IFT22, RABL5; intraflagellar transport protein 22	0.6122	0.2665	0
K02934	RP-L6e, RPL6; large subunit ribosomal protein L6e	1.2771	0	0.6682
K00971	manC, cpsB; mannose-1-phosphate guanylyltransferase [EC:2.7.7.13]	11.6479	6.0568	11.0421
K01283	ACE, CD143; peptidyl-dipeptidase A [EC:3.4.15.1]	26.104	8.5822	25.499
K00803	AGPS, agpS; alkyldihydroxyacetonephosphate synthase [EC:2.5.1.26]	0.6035	2.364	0
K12132	-	163.731	51.6962	163.13
K06269	PPP1C; serine/threonine-protein phosphatase PP1 catalytic subunit [EC:3.1.3.16]	0.5984	0	0
K10914	crp; CRP/FNR family transcriptional regulator, cyclic AMP receptor protein	32.5581	20.0471	31.9612
K03018	RPC1, POLR3A; DNA-directed RNA polymerase III subunit RPC1 [EC:2.7.7.6]	3.3396	7.9284	2.7437
K00648	fabH; 3-oxoacyl-[acyl-carrier-protein] synthase III [EC:2.3.1.180]	131.72	107.745	131.125
K13049	PM20D1; carboxypeptidase PM20D1 [EC:3.4.17.-]	1.8414	0	1.2481
K06580	SLC42A, RHAG, RHBG, RHCG, CD241; ammonium transporter Rh	0.6404	0.5321	0.0526
K13238	ECI1, DCI; Delta3-Delta2-enoyl-CoA isomerase [EC:5.3.3.8]	0.5822	0	0
K11946	phdG; hydratase-aldolase [EC:4.1.2.-]	1.4379	2.1904	0.8663
K03627	MBF1; putative transcription factor	8.0936	1.5097	7.5234
K19761	GGACT; gamma-glutamylaminecyclotransferase [EC:2.3.2.-]	1.2434	1.9482	0.6742
K09645	CPVL; vitellogenic carboxypeptidase-like protein [EC:3.4.16.-]	2.6091	0.6814	2.0435
K11738	ansP; L-asparagine permease	1.095	0.11	0.5329
K00854	xylB, XYLB; xylulokinase [EC:2.7.1.17]	0.5608	0	0
K18997	cbpM; chaperone modulatory protein CbpM	2.3804	10.519	1.8201
K15408	coxAC; cytochrome c oxidase subunit I+III [EC:1.9.3.1]	2.4696	1.318	1.9107
K03735	eutB; ethanolamine ammonia-lyase large subunit [EC:4.3.1.7]	1.069	1.2089	0.5142
K00287	DHFR, folA; dihydrofolate reductase [EC:1.5.1.3]	14.6928	25.1065	14.1433
K01900	LSC2; succinyl-CoA synthetase beta subunit [EC:6.2.1.4 6.2.1.5]	0.5464	0	0
K01669	phrB; deoxyribodipyrimidine photo-lyase [EC:4.1.99.3]	39.3884	27.3452	38.8426
K02281	cpaD; pilus assembly protein CpaD	2.5766	5.507	2.0313
K01214	ISA, treX; isoamylase [EC:3.2.1.68]	0.8103	0.1443	0.2663
K00370	narG, narZ, nxrA; nitrate reductase / nitrite oxidoreductase, alpha subunit [EC:1.7.5.1 1.7.99.-]	68.9636	41.0611	39.2899
K01487	E3.5.4.3, guaD; guanine deaminase [EC:3.5.4.3]	1.6775	12.0472	1.137
K20533	-	3.4168	2.2307	2.882
K07977	ARF; Arf/Sar family, other	0.5302	0	0
K15718	LOX1_5; linoleate 9S-lipoxygenase [EC:1.13.11.58]	0.6399	0.0398	0.1102
K03683	rnt; ribonuclease T [EC:3.1.13.-]	4.1555	0.7662	3.632
K18828	mvpA, vapC; tRNA(fMet)-specific endonuclease VapC [EC:3.1.-.-]	3.3903	2.2135	2.8703
K02454	gspE; general secretion pathway protein E	4.3575	8.4416	3.8403
K12197	CHMP1, VPS46, DID2; charged multivesicular body protein 1	0.6642	0	0.1501
K19813	-	2.4789	0.5526	1.967
K09776	K09776; uncharacterized protein	3.0707	1.5422	2.5617
K15554	ssuC; sulfonate transport system permease protein	0.5084	13.72	0
K09695	nodI; lipooligosaccharide transport system ATP-binding protein	5.6635	2.9887	5.1608
K15283	SLC35E1; solute carrier family 35, member E1	0.5016	0.1091	0
K11477	glcG; glc operon protein GlcG	0.7086	0	0.2135
K02230	cobN; cobaltochelatase CobN [EC:6.6.1.2]	1.8604	1.5533	1.3683
K02659	pilI; twitching motility protein PilI	1.8175	2.5395	1.3276
K10111	malK, mtlK, thuK; multiple sugar transport system ATP-binding protein [EC:3.6.3.-]	2.6045	4.081	2.1184
K00761	upp, UPRT; uracil phosphoribosyltransferase [EC:2.4.2.9]	105.409	79.7214	104.929
K05299	fdhA; formate dehydrogenase (NADP+) alpha subunit [EC:1.17.1.10]	0.6702	0	0.2019
K07043	K07043; uncharacterized protein	18.5891	6.2008	18.126
K00315	DMGDH; dimethylglycine dehydrogenase [EC:1.5.8.4]	1.0079	0	0.5465
K14338	cypD_E, CYP102A2_3; cytochrome P450 / NADPH-cytochrome P450 reductase [EC:1.14.14.1 1.6.2.4]	0.4603	0	0
K06223	dam; DNA adenine methylase [EC:2.1.1.72]	1.6551	0	1.1966
K00969	nadD; nicotinate-nucleotide adenylyltransferase [EC:2.7.7.18]	11.3069	11.1861	10.8506
K02528	ksgA; 16S rRNA (adenine1518-N6/adenine1519-N6)-dimethyltransferase [EC:2.1.1.182]	0.4556	0	0
K09816	znuB; zinc transport system permease protein	1.0684	2.2828	0.6144
K13280	SEC11, sipW; signal peptidase I [EC:3.4.21.89]	1.4064	0.6886	0.9532
K08770	UBC; ubiquitin C	2.1964	0.6085	1.7481
K12198	CHMP5, VPS60; charged multivesicular body protein 5	0.4465	0	0
K03273	gmhB; D-glycero-D-manno-heptose 1,7-bisphosphate phosphatase [EC:3.1.3.82 3.1.3.83]	1.3842	2.4853	0.9382
K07663	creB; two-component system, OmpR family, catabolic regulation response regulator CreB	0.4445	2.3216	0
K17316	gtsB, glcF; glucose/mannose transport system permease protein	0.6331	0.5511	0.1907
K07341	doc; death on curing protein	4.5564	0.8842	4.1178
K10256	FAD2; omega-6 fatty acid desaturase / acyl-lipid omega-6 desaturase (Delta-12 desaturase) [EC:1.14.19.6 1.14.19.22]	1.1571	0	0.7239
K00651	metA; homoserine O-succinyltransferase/O-acetyltransferase [EC:2.3.1.46 2.3.1.31]	0.6199	0.5396	0.1867
K12200	PDCD6IP, ALIX, RIM20; programmed cell death 6-interacting protein	0.7886	0.3678	0.3564
K19311	lipV; lipase [EC:3.1.1.-]	2.0486	1.5047	1.62
K17553	PPP1R11; protein phosphatase 1 regulatory subunit 11	1.7113	2.607	1.2888
K09388	K09388; uncharacterized protein	0.4185	0	0
K19200	IAL; isopenicillin-N N-acyltransferase like protein	1.5278	7.9299	1.1181
K14954	lprG; lipoprotein LprG	0.8255	1.3532	0.4167
K05365	mrcB; penicillin-binding protein 1B [EC:2.4.1.129 3.4.16.4]	0.4085	0.1067	0
K00527	rtpR; ribonucleoside-triphosphate reductase (thioredoxin) [EC:1.17.4.2]	0.4056	0	0
K14753	RACK1; guanine nucleotide-binding protein subunit beta-2-like 1 protein	0.405	3.5167	0
K15104	SLC25A11, OGC; solute carrier family 25 (mitochondrial oxoglutarate transporter), member 11	1.1009	0.7188	0.6965
K15765	tmoF, tbuC, touF; toluene monooxygenase electron transfer component [EC:1.18.1.3]	1.2469	0.2035	0.8451
K14563	NOP1, FBL; rRNA 2'-O-methyltransferase fibrillarin [EC:2.1.1.-]	0.3996	0	0
K01702	LEU1; 3-isopropylmalate dehydratase [EC:4.2.1.33]	0.7277	1.9005	0.3288
K12454	rfbE; CDP-paratose 2-epimerase [EC:5.1.3.10]	6.1968	1.5888	5.798
K00949	thiN, TPK1, THI80; thiamine pyrophosphokinase [EC:2.7.6.2]	1.7674	2.3077	1.369
K03752	mobA; molybdenum cofactor guanylyltransferase [EC:2.7.7.77]	8.4101	20.826	8.0119
K00773	tgt, QTRT1; queuine tRNA-ribosyltransferase [EC:2.4.2.29]	17.864	8.5564	17.4712
K07101	K07101; uncharacterized protein	7.4703	8.9467	7.0789
K07642	baeS, smeS; two-component system, OmpR family, sensor histidine kinase BaeS [EC:2.7.13.3]	4.0267	2.7673	3.6391
K02929	RP-L44e, RPL44; large subunit ribosomal protein L44e	0.9735	0	0.5865
K09895	K09895; uncharacterized protein	4.0192	0	3.6323
K10107	ABC-2.CPSE.P1; capsular polysaccharide transport system permease protein	0.3866	0.2524	0
K11707	troA, mntA, znuA; manganese/zinc/iron transport system substrate-binding protein	0.3844	0.5019	0
K16555	exoO; succinoglycan biosynthesis protein ExoO [EC:2.4.-.-]	0.8749	0	0.4942
K16904	DCTPP1; dCTP diphosphatase [EC:3.6.1.12]	2.3605	0.4403	1.9809
K18478	yihV; sulfofructose kinase [EC:2.7.1.184]	0.3778	0	0
K02224	cobB-cbiA; cobyrinic acid a,c-diamide synthase [EC:6.3.5.9 6.3.5.11]	0.3778	0.2466	0
K01881	PARS, proS; prolyl-tRNA synthetase [EC:6.1.1.15]	95.3341	20.3155	94.9569
[truncated: 1,802 more rows]
