# Supplementary material for: Dissolved organic matter-generated photoelectrons enable microbial antimonate reduction in mine stream sediments
Source: Nat Commun. 2026 Apr 20;17:5463. doi: 10.1038/s41467-026-72108-1 (PMC13284237; doi:10.1038/s41467-026-72108-1)
Supplement: Supplementary file 9 — Source data [file 41467_2026_72108_MOESM9_ESM.xlsx]

## Sheet: Fig.1
Fig.1-a											Fig.1-b							Fig.1-c							Fig.1-d							Fig.1-e							Fig.1-f					Fig.1-g					Fig.1-h
Time(s)	Sediment DOM	Time(s)	Aquatic DOM	Time(s)	Fulvic acid	Time(s)	Humic acid	Time(s)	AQS		Time(s)	100 mg/L	Time(s)	200 mg/L	Time(s)	400 mg/L		Time(s)	100 mg/L	Time(s)	200 mg/L	Time(s)	400 mg/L		Time(s)	100 mg/L	Time(s)	200 mg/L	Time(s)	400 mg/L		Time(s)	2cm+800W/m2	Time(s)	10cm+800W/m2	Time(s)	2cm+400W/m2		Time(s)	Original	Time(s)	Original + EDTA-2Na		Time(s)	Original	Time(s)	Original + EDTA-2Na		Time(s)
0.1	4.19e-07	0.1	5.688e-08	0.1	5.622e-07	0.1	1.252e-07	0.1	4.234e-07		0.1	1.724e-07	0.1	5.622e-07	0.1	6.844e-07		0.1	3.151e-08	0.1	1.252e-07	0.1	2.149e-07		0.1	4.728e-07	0.1	4.234e-07	0.1	4.465e-07		0.1	7.411e-07	0.1	1.966e-06	0.1	1.736e-06		0.1	5.622e-07	0.1	1.535e-07		0.1	1.252e-07	0.1	2.564e-07		0.1
0.2	3.504e-07	0.2	5.241e-08	0.2	4.744e-07	0.2	1.063e-07	0.2	3.539e-07		0.2	1.463e-07	0.2	4.744e-07	0.2	5.832e-07		0.2	2.733e-08	0.2	1.063e-07	0.2	1.827e-07		0.2	3.973e-07	0.2	3.539e-07	0.2	3.769e-07		0.2	6.716e-07	0.2	1.709e-06	0.2	1.525e-06		0.2	4.744e-07	0.2	1.318e-07		0.2	1.063e-07	0.2	2.241e-07		0.2
0.3	3.037e-07	0.3	4.922e-08	0.3	4.138e-07	0.3	9.334e-08	0.3	3.077e-07		0.3	1.287e-07	0.3	4.138e-07	0.3	5.129e-07		0.3	2.457e-08	0.3	9.334e-08	0.3	1.603e-07		0.3	3.462e-07	0.3	3.077e-07	0.3	3.297e-07		0.3	6.225e-07	0.3	1.525e-06	0.3	1.375e-06		0.3	4.138e-07	0.3	1.171e-07		0.3	9.334e-08	0.3	2.025e-07		0.3
0.4	2.697e-07	0.4	4.69e-08	0.4	3.695e-07	0.4	8.392e-08	0.4	2.749e-07		0.4	1.159e-07	0.4	3.695e-07	0.4	4.614e-07		0.4	2.256e-08	0.4	8.392e-08	0.4	1.436e-07		0.4	3.095e-07	0.4	2.749e-07	0.4	2.957e-07		0.4	5.859e-07	0.4	1.387e-06	0.4	1.263e-06		0.4	3.695e-07	0.4	1.069e-07		0.4	8.392e-08	0.4	1.869e-07		0.4
0.5	2.439e-07	0.5	4.509e-08	0.5	3.353e-07	0.5	7.667e-08	0.5	2.504e-07		0.5	1.061e-07	0.5	3.353e-07	0.5	4.215e-07		0.5	2.103e-08	0.5	7.667e-08	0.5	1.307e-07		0.5	2.816e-07	0.5	2.504e-07	0.5	2.698e-07		0.5	5.574e-07	0.5	1.279e-06	0.5	1.174e-06		0.5	3.353e-07	0.5	9.923e-08		0.5	7.667e-08	0.5	1.75e-07		0.5
0.6	2.232e-07	0.6	4.363e-08	0.6	3.085e-07	0.6	7.098e-08	0.6	2.315e-07		0.6	9.829e-08	0.6	3.085e-07	0.6	3.895e-07		0.6	1.991e-08	0.6	7.098e-08	0.6	1.203e-07		0.6	2.596e-07	0.6	2.315e-07	0.6	2.496e-07		0.6	5.347e-07	0.6	1.192e-06	0.6	1.103e-06		0.6	3.085e-07	0.6	9.351e-08		0.6	7.098e-08	0.6	1.658e-07		0.6
0.7	2.066e-07	0.7	4.244e-08	0.7	2.865e-07	0.7	6.637e-08	0.7	2.163e-07		0.7	9.22e-08	0.7	2.865e-07	0.7	3.636e-07		0.7	1.881e-08	0.7	6.637e-08	0.7	1.119e-07		0.7	2.419e-07	0.7	2.163e-07	0.7	2.333e-07		0.7	5.161e-07	0.7	1.12e-06	0.7	1.045e-06		0.7	2.865e-07	0.7	8.89e-08		0.7	6.637e-08	0.7	1.583e-07		0.7
0.8	1.927e-07	0.8	4.142e-08	0.8	2.684e-07	0.8	6.257e-08	0.8	2.037e-07		0.8	8.697e-08	0.8	2.684e-07	0.8	3.418e-07		0.8	1.797e-08	0.8	6.257e-08	0.8	1.049e-07		0.8	2.273e-07	0.8	2.037e-07	0.8	2.198e-07		0.8	5.005e-07	0.8	1.06e-06	0.8	9.961e-07		0.8	2.684e-07	0.8	8.519e-08		0.8	6.257e-08	0.8	1.522e-07		0.8
0.9	1.81e-07	0.9	4.059e-08	0.9	2.529e-07	0.9	5.933e-08	0.9	1.933e-07		0.9	8.265e-08	0.9	2.529e-07	0.9	3.236e-07		0.9	1.735e-08	0.9	5.933e-08	0.9	9.873e-08		0.9	2.147e-07	0.9	1.933e-07	0.9	2.085e-07		0.9	4.874e-07	0.9	1.009e-06	0.9	9.545e-07		0.9	2.529e-07	0.9	8.21e-08		0.9	5.933e-08	0.9	1.47e-07		0.9
1	1.709e-07	1	3.984e-08	1	2.398e-07	1	5.655e-08	1	1.843e-07		1	7.892e-08	1	2.398e-07	1	3.086e-07		1	1.677e-08	1	5.655e-08	1	9.352e-08		1	2.04e-07	1	1.843e-07	1	1.988e-07		1	4.761e-07	1	9.65e-07	1	9.187e-07		1	2.398e-07	1	7.952e-08		1	5.655e-08	1	1.427e-07		1
1.1	1.62e-07	1.1	3.917e-08	1.1	2.285e-07	1.1	5.399e-08	1.1	1.766e-07		1.1	7.552e-08	1.1	2.285e-07	1.1	2.948e-07		1.1	1.624e-08	1.1	5.399e-08	1.1	8.89e-08		1.1	1.948e-07	1.1	1.766e-07	1.1	1.905e-07		1.1	4.661e-07	1.1	9.266e-07	1.1	8.874e-07		1.1	2.285e-07	1.1	7.738e-08		1.1	5.399e-08	1.1	1.389e-07		1.1
1.2	1.544e-07	1.2	3.864e-08	1.2	2.186e-07	1.2	5.19e-08	1.2	1.697e-07		1.2	7.242e-08	1.2	2.186e-07	1.2	2.828e-07		1.2	1.576e-08	1.2	5.19e-08	1.2	8.491e-08		1.2	1.866e-07	1.2	1.697e-07	1.2	1.83e-07		1.2	4.574e-07	1.2	8.928e-07	1.2	8.599e-07		1.2	2.186e-07	1.2	7.552e-08		1.2	5.19e-08	1.2	1.356e-07		1.2
1.3	1.475e-07	1.3	3.812e-08	1.3	2.098e-07	1.3	5.002e-08	1.3	1.637e-07		1.3	6.983e-08	1.3	2.098e-07	1.3	2.723e-07		1.3	1.547e-08	1.3	5.002e-08	1.3	8.12e-08		1.3	1.792e-07	1.3	1.637e-07	1.3	1.764e-07		1.3	4.496e-07	1.3	8.626e-07	1.3	8.357e-07		1.3	2.098e-07	1.3	7.381e-08		1.3	5.002e-08	1.3	1.326e-07		1.3
1.4	1.414e-07	1.4	3.767e-08	1.4	2.02e-07	1.4	4.843e-08	1.4	1.582e-07		1.4	6.737e-08	1.4	2.02e-07	1.4	2.629e-07		1.4	1.505e-08	1.4	4.843e-08	1.4	7.815e-08		1.4	1.727e-07	1.4	1.582e-07	1.4	1.704e-07		1.4	4.429e-07	1.4	8.358e-07	1.4	8.14e-07		1.4	2.02e-07	1.4	7.248e-08		1.4	4.843e-08	1.4	1.302e-07		1.4
1.5	1.358e-07	1.5	3.725e-08	1.5	1.949e-07	1.5	4.682e-08	1.5	1.533e-07		1.5	6.533e-08	1.5	1.949e-07	1.5	2.543e-07		1.5	1.476e-08	1.5	4.682e-08	1.5	7.508e-08		1.5	1.668e-07	1.5	1.533e-07	1.5	1.652e-07		1.5	4.367e-07	1.5	8.118e-07	1.5	7.946e-07		1.5	1.949e-07	1.5	7.131e-08		1.5	4.682e-08	1.5	1.28e-07		1.5
1.6	1.309e-07	1.6	3.689e-08	1.6	1.887e-07	1.6	4.549e-08	1.6	1.489e-07		1.6	6.349e-08	1.6	1.887e-07	1.6	2.465e-07		1.6	1.461e-08	1.6	4.549e-08	1.6	7.252e-08		1.6	1.614e-07	1.6	1.489e-07	1.6	1.604e-07		1.6	4.312e-07	1.6	7.898e-07	1.6	7.769e-07		1.6	1.887e-07	1.6	7.011e-08		1.6	4.549e-08	1.6	1.258e-07		1.6
1.7	1.264e-07	1.7	3.657e-08	1.7	1.83e-07	1.7	4.421e-08	1.7	1.448e-07		1.7	6.184e-08	1.7	1.83e-07	1.7	2.397e-07		1.7	1.437e-08	1.7	4.421e-08	1.7	7.019e-08		1.7	1.565e-07	1.7	1.448e-07	1.7	1.559e-07		1.7	4.26e-07	1.7	7.697e-07	1.7	7.608e-07		1.7	1.83e-07	1.7	6.915e-08		1.7	4.421e-08	1.7	1.238e-07		1.7
1.8	1.221e-07	1.8	3.632e-08	1.8	1.777e-07	1.8	4.294e-08	1.8	1.412e-07		1.8	6.078e-08	1.8	1.777e-07	1.8	2.334e-07		1.8	1.405e-08	1.8	4.294e-08	1.8	6.791e-08		1.8	1.52e-07	1.8	1.412e-07	1.8	1.519e-07		1.8	4.215e-07	1.8	7.514e-07	1.8	7.464e-07		1.8	1.777e-07	1.8	6.819e-08		1.8	4.294e-08	1.8	1.223e-07		1.8
1.9	1.184e-07	1.9	3.603e-08	1.9	1.728e-07	1.9	4.195e-08	1.9	1.377e-07		1.9	5.883e-08	1.9	1.728e-07	1.9	2.276e-07		1.9	1.393e-08	1.9	4.195e-08	1.9	6.595e-08		1.9	1.477e-07	1.9	1.377e-07	1.9	1.482e-07		1.9	4.173e-07	1.9	7.346e-07	1.9	7.329e-07		1.9	1.728e-07	1.9	6.734e-08		1.9	4.195e-08	1.9	1.209e-07		1.9
2	1.148e-07	2	3.576e-08	2	1.683e-07	2	4.082e-08	2	1.345e-07		2	5.741e-08	2	1.683e-07	2	2.222e-07		2	1.368e-08	2	4.082e-08	2	6.408e-08		2	1.438e-07	2	1.345e-07	2	1.447e-07		2	4.133e-07	2	7.191e-07	2	7.205e-07		2	1.683e-07	2	6.666e-08		2	4.082e-08	2	1.193e-07		2
2.1	1.116e-07	2.1	3.552e-08	2.1	1.643e-07	2.1	3.983e-08	2.1	1.314e-07		2.1	5.628e-08	2.1	1.643e-07	2.1	2.174e-07		2.1	1.354e-08	2.1	3.983e-08	2.1	6.243e-08		2.1	1.402e-07	2.1	1.314e-07	2.1	1.413e-07		2.1	4.097e-07	2.1	7.047e-07	2.1	7.09e-07		2.1	1.643e-07	2.1	6.599e-08		2.1	3.983e-08	2.1	1.181e-07		2.1
2.2	1.085e-07	2.2	3.533e-08	2.2	1.605e-07	2.2	3.9e-08	2.2	1.287e-07		2.2	5.555e-08	2.2	1.605e-07	2.2	2.127e-07		2.2	1.336e-08	2.2	3.9e-08	2.2	6.074e-08		2.2	1.369e-07	2.2	1.287e-07	2.2	1.383e-07		2.2	4.064e-07	2.2	6.913e-07	2.2	6.987e-07		2.2	1.605e-07	2.2	6.53e-08		2.2	3.9e-08	2.2	1.169e-07		2.2
2.3	1.058e-07	2.3	3.51e-08	2.3	1.569e-07	2.3	3.82e-08	2.3	1.261e-07		2.3	5.465e-08	2.3	1.569e-07	2.3	2.084e-07		2.3	1.32e-08	2.3	3.82e-08	2.3	5.926e-08		2.3	1.338e-07	2.3	1.261e-07	2.3	1.354e-07		2.3	4.034e-07	2.3	6.788e-07	2.3	6.886e-07		2.3	1.569e-07	2.3	6.475e-08		2.3	3.82e-08	2.3	1.158e-07		2.3
2.4	1.032e-07	2.4	3.493e-08	2.4	1.536e-07	2.4	3.764e-08	2.4	1.236e-07		2.4	5.354e-08	2.4	1.536e-07	2.4	2.044e-07		2.4	1.311e-08	2.4	3.764e-08	2.4	5.782e-08		2.4	1.308e-07	2.4	1.236e-07	2.4	1.329e-07		2.4	4.005e-07	2.4	6.671e-07	2.4	6.792e-07		2.4	1.536e-07	2.4	6.416e-08		2.4	3.764e-08	2.4	1.148e-07		2.4
2.5	1.007e-07	2.5	3.474e-08	2.5	1.504e-07	2.5	3.691e-08	2.5	1.212e-07		2.5	5.257e-08	2.5	1.504e-07	2.5	2.006e-07		2.5	1.3e-08	2.5	3.691e-08	2.5	5.653e-08		2.5	1.28e-07	2.5	1.212e-07	2.5	1.303e-07		2.5	3.978e-07	2.5	6.563e-07	2.5	6.705e-07		2.5	1.504e-07	2.5	6.373e-08		2.5	3.691e-08	2.5	1.14e-07		2.5
2.6	9.845e-08	2.6	3.456e-08	2.6	1.476e-07	2.6	3.622e-08	2.6	1.19e-07		2.6	5.152e-08	2.6	1.476e-07	2.6	1.971e-07		2.6	1.286e-08	2.6	3.622e-08	2.6	5.53e-08		2.6	1.253e-07	2.6	1.19e-07	2.6	1.279e-07		2.6	3.952e-07	2.6	6.459e-07	2.6	6.625e-07		2.6	1.476e-07	2.6	6.322e-08		2.6	3.622e-08	2.6	1.129e-07		2.6
2.7	9.63e-08	2.7	3.437e-08	2.7	1.447e-07	2.7	3.551e-08	2.7	1.169e-07		2.7	5.071e-08	2.7	1.447e-07	2.7	1.938e-07		2.7	1.269e-08	2.7	3.551e-08	2.7	5.423e-08		2.7	1.228e-07	2.7	1.169e-07	2.7	1.257e-07		2.7	3.929e-07	2.7	6.362e-07	2.7	6.548e-07		2.7	1.447e-07	2.7	6.28e-08		2.7	3.551e-08	2.7	1.121e-07		2.7
2.8	9.43e-08	2.8	3.425e-08	2.8	1.421e-07	2.8	3.49e-08	2.8	1.151e-07		2.8	5.013e-08	2.8	1.421e-07	2.8	1.907e-07		2.8	1.265e-08	2.8	3.49e-08	2.8	5.309e-08		2.8	1.205e-07	2.8	1.151e-07	2.8	1.235e-07		2.8	3.907e-07	2.8	6.27e-07	2.8	6.503e-07		2.8	1.421e-07	2.8	6.244e-08		2.8	3.49e-08	2.8	1.113e-07		2.8
2.9	9.241e-08	2.9	3.408e-08	2.9	1.396e-07	2.9	3.425e-08	2.9	1.131e-07		2.9	4.943e-08	2.9	1.396e-07	2.9	1.878e-07		2.9	1.25e-08	2.9	3.425e-08	2.9	5.208e-08		2.9	1.182e-07	2.9	1.131e-07	2.9	1.215e-07		2.9	3.887e-07	2.9	6.183e-07	2.9	6.431e-07		2.9	1.396e-07	2.9	6.205e-08		2.9	3.425e-08	2.9	1.107e-07		2.9
3	9.066e-08	3	3.395e-08	3	1.373e-07	3	3.37e-08	3	1.113e-07		3	4.864e-08	3	1.373e-07	3	1.849e-07		3	1.242e-08	3	3.37e-08	3	5.111e-08		3	1.161e-07	3	1.113e-07	3	1.194e-07		3	3.866e-07	3	6.101e-07	3	6.364e-07		3	1.373e-07	3	6.172e-08		3	3.37e-08	3	1.099e-07		3
3.1	8.891e-08	3.1	3.386e-08	3.1	1.353e-07	3.1	3.311e-08	3.1	1.097e-07		3.1	4.8e-08	3.1	1.353e-07	3.1	1.821e-07		3.1	1.232e-08	3.1	3.311e-08	3.1	5.022e-08		3.1	1.139e-07	3.1	1.097e-07	3.1	1.176e-07		3.1	3.848e-07	3.1	6.022e-07	3.1	6.303e-07		3.1	1.353e-07	3.1	6.131e-08		3.1	3.311e-08	3.1	1.093e-07		3.1
3.2	8.737e-08	3.2	3.372e-08	3.2	1.33e-07	3.2	3.264e-08	3.2	1.08e-07		3.2	4.732e-08	3.2	1.33e-07	3.2	1.796e-07		3.2	1.223e-08	3.2	3.264e-08	3.2	4.928e-08		3.2	1.121e-07	3.2	1.08e-07	3.2	1.159e-07		3.2	3.829e-07	3.2	5.947e-07	3.2	6.244e-07		3.2	1.33e-07	3.2	6.095e-08		3.2	3.264e-08	3.2	1.088e-07		3.2
3.3	8.582e-08	3.3	3.358e-08	3.3	1.31e-07	3.3	3.215e-08	3.3	1.065e-07		3.3	4.665e-08	3.3	1.31e-07	3.3	1.77e-07		3.3	1.213e-08	3.3	3.215e-08	3.3	4.845e-08		3.3	1.102e-07	3.3	1.065e-07	3.3	1.14e-07		3.3	3.813e-07	3.3	5.876e-07	3.3	6.188e-07		3.3	1.31e-07	3.3	6.077e-08		3.3	3.215e-08	3.3	1.081e-07		3.3
3.4	8.441e-08	3.4	3.346e-08	3.4	1.29e-07	3.4	3.181e-08	3.4	1.049e-07		3.4	4.61e-08	3.4	1.29e-07	3.4	1.748e-07		3.4	1.216e-08	3.4	3.181e-08	3.4	4.77e-08		3.4	1.084e-07	3.4	1.049e-07	3.4	1.124e-07		3.4	3.797e-07	3.4	5.808e-07	3.4	6.136e-07		3.4	1.29e-07	3.4	6.048e-08		3.4	3.181e-08	3.4	1.075e-07		3.4
3.5	8.295e-08	3.5	3.336e-08	3.5	1.272e-07	3.5	3.153e-08	3.5	1.035e-07		3.5	4.552e-08	3.5	1.272e-07	3.5	1.729e-07		3.5	1.2e-08	3.5	3.153e-08	3.5	4.695e-08		3.5	1.067e-07	3.5	1.035e-07	3.5	1.108e-07		3.5	3.783e-07	3.5	5.743e-07	3.5	6.085e-07		3.5	1.272e-07	3.5	6.015e-08		3.5	3.153e-08	3.5	1.07e-07		3.5
3.6	8.172e-08	3.6	3.327e-08	3.6	1.253e-07	3.6	3.121e-08	3.6	1.023e-07		3.6	4.481e-08	3.6	1.253e-07	3.6	1.707e-07		3.6	1.197e-08	3.6	3.121e-08	3.6	4.627e-08		3.6	1.051e-07	3.6	1.023e-07	3.6	1.094e-07		3.6	3.769e-07	3.6	5.681e-07	3.6	6.036e-07		3.6	1.253e-07	3.6	5.983e-08		3.6	3.121e-08	3.6	1.065e-07		3.6
3.7	8.049e-08	3.7	3.324e-08	3.7	1.237e-07	3.7	3.069e-08	3.7	1.009e-07		3.7	4.444e-08	3.7	1.237e-07	3.7	1.686e-07		3.7	1.193e-08	3.7	3.069e-08	3.7	4.553e-08		3.7	1.035e-07	3.7	1.009e-07	3.7	1.079e-07		3.7	3.754e-07	3.7	5.622e-07	3.7	5.991e-07		3.7	1.237e-07	3.7	5.973e-08		3.7	3.069e-08	3.7	1.061e-07		3.7
3.8	7.936e-08	3.8	3.308e-08	3.8	1.22e-07	3.8	3.036e-08	3.8	9.964e-08		3.8	4.387e-08	3.8	1.22e-07	3.8	1.666e-07		3.8	1.186e-08	3.8	3.036e-08	3.8	4.488e-08		3.8	1.02e-07	3.8	9.964e-08	3.8	1.065e-07		3.8	3.741e-07	3.8	5.563e-07	3.8	5.948e-07		3.8	1.22e-07	3.8	5.948e-08		3.8	3.036e-08	3.8	1.056e-07		3.8
3.9	7.805e-08	3.9	3.303e-08	3.9	1.204e-07	3.9	2.988e-08	3.9	9.858e-08		3.9	4.34e-08	3.9	1.204e-07	3.9	1.649e-07		3.9	1.178e-08	3.9	2.988e-08	3.9	4.428e-08		3.9	1.007e-07	3.9	9.858e-08	3.9	1.052e-07		3.9	3.729e-07	3.9	5.51e-07	3.9	5.906e-07		3.9	1.204e-07	3.9	5.922e-08		3.9	2.988e-08	3.9	1.052e-07		3.9
4	7.696e-08	4	3.296e-08	4	1.189e-07	4	2.949e-08	4	9.733e-08		4	4.294e-08	4	1.189e-07	4	1.63e-07		4	1.172e-08	4	2.949e-08	4	4.361e-08		4	9.924e-08	4	9.733e-08	4	1.038e-07		4	3.717e-07	4	5.457e-07	4	5.867e-07		4	1.189e-07	4	5.9e-08		4	2.949e-08	4	1.048e-07		4
4.1	7.598e-08	4.1	3.291e-08	4.1	1.175e-07	4.1	2.915e-08	4.1	9.619e-08		4.1	4.249e-08	4.1	1.175e-07	4.1	1.612e-07		4.1	1.171e-08	4.1	2.915e-08	4.1	4.31e-08		4.1	9.786e-08	4.1	9.619e-08	4.1	1.026e-07		4.1	3.707e-07	4.1	5.406e-07	4.1	5.83e-07		4.1	1.175e-07	4.1	5.885e-08		4.1	2.915e-08	4.1	1.044e-07		4.1
4.2	7.493e-08	4.2	3.28e-08	4.2	1.161e-07	4.2	2.877e-08	4.2	9.506e-08		4.2	4.201e-08	4.2	1.161e-07	4.2	1.592e-07		4.2	1.163e-08	4.2	2.877e-08	4.2	4.251e-08		4.2	9.658e-08	4.2	9.506e-08	4.2	1.014e-07		4.2	3.696e-07	4.2	5.357e-07	4.2	5.791e-07		4.2	1.161e-07	4.2	5.856e-08		4.2	2.877e-08	4.2	1.04e-07		4.2
4.3	7.384e-08	4.3	3.271e-08	4.3	1.147e-07	4.3	2.848e-08	4.3	9.401e-08		4.3	4.179e-08	4.3	1.147e-07	4.3	1.578e-07		4.3	1.16e-08	4.3	2.848e-08	4.3	4.204e-08		4.3	9.555e-08	4.3	9.401e-08	4.3	1.001e-07		4.3	3.685e-07	4.3	5.31e-07	4.3	5.757e-07		4.3	1.147e-07	4.3	5.847e-08		4.3	2.848e-08	4.3	1.037e-07		4.3
4.4	7.294e-08	4.4	3.268e-08	4.4	1.135e-07	4.4	2.813e-08	4.4	9.296e-08		4.4	4.143e-08	4.4	1.135e-07	4.4	1.57e-07		4.4	1.159e-08	4.4	2.813e-08	4.4	4.145e-08		4.4	9.426e-08	4.4	9.296e-08	4.4	9.908e-08		4.4	3.675e-07	4.4	5.265e-07	4.4	5.722e-07		4.4	1.135e-07	4.4	5.821e-08		4.4	2.813e-08	4.4	1.032e-07		4.4
4.5	7.218e-08	4.5	3.267e-08	4.5	1.121e-07	4.5	2.791e-08	4.5	9.189e-08		4.5	4.099e-08	4.5	1.121e-07	4.5	1.554e-07		4.5	1.153e-08	4.5	2.791e-08	4.5	4.102e-08		4.5	9.326e-08	4.5	9.189e-08	4.5	9.79e-08		4.5	3.666e-07	4.5	5.22e-07	4.5	5.69e-07		4.5	1.121e-07	4.5	5.821e-08		4.5	2.791e-08	4.5	1.03e-07		4.5
4.6	7.123e-08	4.6	3.258e-08	4.6	1.11e-07	4.6	2.75e-08	4.6	9.105e-08		4.6	4.051e-08	4.6	1.11e-07	4.6	1.535e-07		4.6	1.145e-08	4.6	2.75e-08	4.6	4.055e-08		4.6	9.192e-08	4.6	9.105e-08	4.6	9.678e-08		4.6	3.665e-07	4.6	5.178e-07	4.6	5.659e-07		4.6	1.11e-07	4.6	5.794e-08		4.6	2.75e-08	4.6	1.027e-07		4.6
4.7	7.04e-08	4.7	3.249e-08	4.7	1.099e-07	4.7	2.75e-08	4.7	9.009e-08		4.7	4.023e-08	4.7	1.099e-07	4.7	1.52e-07		4.7	1.14e-08	4.7	2.75e-08	4.7	4.003e-08		4.7	9.113e-08	4.7	9.009e-08	4.7	9.582e-08		4.7	3.656e-07	4.7	5.139e-07	4.7	5.629e-07		4.7	1.099e-07	4.7	5.774e-08		4.7	2.75e-08	4.7	1.024e-07		4.7
4.8	6.959e-08	4.8	3.245e-08	4.8	1.087e-07	4.8	2.708e-08	4.8	8.901e-08		4.8	3.982e-08	4.8	1.087e-07	4.8	1.506e-07		4.8	1.138e-08	4.8	2.708e-08	4.8	3.96e-08		4.8	8.98e-08	4.8	8.901e-08	4.8	9.478e-08		4.8	3.645e-07	4.8	5.101e-07	4.8	5.599e-07		4.8	1.087e-07	4.8	5.765e-08		4.8	2.708e-08	4.8	1.02e-07		4.8
4.9	6.881e-08	4.9	3.239e-08	4.9	1.077e-07	4.9	2.68e-08	4.9	8.815e-08		4.9	3.974e-08	4.9	1.077e-07	4.9	1.493e-07		4.9	1.136e-08	4.9	2.68e-08	4.9	3.915e-08		4.9	8.923e-08	4.9	8.815e-08	4.9	9.385e-08		4.9	3.636e-07	4.9	5.064e-07	4.9	5.572e-07		4.9	1.077e-07	4.9	5.75e-08		4.9	2.68e-08	4.9	1.018e-07		4.9
5	6.8e-08	5	3.232e-08	5	1.066e-07	5	2.672e-08	5	8.729e-08		5	3.966e-08	5	1.066e-07	5	1.481e-07		5	1.126e-08	5	2.672e-08	5	3.874e-08		5	8.796e-08	5	8.729e-08	5	9.275e-08		5	3.627e-07	5	5.028e-07	5	5.544e-07		5	1.066e-07	5	5.732e-08		5	2.672e-08	5	1.015e-07		5
5.1	6.739e-08	5.1	3.228e-08	5.1	1.059e-07	5.1	2.647e-08	5.1	8.658e-08		5.1	3.929e-08	5.1	1.059e-07	5.1	1.468e-07		5.1	1.13e-08	5.1	2.647e-08	5.1	3.841e-08		5.1	8.709e-08	5.1	8.658e-08	5.1	9.195e-08		5.1	3.62e-07	5.1	4.991e-07	5.1	5.518e-07		5.1	1.059e-07	5.1	5.717e-08		5.1	2.647e-08	5.1	1.012e-07		5.1
5.2	6.654e-08	5.2	3.223e-08	5.2	1.048e-07	5.2	2.623e-08	5.2	8.578e-08		5.2	3.91e-08	5.2	1.048e-07	5.2	1.455e-07		5.2	1.125e-08	5.2	2.623e-08	5.2	3.792e-08		5.2	8.599e-08	5.2	8.578e-08	5.2	9.1e-08		5.2	3.612e-07	5.2	4.955e-07	5.2	5.491e-07		5.2	1.048e-07	5.2	5.705e-08		5.2	2.623e-08	5.2	1.01e-07		5.2
5.3	6.579e-08	5.3	3.218e-08	5.3	1.039e-07	5.3	2.613e-08	5.3	8.488e-08		5.3	3.865e-08	5.3	1.039e-07	5.3	1.443e-07		5.3	1.122e-08	5.3	2.613e-08	5.3	3.76e-08		5.3	8.522e-08	5.3	8.488e-08	5.3	9.011e-08		5.3	3.604e-07	5.3	4.922e-07	5.3	5.467e-07		5.3	1.039e-07	5.3	5.692e-08		5.3	2.613e-08	5.3	1.007e-07		5.3
5.4	6.525e-08	5.4	3.209e-08	5.4	1.029e-07	5.4	2.591e-08	5.4	8.418e-08		5.4	3.814e-08	5.4	1.029e-07	5.4	1.43e-07		5.4	1.117e-08	5.4	2.591e-08	5.4	3.719e-08		5.4	8.441e-08	5.4	8.418e-08	5.4	8.925e-08		5.4	3.596e-07	5.4	4.888e-07	5.4	5.443e-07		5.4	1.029e-07	5.4	5.684e-08		5.4	2.591e-08	5.4	1.004e-07		5.4
5.5	6.455e-08	5.5	3.206e-08	5.5	1.019e-07	5.5	2.559e-08	5.5	8.326e-08		5.5	3.777e-08	5.5	1.019e-07	5.5	1.419e-07		5.5	1.117e-08	5.5	2.559e-08	5.5	3.687e-08		5.5	8.327e-08	5.5	8.326e-08	5.5	8.845e-08		5.5	3.589e-07	5.5	4.855e-07	5.5	5.42e-07		5.5	1.019e-07	5.5	5.662e-08		5.5	2.559e-08	5.5	1.002e-07		5.5
5.6	6.399e-08	5.6	3.2e-08	5.6	1.01e-07	5.6	2.543e-08	5.6	8.254e-08		5.6	3.783e-08	5.6	1.01e-07	5.6	1.411e-07		5.6	1.109e-08	5.6	2.543e-08	5.6	3.65e-08		5.6	8.262e-08	5.6	8.254e-08	5.6	8.759e-08		5.6	3.583e-07	5.6	4.824e-07	5.6	5.396e-07		5.6	1.01e-07	5.6	5.661e-08		5.6	2.543e-08	5.6	9.997e-08		5.6
5.7	6.329e-08	5.7	3.199e-08	5.7	1.002e-07	5.7	2.515e-08	5.7	8.185e-08		5.7	3.76e-08	5.7	1.002e-07	5.7	1.4e-07		5.7	1.111e-08	5.7	2.515e-08	5.7	3.618e-08		5.7	8.182e-08	5.7	8.185e-08	5.7	8.678e-08		5.7	3.576e-07	5.7	4.795e-07	5.7	5.376e-07		5.7	1.002e-07	5.7	5.653e-08		5.7	2.515e-08	5.7	9.97e-08		5.7
5.8	6.274e-08	5.8	3.198e-08	5.8	9.931e-08	5.8	2.499e-08	5.8	8.109e-08		5.8	3.748e-08	5.8	9.931e-08	5.8	1.389e-07		5.8	1.111e-08	5.8	2.499e-08	5.8	3.583e-08		5.8	8.097e-08	5.8	8.109e-08	5.8	8.602e-08		5.8	3.57e-07	5.8	4.763e-07	5.8	5.354e-07		5.8	9.931e-08	5.8	5.632e-08		5.8	2.499e-08	5.8	9.952e-08		5.8
5.9	6.221e-08	5.9	3.191e-08	5.9	9.856e-08	5.9	2.482e-08	5.9	8.037e-08		5.9	3.726e-08	5.9	9.856e-08	5.9	1.38e-07		5.9	1.103e-08	5.9	2.482e-08	5.9	3.556e-08		5.9	8.033e-08	5.9	8.037e-08	5.9	8.529e-08		5.9	3.563e-07	5.9	4.733e-07	5.9	5.334e-07		5.9	9.856e-08	5.9	5.62e-08		5.9	2.482e-08	5.9	9.935e-08		5.9
6	6.159e-08	6	3.185e-08	6	9.776e-08	6	2.468e-08	6	7.968e-08		6	3.723e-08	6	9.776e-08	6	1.37e-07		6	1.094e-08	6	2.468e-08	6	3.527e-08		6	7.942e-08	6	7.968e-08	6	8.462e-08		6	3.557e-07	6	4.705e-07	6	5.313e-07		6	9.776e-08	6	5.606e-08		6	2.468e-08	6	9.912e-08		6
6.1	6.113e-08	6.1	3.187e-08	6.1	9.697e-08	6.1	2.448e-08	6.1	7.904e-08		6.1	3.699e-08	6.1	9.697e-08	6.1	1.361e-07		6.1	1.096e-08	6.1	2.448e-08	6.1	3.494e-08		6.1	7.872e-08	6.1	7.904e-08	6.1	8.389e-08		6.1	3.551e-07	6.1	4.676e-07	6.1	5.294e-07		6.1	9.697e-08	6.1	5.613e-08		6.1	2.448e-08	6.1	9.891e-08		6.1
6.2	6.057e-08	6.2	3.177e-08	6.2	9.616e-08	6.2	2.437e-08	6.2	7.834e-08		6.2	3.657e-08	6.2	9.616e-08	6.2	1.352e-07		6.2	1.091e-08	6.2	2.437e-08	6.2	3.47e-08		6.2	7.824e-08	6.2	7.834e-08	6.2	8.319e-08		6.2	3.547e-07	6.2	4.649e-07	6.2	5.274e-07		6.2	9.616e-08	6.2	5.597e-08		6.2	2.437e-08	6.2	9.887e-08		6.2
6.3	6.005e-08	6.3	3.172e-08	6.3	9.541e-08	6.3	2.43e-08	6.3	7.77e-08		6.3	3.625e-08	6.3	9.541e-08	6.3	1.343e-07		6.3	1.092e-08	6.3	2.43e-08	6.3	3.431e-08		6.3	7.757e-08	6.3	7.77e-08	6.3	8.25e-08		6.3	3.541e-07	6.3	4.622e-07	6.3	5.256e-07		6.3	9.541e-08	6.3	5.592e-08		6.3	2.43e-08	6.3	9.998e-08		6.3
6.4	5.958e-08	6.4	3.175e-08	6.4	9.472e-08	6.4	2.418e-08	6.4	7.713e-08		6.4	3.589e-08	6.4	9.472e-08	6.4	1.334e-07		6.4	1.083e-08	6.4	2.418e-08	6.4	3.415e-08		6.4	7.683e-08	6.4	7.713e-08	6.4	8.181e-08		6.4	3.535e-07	6.4	4.595e-07	6.4	5.236e-07		6.4	9.472e-08	6.4	5.577e-08		6.4	2.418e-08	6.4	9.877e-08		6.4
6.5	5.903e-08	6.5	3.165e-08	6.5	9.403e-08	6.5	2.396e-08	6.5	7.656e-08		6.5	3.557e-08	6.5	9.403e-08	6.5	1.324e-07		6.5	1.083e-08	6.5	2.396e-08	6.5	3.382e-08		6.5	7.631e-08	6.5	7.656e-08	6.5	8.113e-08		6.5	3.53e-07	6.5	4.568e-07	6.5	5.22e-07		6.5	9.403e-08	6.5	5.566e-08		6.5	2.396e-08	6.5	9.823e-08		6.5
6.6	5.857e-08	6.6	3.162e-08	6.6	9.327e-08	6.6	2.383e-08	6.6	7.589e-08		6.6	3.529e-08	6.6	9.327e-08	6.6	1.316e-07		6.6	1.08e-08	6.6	2.383e-08	6.6	3.357e-08		6.6	7.547e-08	6.6	7.589e-08	6.6	8.049e-08		6.6	3.526e-07	6.6	4.544e-07	6.6	5.202e-07		6.6	9.327e-08	6.6	5.558e-08		6.6	2.383e-08	6.6	9.81e-08		6.6
6.7	5.816e-08	6.7	3.162e-08	6.7	9.265e-08	6.7	2.367e-08	6.7	7.535e-08		6.7	3.505e-08	6.7	9.265e-08	6.7	1.308e-07		6.7	1.085e-08	6.7	2.367e-08	6.7	3.33e-08		6.7	7.494e-08	6.7	7.535e-08	6.7	7.979e-08		6.7	3.52e-07	6.7	4.519e-07	6.7	5.185e-07		6.7	9.265e-08	6.7	5.547e-08		6.7	2.367e-08	6.7	9.77e-08		6.7
6.8	5.773e-08	6.8	3.159e-08	6.8	9.2e-08	6.8	2.352e-08	6.8	7.491e-08		6.8	3.486e-08	6.8	9.2e-08	6.8	1.3e-07		6.8	1.079e-08	6.8	2.352e-08	6.8	3.308e-08		6.8	7.419e-08	6.8	7.491e-08	6.8	7.917e-08		6.8	3.515e-07	6.8	4.494e-07	6.8	5.169e-07		6.8	9.2e-08	6.8	5.54e-08		6.8	2.352e-08	6.8	9.761e-08		6.8
6.9	5.729e-08	6.9	3.156e-08	6.9	9.135e-08	6.9	2.329e-08	6.9	7.426e-08		6.9	3.461e-08	6.9	9.135e-08	6.9	1.295e-07		6.9	1.088e-08	6.9	2.329e-08	6.9	3.283e-08		6.9	7.376e-08	6.9	7.426e-08	6.9	7.862e-08		6.9	3.511e-07	6.9	4.472e-07	6.9	5.154e-07		6.9	9.135e-08	6.9	5.535e-08		6.9	2.329e-08	6.9	9.74e-08		6.9
7	5.689e-08	7	3.153e-08	7	9.072e-08	7	2.317e-08	7	7.368e-08		7	3.436e-08	7	9.072e-08	7	1.288e-07		7	1.08e-08	7	2.317e-08	7	3.25e-08		7	7.305e-08	7	7.368e-08	7	7.809e-08		7	3.506e-07	7	4.449e-07	7	5.136e-07		7	9.072e-08	7	5.526e-08		7	2.317e-08	7	9.722e-08		7
7.1	5.638e-08	7.1	3.147e-08	7.1	9.012e-08	7.1	2.312e-08	7.1	7.309e-08		7.1	3.413e-08	7.1	9.012e-08	7.1	1.28e-07		7.1	1.074e-08	7.1	2.312e-08	7.1	3.23e-08		7.1	7.245e-08	7.1	7.309e-08	7.1	7.754e-08		7.1	3.501e-07	7.1	4.425e-07	7.1	5.123e-07		7.1	9.012e-08	7.1	5.519e-08		7.1	2.312e-08	7.1	9.708e-08		7.1
7.2	5.604e-08	7.2	3.144e-08	7.2	8.944e-08	7.2	2.291e-08	7.2	7.255e-08		7.2	3.393e-08	7.2	8.944e-08	7.2	1.272e-07		7.2	1.079e-08	7.2	2.291e-08	7.2	3.211e-08		7.2	7.206e-08	7.2	7.255e-08	7.2	7.683e-08		7.2	3.498e-07	7.2	4.405e-07	7.2	5.106e-07		7.2	8.944e-08	7.2	5.521e-08		7.2	2.291e-08	7.2	9.696e-08		7.2
7.3	5.559e-08	7.3	3.141e-08	7.3	8.886e-08	7.3	2.276e-08	7.3	7.208e-08		7.3	3.366e-08	7.3	8.886e-08	7.3	1.266e-07		7.3	1.078e-08	7.3	2.276e-08	7.3	3.193e-08		7.3	7.141e-08	7.3	7.208e-08	7.3	7.62e-08		7.3	3.493e-07	7.3	4.385e-07	7.3	5.092e-07		7.3	8.886e-08	7.3	5.5e-08		7.3	2.276e-08	7.3	9.69e-08		7.3
7.4	5.514e-08	7.4	3.144e-08	7.4	8.826e-08	7.4	2.262e-08	7.4	7.154e-08		7.4	3.364e-08	7.4	8.826e-08	7.4	1.257e-07		7.4	1.074e-08	7.4	2.262e-08	7.4	3.17e-08		7.4	7.104e-08	7.4	7.154e-08	7.4	7.576e-08		7.4	3.488e-07	7.4	4.365e-07	7.4	5.078e-07		7.4	8.826e-08	7.4	5.494e-08		7.4	2.262e-08	7.4	9.663e-08		7.4
7.5	5.487e-08	7.5	3.142e-08	7.5	8.774e-08	7.5	2.247e-08	7.5	7.116e-08		7.5	3.337e-08	7.5	8.774e-08	7.5	1.249e-07		7.5	1.072e-08	7.5	2.247e-08	7.5	3.148e-08		7.5	7.029e-08	7.5	7.116e-08	7.5	7.52e-08		7.5	3.484e-07	7.5	4.345e-07	7.5	5.064e-07		7.5	8.774e-08	7.5	5.489e-08		7.5	2.247e-08	7.5	9.65e-08		7.5
7.6	5.449e-08	7.6	3.134e-08	7.6	8.72e-08	7.6	2.234e-08	7.6	7.058e-08		7.6	3.312e-08	7.6	8.72e-08	7.6	1.242e-07		7.6	1.073e-08	7.6	2.234e-08	7.6	3.12e-08		7.6	6.993e-08	7.6	7.058e-08	7.6	7.466e-08		7.6	3.479e-07	7.6	4.326e-07	7.6	5.051e-07		7.6	8.72e-08	7.6	5.485e-08		7.6	2.234e-08	7.6	9.636e-08		7.6
7.7	5.411e-08	7.7	3.124e-08	7.7	8.661e-08	7.7	2.219e-08	7.7	7.014e-08		7.7	3.293e-08	7.7	8.661e-08	7.7	1.236e-07		7.7	1.074e-08	7.7	2.219e-08	7.7	3.104e-08		7.7	6.927e-08	7.7	7.014e-08	7.7	7.414e-08		7.7	3.475e-07	7.7	4.306e-07	7.7	5.039e-07		7.7	8.661e-08	7.7	5.479e-08		7.7	2.219e-08	7.7	9.614e-08		7.7
7.8	5.375e-08	7.8	3.126e-08	7.8	8.612e-08	7.8	2.211e-08	7.8	6.963e-08		7.8	3.275e-08	7.8	8.612e-08	7.8	1.229e-07		7.8	1.069e-08	7.8	2.211e-08	7.8	3.09e-08		7.8	6.892e-08	7.8	6.963e-08	7.8	7.363e-08		7.8	3.471e-07	7.8	4.288e-07	7.8	5.025e-07		7.8	8.612e-08	7.8	5.479e-08		7.8	2.211e-08	7.8	9.601e-08		7.8
7.9	5.345e-08	7.9	3.124e-08	7.9	8.558e-08	7.9	2.2e-08	7.9	6.92e-08		7.9	3.252e-08	7.9	8.558e-08	7.9	1.223e-07		7.9	1.065e-08	7.9	2.2e-08	7.9	3.064e-08		7.9	6.846e-08	7.9	6.92e-08	7.9	7.31e-08		7.9	3.467e-07	7.9	4.268e-07	7.9	5.012e-07		7.9	8.558e-08	7.9	5.472e-08		7.9	2.2e-08	7.9	9.591e-08		7.9
8	5.307e-08	8	3.12e-08	8	8.512e-08	8	2.188e-08	8	6.87e-08		8	3.231e-08	8	8.512e-08	8	1.215e-07		8	1.062e-08	8	2.188e-08	8	3.056e-08		8	6.803e-08	8	6.87e-08	8	7.272e-08		8	3.463e-07	8	4.249e-07	8	5.001e-07		8	8.512e-08	8	5.456e-08		8	2.188e-08	8	9.579e-08		8
8.1	5.274e-08	8.1	3.119e-08	8.1	8.461e-08	8.1	2.187e-08	8.1	6.839e-08		8.1	3.219e-08	8.1	8.461e-08	8.1	1.21e-07		8.1	1.067e-08	8.1	2.187e-08	8.1	3.028e-08		8.1	6.751e-08	8.1	6.839e-08	8.1	7.222e-08		8.1	3.459e-07	8.1	4.231e-07	8.1	4.987e-07		8.1	8.461e-08	8.1	5.455e-08		8.1	2.187e-08	8.1	9.567e-08		8.1
8.2	5.244e-08	8.2	3.111e-08	8.2	8.416e-08	8.2	2.171e-08	8.2	6.783e-08		8.2	3.197e-08	8.2	8.416e-08	8.2	1.204e-07		8.2	1.065e-08	8.2	2.171e-08	8.2	3.01e-08		8.2	6.698e-08	8.2	6.783e-08	8.2	7.171e-08		8.2	3.456e-07	8.2	4.214e-07	8.2	4.977e-07		8.2	8.416e-08	8.2	5.45e-08		8.2	2.171e-08	8.2	9.557e-08		8.2
8.3	5.213e-08	8.3	3.117e-08	8.3	8.363e-08	8.3	2.166e-08	8.3	6.742e-08		8.3	3.184e-08	8.3	8.363e-08	8.3	1.197e-07		8.3	1.065e-08	8.3	2.166e-08	8.3	2.992e-08		8.3	6.664e-08	8.3	6.742e-08	8.3	7.127e-08		8.3	3.452e-07	8.3	4.196e-07	8.3	4.964e-07		8.3	8.363e-08	8.3	5.45e-08		8.3	2.166e-08	8.3	9.529e-08		8.3
8.4	5.18e-08	8.4	3.117e-08	8.4	8.314e-08	8.4	2.165e-08	8.4	6.708e-08		8.4	3.176e-08	8.4	8.314e-08	8.4	1.192e-07		8.4	1.062e-08	8.4	2.165e-08	8.4	2.973e-08		8.4	6.617e-08	8.4	6.708e-08	8.4	7.079e-08		8.4	3.449e-07	8.4	4.179e-07	8.4	4.953e-07		8.4	8.314e-08	8.4	5.439e-08		8.4	2.165e-08	8.4	9.52e-08		8.4
8.5	5.153e-08	8.5	3.109e-08	8.5	8.27e-08	8.5	2.163e-08	8.5	6.66e-08		8.5	3.151e-08	8.5	8.27e-08	8.5	1.186e-07		8.5	1.058e-08	8.5	2.163e-08	8.5	2.952e-08		8.5	6.58e-08	8.5	6.66e-08	8.5	7.038e-08		8.5	3.444e-07	8.5	4.162e-07	8.5	4.941e-07		8.5	8.27e-08	8.5	5.432e-08		8.5	2.163e-08	8.5	9.509e-08		8.5
8.6	5.116e-08	8.6	3.109e-08	8.6	8.222e-08	8.6	2.15e-08	8.6	6.619e-08		8.6	3.138e-08	8.6	8.222e-08	8.6	1.179e-07		8.6	1.058e-08	8.6	2.15e-08	8.6	2.937e-08		8.6	6.543e-08	8.6	6.619e-08	8.6	6.992e-08		8.6	3.442e-07	8.6	4.145e-07	8.6	4.932e-07		8.6	8.222e-08	8.6	5.418e-08		8.6	2.15e-08	8.6	9.502e-08		8.6
8.7	5.086e-08	8.7	3.101e-08	8.7	8.18e-08	8.7	2.129e-08	8.7	6.574e-08		8.7	3.143e-08	8.7	8.18e-08	8.7	1.174e-07		8.7	1.056e-08	8.7	2.129e-08	8.7	2.931e-08		8.7	6.491e-08	8.7	6.574e-08	8.7	6.948e-08		8.7	3.438e-07	8.7	4.129e-07	8.7	4.919e-07		8.7	8.18e-08	8.7	5.42e-08		8.7	2.129e-08	8.7	9.498e-08		8.7
8.8	5.061e-08	8.8	3.096e-08	8.8	8.145e-08	8.8	2.128e-08	8.8	6.537e-08		8.8	3.111e-08	8.8	8.145e-08	8.8	1.168e-07		8.8	1.052e-08	8.8	2.128e-08	8.8	2.909e-08		8.8	6.462e-08	8.8	6.537e-08	8.8	6.905e-08		8.8	3.435e-07	8.8	4.113e-07	8.8	4.909e-07		8.8	8.145e-08	8.8	5.412e-08		8.8	2.128e-08	8.8	9.472e-08		8.8
8.9	5.033e-08	8.9	3.101e-08	8.9	8.093e-08	8.9	2.113e-08	8.9	6.501e-08		8.9	3.096e-08	8.9	8.093e-08	8.9	1.165e-07		8.9	1.05e-08	8.9	2.113e-08	8.9	2.893e-08		8.9	6.412e-08	8.9	6.501e-08	8.9	6.861e-08		8.9	3.431e-07	8.9	4.097e-07	8.9	4.899e-07		8.9	8.093e-08	8.9	5.413e-08		8.9	2.113e-08	8.9	9.462e-08		8.9
9	5.005e-08	9	3.096e-08	9	8.045e-08	9	2.102e-08	9	6.454e-08		9	3.08e-08	9	8.045e-08	9	1.159e-07		9	1.055e-08	9	2.102e-08	9	2.877e-08		9	6.383e-08	9	6.454e-08	9	6.823e-08		9	3.428e-07	9	4.082e-07	9	4.888e-07		9	8.045e-08	9	5.398e-08		9	2.102e-08	9	9.438e-08		9
9.1	4.984e-08	9.1	3.101e-08	9.1	8.007e-08	9.1	2.092e-08	9.1	6.425e-08		9.1	3.07e-08	9.1	8.007e-08	9.1	1.154e-07		9.1	1.05e-08	9.1	2.092e-08	9.1	2.862e-08		9.1	6.345e-08	9.1	6.425e-08	9.1	6.779e-08		9.1	3.425e-07	9.1	4.067e-07	9.1	4.878e-07		9.1	8.007e-08	9.1	5.402e-08		9.1	2.092e-08	9.1	9.436e-08		9.1
9.2	4.944e-08	9.2	3.095e-08	9.2	7.962e-08	9.2	2.088e-08	9.2	6.386e-08		9.2	3.058e-08	9.2	7.962e-08	9.2	1.148e-07		9.2	1.049e-08	9.2	2.088e-08	9.2	2.852e-08		9.2	6.304e-08	9.2	6.386e-08	9.2	6.746e-08		9.2	3.422e-07	9.2	4.052e-07	9.2	4.87e-07		9.2	7.962e-08	9.2	5.393e-08		9.2	2.088e-08	9.2	9.42e-08		9.2
9.3	4.918e-08	9.3	3.089e-08	9.3	7.923e-08	9.3	2.083e-08	9.3	6.348e-08		9.3	3.047e-08	9.3	7.923e-08	9.3	1.143e-07		9.3	1.049e-08	9.3	2.083e-08	9.3	2.833e-08		9.3	6.273e-08	9.3	6.348e-08	9.3	6.711e-08		9.3	3.419e-07	9.3	4.037e-07	9.3	4.859e-07		9.3	7.923e-08	9.3	5.389e-08		9.3	2.083e-08	9.3	9.409e-08		9.3
9.4	4.893e-08	9.4	3.088e-08	9.4	7.885e-08	9.4	2.072e-08	9.4	6.315e-08		9.4	3.043e-08	9.4	7.885e-08	9.4	1.138e-07		9.4	1.045e-08	9.4	2.072e-08	9.4	2.816e-08		9.4	6.238e-08	9.4	6.315e-08	9.4	6.667e-08		9.4	3.416e-07	9.4	4.023e-07	9.4	4.848e-07		9.4	7.885e-08	9.4	5.388e-08		9.4	2.072e-08	9.4	9.406e-08		9.4
9.5	4.871e-08	9.5	3.086e-08	9.5	7.844e-08	9.5	2.064e-08	9.5	6.278e-08		9.5	3.037e-08	9.5	7.844e-08	9.5	1.132e-07		9.5	1.051e-08	9.5	2.064e-08	9.5	2.802e-08		9.5	6.201e-08	9.5	6.278e-08	9.5	6.628e-08		9.5	3.412e-07	9.5	4.008e-07	9.5	4.839e-07		9.5	7.844e-08	9.5	5.376e-08		9.5	2.064e-08	9.5	9.398e-08		9.5
9.6	4.845e-08	9.6	3.082e-08	9.6	7.807e-08	9.6	2.067e-08	9.6	6.244e-08		9.6	3.028e-08	9.6	7.807e-08	9.6	1.127e-07		9.6	1.045e-08	9.6	2.067e-08	9.6	2.787e-08		9.6	6.158e-08	9.6	6.244e-08	9.6	6.592e-08		9.6	3.41e-07	9.6	3.994e-07	9.6	4.829e-07		9.6	7.807e-08	9.6	5.377e-08		9.6	2.067e-08	9.6	9.385e-08		9.6
9.7	4.827e-08	9.7	3.082e-08	9.7	7.766e-08	9.7	2.051e-08	9.7	6.214e-08		9.7	3.007e-08	9.7	7.766e-08	9.7	1.125e-07		9.7	1.04e-08	9.7	2.051e-08	9.7	2.78e-08		9.7	6.139e-08	9.7	6.214e-08	9.7	6.552e-08		9.7	3.406e-07	9.7	3.98e-07	9.7	4.82e-07		9.7	7.766e-08	9.7	5.369e-08		9.7	2.051e-08	9.7	9.379e-08		9.7
9.8	4.789e-08	9.8	3.081e-08	9.8	7.729e-08	9.8	2.04e-08	9.8	6.177e-08		9.8	2.998e-08	9.8	7.729e-08	9.8	1.12e-07		9.8	1.041e-08	9.8	2.04e-08	9.8	2.757e-08		9.8	6.095e-08	9.8	6.177e-08	9.8	6.519e-08		9.8	3.403e-07	9.8	3.966e-07	9.8	4.811e-07		9.8	7.729e-08	9.8	5.359e-08		9.8	2.04e-08	9.8	9.357e-08		9.8
9.9	4.771e-08	9.9	3.077e-08	9.9	7.695e-08	9.9	2.035e-08	9.9	6.147e-08		9.9	2.986e-08	9.9	7.695e-08	9.9	1.116e-07		9.9	1.042e-08	9.9	2.035e-08	9.9	2.743e-08		9.9	6.078e-08	9.9	6.147e-08	9.9	6.478e-08		9.9	3.4e-07	9.9	3.951e-07	9.9	4.803e-07		9.9	7.695e-08	9.9	5.368e-08		9.9	2.035e-08	9.9	9.357e-08		9.9
10	4.753e-08	10	3.082e-08	10	7.66e-08	10	2.028e-08	10	6.11e-08		10	2.973e-08	10	7.66e-08	10	1.111e-07		10	1.043e-08	10	2.028e-08	10	2.733e-08		10	6.033e-08	10	6.11e-08	10	6.454e-08		10	3.398e-07	10	3.938e-07	10	4.793e-07		10	7.66e-08	10	5.348e-08		10	2.028e-08	10	9.34e-08		10
10.1	4.723e-08	10.1	3.071e-08	10.1	7.622e-08	10.1	2.01e-08	10.1	6.085e-08		10.1	2.964e-08	10.1	7.622e-08	10.1	1.107e-07		10.1	1.031e-08	10.1	2.01e-08	10.1	2.719e-08		10.1	6.01e-08	10.1	6.085e-08	10.1	6.413e-08		10.1	3.394e-07	10.1	3.925e-07	10.1	4.786e-07		10.1	7.622e-08	10.1	5.359e-08		10.1	2.01e-08	10.1	9.325e-08		10.1
10.2	4.705e-08	10.2	3.073e-08	10.2	7.584e-08	10.2	2.018e-08	10.2	6.05e-08		10.2	2.941e-08	10.2	7.584e-08	10.2	1.102e-07		10.2	1.039e-08	10.2	2.018e-08	10.2	2.714e-08		10.2	5.975e-08	10.2	6.05e-08	10.2	6.372e-08		10.2	3.393e-07	10.2	3.912e-07	10.2	4.778e-07		10.2	7.584e-08	10.2	5.36e-08		10.2	2.018e-08	10.2	9.324e-08		10.2
10.3	4.678e-08	10.3	3.072e-08	10.3	7.56e-08	10.3	2.004e-08	10.3	6.01e-08		10.3	2.935e-08	10.3	7.56e-08	10.3	1.097e-07		10.3	1.035e-08	10.3	2.004e-08	10.3	2.698e-08		10.3	5.945e-08	10.3	6.01e-08	10.3	6.341e-08		10.3	3.389e-07	10.3	3.899e-07	10.3	4.769e-07		10.3	7.56e-08	10.3	5.341e-08		10.3	2.004e-08	10.3	9.297e-08		10.3
10.4	4.658e-08	10.4	3.069e-08	10.4	7.522e-08	10.4	1.997e-08	10.4	5.99e-08		10.4	2.932e-08	10.4	7.522e-08	10.4	1.092e-07		10.4	1.039e-08	10.4	1.997e-08	10.4	2.679e-08		10.4	5.912e-08	10.4	5.99e-08	10.4	6.313e-08		10.4	3.387e-07	10.4	3.884e-07	10.4	4.761e-07		10.4	7.522e-08	10.4	5.338e-08		10.4	1.997e-08	10.4	9.302e-08		10.4
10.5	4.636e-08	10.5	3.071e-08	10.5	7.491e-08	10.5	1.996e-08	10.5	5.963e-08		10.5	2.917e-08	10.5	7.491e-08	10.5	1.089e-07		10.5	1.032e-08	10.5	1.996e-08	10.5	2.676e-08		10.5	5.891e-08	10.5	5.963e-08	10.5	6.266e-08		10.5	3.384e-07	10.5	3.872e-07	10.5	4.753e-07		10.5	7.491e-08	10.5	5.346e-08		10.5	1.996e-08	10.5	9.299e-08		10.5
10.6	4.611e-08	10.6	3.063e-08	10.6	7.452e-08	10.6	1.986e-08	10.6	5.931e-08		10.6	2.915e-08	10.6	7.452e-08	10.6	1.084e-07		10.6	1.034e-08	10.6	1.986e-08	10.6	2.662e-08		10.6	5.854e-08	10.6	5.931e-08	10.6	6.256e-08		10.6	3.381e-07	10.6	3.862e-07	10.6	4.746e-07		10.6	7.452e-08	10.6	5.325e-08		10.6	1.986e-08	10.6	9.29e-08		10.6
10.7	4.598e-08	10.7	3.067e-08	10.7	7.417e-08	10.7	1.977e-08	10.7	5.908e-08		10.7	2.898e-08	10.7	7.417e-08	10.7	1.08e-07		10.7	1.028e-08	10.7	1.977e-08	10.7	2.65e-08		10.7	5.826e-08	10.7	5.908e-08	10.7	6.226e-08		10.7	3.378e-07	10.7	3.849e-07	10.7	4.739e-07		10.7	7.417e-08	10.7	5.329e-08		10.7	1.977e-08	10.7	9.296e-08		10.7
10.8	4.565e-08	10.8	3.063e-08	10.8	7.387e-08	10.8	1.967e-08	10.8	5.876e-08		10.8	2.896e-08	10.8	7.387e-08	10.8	1.074e-07		10.8	1.029e-08	10.8	1.967e-08	10.8	2.643e-08		10.8	5.803e-08	10.8	5.876e-08	10.8	6.182e-08		10.8	3.376e-07	10.8	3.838e-07	10.8	4.73e-07		10.8	7.387e-08	10.8	5.334e-08		10.8	1.967e-08	10.8	9.288e-08		10.8
10.9	4.556e-08	10.9	3.064e-08	10.9	7.353e-08	10.9	1.96e-08	10.9	5.863e-08		10.9	2.917e-08	10.9	7.353e-08	10.9	1.071e-07		10.9	1.033e-08	10.9	1.96e-08	10.9	2.618e-08		10.9	5.77e-08	10.9	5.863e-08	10.9	6.154e-08		10.9	3.374e-07	10.9	3.825e-07	10.9	4.723e-07		10.9	7.353e-08	10.9	5.314e-08		10.9	1.96e-08	10.9	9.277e-08		10.9
11	4.528e-08	11	3.062e-08	11	7.329e-08	11	1.95e-08	11	5.828e-08		11	2.905e-08	11	7.329e-08	11	1.067e-07		11	1.032e-08	11	1.95e-08	11	2.62e-08		11	5.755e-08	11	5.828e-08	11	6.128e-08		11	3.372e-07	11	3.813e-07	11	4.715e-07		11	7.329e-08	11	5.326e-08		11	1.95e-08	11	9.264e-08		11
11.1	4.512e-08	11.1	3.059e-08	11.1	7.305e-08	11.1	1.949e-08	11.1	5.798e-08		11.1	2.891e-08	11.1	7.305e-08	11.1	1.063e-07		11.1	1.026e-08	11.1	1.949e-08	11.1	2.599e-08		11.1	5.719e-08	11.1	5.798e-08	11.1	6.092e-08		11.1	3.369e-07	11.1	3.802e-07	11.1	4.708e-07		11.1	7.305e-08	11.1	5.319e-08		11.1	1.949e-08	11.1	9.268e-08		11.1
11.2	4.492e-08	11.2	3.059e-08	11.2	7.265e-08	11.2	1.938e-08	11.2	5.76e-08		11.2	2.873e-08	11.2	7.265e-08	11.2	1.06e-07		11.2	1.027e-08	11.2	1.938e-08	11.2	2.589e-08		11.2	5.678e-08	11.2	5.76e-08	11.2	6.068e-08		11.2	3.367e-07	11.2	3.791e-07	11.2	4.702e-07		11.2	7.265e-08	11.2	5.312e-08		11.2	1.938e-08	11.2	9.263e-08		11.2
11.3	4.476e-08	11.3	3.055e-08	11.3	7.235e-08	11.3	1.936e-08	11.3	5.736e-08		11.3	2.858e-08	11.3	7.235e-08	11.3	1.056e-07		11.3	1.032e-08	11.3	1.936e-08	11.3	2.584e-08		11.3	5.673e-08	11.3	5.736e-08	11.3	6.034e-08		11.3	3.365e-07	11.3	3.779e-07	11.3	4.693e-07		11.3	7.235e-08	11.3	5.306e-08		11.3	1.936e-08	11.3	9.255e-08		11.3
11.4	4.451e-08	11.4	3.056e-08	11.4	7.208e-08	11.4	1.924e-08	11.4	5.712e-08		11.4	2.842e-08	11.4	7.208e-08	11.4	1.052e-07		11.4	1.021e-08	11.4	1.924e-08	11.4	2.568e-08		11.4	5.642e-08	11.4	5.712e-08	11.4	6.002e-08		11.4	3.363e-07	11.4	3.768e-07	11.4	4.687e-07		11.4	7.208e-08	11.4	5.299e-08		11.4	1.924e-08	11.4	9.259e-08		11.4
11.5	4.434e-08	11.5	3.049e-08	11.5	7.181e-08	11.5	1.919e-08	11.5	5.681e-08		11.5	2.834e-08	11.5	7.181e-08	11.5	1.048e-07		11.5	1.019e-08	11.5	1.919e-08	11.5	2.564e-08		11.5	5.612e-08	11.5	5.681e-08	11.5	5.983e-08		11.5	3.36e-07	11.5	3.757e-07	11.5	4.68e-07		11.5	7.181e-08	11.5	5.296e-08		11.5	1.919e-08	11.5	9.236e-08		11.5
11.6	4.419e-08	11.6	3.052e-08	11.6	7.151e-08	11.6	1.914e-08	11.6	5.655e-08		11.6	2.815e-08	11.6	7.151e-08	11.6	1.045e-07		11.6	1.023e-08	11.6	1.914e-08	11.6	2.55e-08		11.6	5.594e-08	11.6	5.655e-08	11.6	5.96e-08		11.6	3.357e-07	11.6	3.747e-07	11.6	4.674e-07		11.6	7.151e-08	11.6	5.293e-08		11.6	1.914e-08	11.6	9.239e-08		11.6
11.7	4.391e-08	11.7	3.046e-08	11.7	7.117e-08	11.7	1.903e-08	11.7	5.631e-08		11.7	2.799e-08	11.7	7.117e-08	11.7	1.041e-07		11.7	1.023e-08	11.7	1.903e-08	11.7	2.544e-08		11.7	5.561e-08	11.7	5.631e-08	11.7	5.93e-08		11.7	3.354e-07	11.7	3.736e-07	11.7	4.666e-07		11.7	7.117e-08	11.7	5.277e-08		11.7	1.903e-08	11.7	9.238e-08		11.7
11.8	4.391e-08	11.8	3.047e-08	11.8	7.098e-08	11.8	1.901e-08	11.8	5.611e-08		11.8	2.794e-08	11.8	7.098e-08	11.8	1.037e-07		11.8	1.019e-08	11.8	1.901e-08	11.8	2.533e-08		11.8	5.54e-08	11.8	5.611e-08	11.8	5.901e-08		11.8	3.353e-07	11.8	3.723e-07	11.8	4.661e-07		11.8	7.098e-08	11.8	5.297e-08		11.8	1.901e-08	11.8	9.231e-08		11.8
11.9	4.356e-08	11.9	3.046e-08	11.9	7.067e-08	11.9	1.888e-08	11.9	5.597e-08		11.9	2.8e-08	11.9	7.067e-08	11.9	1.034e-07		11.9	1.027e-08	11.9	1.888e-08	11.9	2.527e-08		11.9	5.518e-08	11.9	5.597e-08	11.9	5.879e-08		11.9	3.35e-07	11.9	3.714e-07	11.9	4.655e-07		11.9	7.067e-08	11.9	5.281e-08		11.9	1.888e-08	11.9	9.222e-08		11.9
12	4.348e-08	12	3.045e-08	12	7.037e-08	12	1.891e-08	12	5.549e-08		12	2.787e-08	12	7.037e-08	12	1.03e-07		12	1.021e-08	12	1.891e-08	12	2.517e-08		12	5.484e-08	12	5.549e-08	12	5.84e-08		12	3.348e-07	12	3.704e-07	12	4.649e-07		12	7.037e-08	12	5.28e-08		12	1.891e-08	12	9.221e-08		12
12.1	4.33e-08	12.1	3.041e-08	12.1	7.019e-08	12.1	1.89e-08	12.1	5.532e-08		12.1	2.778e-08	12.1	7.019e-08	12.1	1.027e-07		12.1	1.018e-08	12.1	1.89e-08	12.1	2.512e-08		12.1	5.478e-08	12.1	5.532e-08	12.1	5.815e-08		12.1	3.346e-07	12.1	3.694e-07	12.1	4.642e-07		12.1	7.019e-08	12.1	5.277e-08		12.1	1.89e-08	12.1	9.211e-08		12.1
12.2	4.314e-08	12.2	3.04e-08	12.2	6.993e-08	12.2	1.873e-08	12.2	5.508e-08		12.2	2.779e-08	12.2	6.993e-08	12.2	1.024e-07		12.2	1.022e-08	12.2	1.873e-08	12.2	2.499e-08		12.2	5.446e-08	12.2	5.508e-08	12.2	5.793e-08		12.2	3.342e-07	12.2	3.685e-07	12.2	4.636e-07		12.2	6.993e-08	12.2	5.282e-08		12.2	1.873e-08	12.2	9.207e-08		12.2
12.3	4.289e-08	12.3	3.039e-08	12.3	6.956e-08	12.3	1.871e-08	12.3	5.48e-08		12.3	2.771e-08	12.3	6.956e-08	12.3	1.021e-07		12.3	1.014e-08	12.3	1.871e-08	12.3	2.489e-08		12.3	5.425e-08	12.3	5.48e-08	12.3	5.768e-08		12.3	3.341e-07	12.3	3.675e-07	12.3	4.63e-07		12.3	6.956e-08	12.3	5.277e-08		12.3	1.871e-08	12.3	9.201e-08		12.3
12.4	4.279e-08	12.4	3.036e-08	12.4	6.933e-08	12.4	1.864e-08	12.4	5.467e-08		12.4	2.762e-08	12.4	6.933e-08	12.4	1.018e-07		12.4	1.014e-08	12.4	1.864e-08	12.4	2.473e-08		12.4	5.403e-08	12.4	5.467e-08	12.4	5.737e-08		12.4	3.339e-07	12.4	3.666e-07	12.4	4.625e-07		12.4	6.933e-08	12.4	5.27e-08		12.4	1.864e-08	12.4	9.204e-08		12.4
12.5	4.259e-08	12.5	3.034e-08	12.5	6.908e-08	12.5	1.857e-08	12.5	5.443e-08		12.5	2.756e-08	12.5	6.908e-08	12.5	1.014e-07		12.5	1.023e-08	12.5	1.857e-08	12.5	2.463e-08		12.5	5.382e-08	12.5	5.443e-08	12.5	5.716e-08		12.5	3.336e-07	12.5	3.655e-07	12.5	4.618e-07		12.5	6.908e-08	12.5	5.265e-08		12.5	1.857e-08	12.5	9.184e-08		12.5
12.6	4.241e-08	12.6	3.035e-08	12.6	6.886e-08	12.6	1.856e-08	12.6	5.423e-08		12.6	2.746e-08	12.6	6.886e-08	12.6	1.011e-07		12.6	1.018e-08	12.6	1.856e-08	12.6	2.461e-08		12.6	5.355e-08	12.6	5.423e-08	12.6	5.684e-08		12.6	3.333e-07	12.6	3.646e-07	12.6	4.612e-07		12.6	6.886e-08	12.6	5.277e-08		12.6	1.856e-08	12.6	9.189e-08		12.6
12.7	4.225e-08	12.7	3.031e-08	12.7	6.864e-08	12.7	1.849e-08	12.7	5.396e-08		12.7	2.75e-08	12.7	6.864e-08	12.7	1.007e-07		12.7	1.017e-08	12.7	1.849e-08	12.7	2.451e-08		12.7	5.339e-08	12.7	5.396e-08	12.7	5.665e-08		12.7	3.332e-07	12.7	3.637e-07	12.7	4.606e-07		12.7	6.864e-08	12.7	5.27e-08		12.7	1.849e-08	12.7	9.185e-08		12.7
12.8	4.217e-08	12.8	3.034e-08	12.8	6.84e-08	12.8	1.839e-08	12.8	5.378e-08		12.8	2.744e-08	12.8	6.84e-08	12.8	1.004e-07		12.8	1.019e-08	12.8	1.839e-08	12.8	2.446e-08		12.8	5.306e-08	12.8	5.378e-08	12.8	5.64e-08		12.8	3.328e-07	12.8	3.628e-07	12.8	4.601e-07		12.8	6.84e-08	12.8	5.261e-08		12.8	1.839e-08	12.8	9.163e-08		12.8
12.9	4.2e-08	12.9	3.029e-08	12.9	6.832e-08	12.9	1.83e-08	12.9	5.352e-08		12.9	2.739e-08	12.9	6.832e-08	12.9	1.002e-07		12.9	1.014e-08	12.9	1.83e-08	12.9	2.433e-08		12.9	5.301e-08	12.9	5.352e-08	12.9	5.623e-08		12.9	3.327e-07	12.9	3.621e-07	12.9	4.594e-07		12.9	6.832e-08	12.9	5.25e-08		12.9	1.83e-08	12.9	9.166e-08		12.9
13	4.176e-08	13	3.027e-08	13	6.794e-08	13	1.812e-08	13	5.338e-08		13	2.718e-08	13	6.794e-08	13	9.979e-08		13	1.018e-08	13	1.812e-08	13	2.42e-08		13	5.267e-08	13	5.338e-08	13	5.596e-08		13	3.324e-07	13	3.613e-07	13	4.589e-07		13	6.794e-08	13	5.25e-08		13	1.812e-08	13	9.17e-08		13
13.1	4.164e-08	13.1	3.029e-08	13.1	6.777e-08	13.1	1.819e-08	13.1	5.31e-08		13.1	2.716e-08	13.1	6.777e-08	13.1	9.95e-08		13.1	1.018e-08	13.1	1.819e-08	13.1	2.416e-08		13.1	5.256e-08	13.1	5.31e-08	13.1	5.57e-08		13.1	3.322e-07	13.1	3.604e-07	13.1	4.584e-07		13.1	6.777e-08	13.1	5.245e-08		13.1	1.819e-08	13.1	9.148e-08		13.1
13.2	4.153e-08	13.2	3.027e-08	13.2	6.75e-08	13.2	1.808e-08	13.2	5.292e-08		13.2	2.71e-08	13.2	6.75e-08	13.2	9.927e-08		13.2	1.017e-08	13.2	1.808e-08	13.2	2.409e-08		13.2	5.229e-08	13.2	5.292e-08	13.2	5.543e-08		13.2	3.321e-07	13.2	3.595e-07	13.2	4.578e-07		13.2	6.75e-08	13.2	5.25e-08		13.2	1.808e-08	13.2	9.144e-08		13.2
13.3	4.133e-08	13.3	3.023e-08	13.3	6.727e-08	13.3	1.801e-08	13.3	5.266e-08		13.3	2.7e-08	13.3	6.727e-08	13.3	9.896e-08		13.3	1.01e-08	13.3	1.801e-08	13.3	2.4e-08		13.3	5.215e-08	13.3	5.266e-08	13.3	5.527e-08		13.3	3.319e-07	13.3	3.587e-07	13.3	4.573e-07		13.3	6.727e-08	13.3	5.242e-08		13.3	1.801e-08	13.3	9.136e-08		13.3
13.4	4.119e-08	13.4	3.025e-08	13.4	6.723e-08	13.4	1.806e-08	13.4	5.252e-08		13.4	2.693e-08	13.4	6.723e-08	13.4	9.866e-08		13.4	1.012e-08	13.4	1.806e-08	13.4	2.388e-08		13.4	5.197e-08	13.4	5.252e-08	13.4	5.497e-08		13.4	3.316e-07	13.4	3.579e-07	13.4	4.567e-07		13.4	6.723e-08	13.4	5.246e-08		13.4	1.806e-08	13.4	9.129e-08		13.4
13.5	4.096e-08	13.5	3.022e-08	13.5	6.689e-08	13.5	1.806e-08	13.5	5.229e-08		13.5	2.688e-08	13.5	6.689e-08	13.5	9.852e-08		13.5	1.011e-08	13.5	1.806e-08	13.5	2.382e-08		13.5	5.176e-08	13.5	5.229e-08	13.5	5.476e-08		13.5	3.314e-07	13.5	3.57e-07	13.5	4.562e-07		13.5	6.689e-08	13.5	5.241e-08		13.5	1.806e-08	13.5	9.128e-08		13.5
13.6	4.082e-08	13.6	3.017e-08	13.6	6.662e-08	13.6	1.792e-08	13.6	5.209e-08		13.6	2.681e-08	13.6	6.662e-08	13.6	9.814e-08		13.6	1.012e-08	13.6	1.792e-08	13.6	2.377e-08		13.6	5.147e-08	13.6	5.209e-08	13.6	5.456e-08		13.6	3.312e-07	13.6	3.563e-07	13.6	4.558e-07		13.6	6.662e-08	13.6	5.234e-08		13.6	1.792e-08	13.6	9.118e-08		13.6
13.7	4.076e-08	13.7	3.016e-08	13.7	6.646e-08	13.7	1.791e-08	13.7	5.193e-08		13.7	2.658e-08	13.7	6.646e-08	13.7	9.78e-08		13.7	1.008e-08	13.7	1.791e-08	13.7	2.365e-08		13.7	5.137e-08	13.7	5.193e-08	13.7	5.44e-08		13.7	3.31e-07	13.7	3.555e-07	13.7	4.552e-07		13.7	6.646e-08	13.7	5.241e-08		13.7	1.791e-08	13.7	9.119e-08		13.7
13.8	4.067e-08	13.8	3.016e-08	13.8	6.617e-08	13.8	1.797e-08	13.8	5.174e-08		13.8	2.663e-08	13.8	6.617e-08	13.8	9.755e-08		13.8	1.012e-08	13.8	1.797e-08	13.8	2.359e-08		13.8	5.119e-08	13.8	5.174e-08	13.8	5.423e-08		13.8	3.308e-07	13.8	3.547e-07	13.8	4.546e-07		13.8	6.617e-08	13.8	5.236e-08		13.8	1.797e-08	13.8	9.099e-08		13.8
13.9	4.046e-08	13.9	3.015e-08	13.9	6.605e-08	13.9	1.792e-08	13.9	5.158e-08		13.9	2.66e-08	13.9	6.605e-08	13.9	9.753e-08		13.9	1.007e-08	13.9	1.792e-08	13.9	2.355e-08		13.9	5.094e-08	13.9	5.158e-08	13.9	5.407e-08		13.9	3.305e-07	13.9	3.539e-07	13.9	4.541e-07		13.9	6.605e-08	13.9	5.237e-08		13.9	1.792e-08	13.9	9.096e-08		13.9
14	4.037e-08	14	3.015e-08	14	6.611e-08	14	1.782e-08	14	5.135e-08		14	2.645e-08	14	6.611e-08	14	9.705e-08		14	1.006e-08	14	1.782e-08	14	2.347e-08		14	5.083e-08	14	5.135e-08	14	5.369e-08		14	3.303e-07	14	3.531e-07	14	4.536e-07		14	6.611e-08	14	5.229e-08		14	1.782e-08	14	9.09e-08		14
14.1	4.015e-08	14.1	3.013e-08	14.1	6.585e-08	14.1	1.776e-08	14.1	5.114e-08		14.1	2.646e-08	14.1	6.585e-08	14.1	9.673e-08		14.1	1.008e-08	14.1	1.776e-08	14.1	2.337e-08		14.1	5.057e-08	14.1	5.114e-08	14.1	5.353e-08		14.1	3.302e-07	14.1	3.523e-07	14.1	4.531e-07		14.1	6.585e-08	14.1	5.224e-08		14.1	1.776e-08	14.1	9.073e-08		14.1
14.2	3.997e-08	14.2	3.014e-08	14.2	6.559e-08	14.2	1.77e-08	14.2	5.094e-08		14.2	2.65e-08	14.2	6.559e-08	14.2	9.645e-08		14.2	1.009e-08	14.2	1.77e-08	14.2	2.326e-08		14.2	5.043e-08	14.2	5.094e-08	14.2	5.337e-08		14.2	3.299e-07	14.2	3.516e-07	14.2	4.527e-07		14.2	6.559e-08	14.2	5.227e-08		14.2	1.77e-08	14.2	9.061e-08		14.2
14.3	3.99e-08	14.3	3.014e-08	14.3	6.537e-08	14.3	1.768e-08	14.3	5.07e-08		14.3	2.638e-08	14.3	6.537e-08	14.3	9.617e-08		14.3	1.003e-08	14.3	1.768e-08	14.3	2.322e-08		14.3	5.02e-08	14.3	5.07e-08	14.3	5.325e-08		14.3	3.298e-07	14.3	3.509e-07	14.3	4.521e-07		14.3	6.537e-08	14.3	5.226e-08		14.3	1.768e-08	14.3	9.069e-08		14.3
14.4	3.98e-08	14.4	3.009e-08	14.4	6.516e-08	14.4	1.762e-08	14.4	5.06e-08		14.4	2.638e-08	14.4	6.516e-08	14.4	9.597e-08		14.4	1.011e-08	14.4	1.762e-08	14.4	2.32e-08		14.4	5.006e-08	14.4	5.06e-08	14.4	5.308e-08		14.4	3.294e-07	14.4	3.501e-07	14.4	4.517e-07		14.4	6.516e-08	14.4	5.225e-08		14.4	1.762e-08	14.4	9.054e-08		14.4
14.5	3.96e-08	14.5	3.007e-08	14.5	6.492e-08	14.5	1.757e-08	14.5	5.039e-08		14.5	2.621e-08	14.5	6.492e-08	14.5	9.574e-08		14.5	1.005e-08	14.5	1.757e-08	14.5	2.305e-08		14.5	4.991e-08	14.5	5.039e-08	14.5	5.273e-08		14.5	3.293e-07	14.5	3.493e-07	14.5	4.512e-07		14.5	6.492e-08	14.5	5.206e-08		14.5	1.757e-08	14.5	9.048e-08		14.5
14.6	3.95e-08	14.6	3.007e-08	14.6	6.481e-08	14.6	1.752e-08	14.6	5.016e-08		14.6	2.62e-08	14.6	6.481e-08	14.6	9.538e-08		14.6	1.007e-08	14.6	1.752e-08	14.6	2.303e-08		14.6	4.971e-08	14.6	5.016e-08	14.6	5.257e-08		14.6	3.293e-07	14.6	3.487e-07	14.6	4.507e-07		14.6	6.481e-08	14.6	5.215e-08		14.6	1.752e-08	14.6	9.035e-08		14.6
14.7	3.94e-08	14.7	3.008e-08	14.7	6.463e-08	14.7	1.738e-08	14.7	5.011e-08		14.7	2.614e-08	14.7	6.463e-08	14.7	9.53e-08		14.7	1.007e-08	14.7	1.738e-08	14.7	2.291e-08		14.7	4.947e-08	14.7	5.011e-08	14.7	5.236e-08		14.7	3.289e-07	14.7	3.479e-07	14.7	4.504e-07		14.7	6.463e-08	14.7	5.208e-08		14.7	1.738e-08	14.7	9.033e-08		14.7
14.8	3.93e-08	14.8	3.003e-08	14.8	6.44e-08	14.8	1.743e-08	14.8	4.989e-08		14.8	2.614e-08	14.8	6.44e-08	14.8	9.511e-08		14.8	1.005e-08	14.8	1.743e-08	14.8	2.287e-08		14.8	4.934e-08	14.8	4.989e-08	14.8	5.222e-08		14.8	3.288e-07	14.8	3.472e-07	14.8	4.499e-07		14.8	6.44e-08	14.8	5.221e-08		14.8	1.743e-08	14.8	9.034e-08		14.8
14.9	3.916e-08	14.9	3.003e-08	14.9	6.425e-08	14.9	1.736e-08	14.9	4.975e-08		14.9	2.607e-08	14.9	6.425e-08	14.9	9.474e-08		14.9	1.002e-08	14.9	1.736e-08	14.9	2.28e-08		14.9	4.916e-08	14.9	4.975e-08	14.9	5.201e-08		14.9	3.286e-07	14.9	3.463e-07	14.9	4.494e-07		14.9	6.425e-08	14.9	5.197e-08		14.9	1.736e-08	14.9	9.032e-08		14.9
15	3.903e-08	15	2.999e-08	15	6.395e-08	15	1.739e-08	15	4.976e-08		15	2.6e-08	15	6.395e-08	15	9.43e-08		15	1.009e-08	15	1.739e-08	15	2.273e-08		15	4.904e-08	15	4.976e-08	15	5.192e-08		15	3.285e-07	15	3.456e-07	15	4.49e-07		15	6.395e-08	15	5.213e-08		15	1.739e-08	15	9.009e-08		15
15.1	3.887e-08	15.1	3.003e-08	15.1	6.379e-08	15.1	1.733e-08	15.1	4.947e-08		15.1	2.591e-08	15.1	6.379e-08	15.1	9.419e-08		15.1	1.005e-08	15.1	1.733e-08	15.1	2.273e-08		15.1	4.882e-08	15.1	4.947e-08	15.1	5.169e-08		15.1	3.282e-07	15.1	3.448e-07	15.1	4.487e-07		15.1	6.379e-08	15.1	5.214e-08		15.1	1.733e-08	15.1	9.016e-08		15.1
15.2	3.879e-08	15.2	3.003e-08	15.2	6.361e-08	15.2	1.722e-08	15.2	4.925e-08		15.2	2.591e-08	15.2	6.361e-08	15.2	9.394e-08		15.2	1.004e-08	15.2	1.722e-08	15.2	2.267e-08		15.2	4.864e-08	15.2	4.925e-08	15.2	5.151e-08		15.2	3.282e-07	15.2	3.44e-07	15.2	4.482e-07		15.2	6.361e-08	15.2	5.202e-08		15.2	1.722e-08	15.2	8.998e-08		15.2
15.3	3.864e-08	15.3	2.996e-08	15.3	6.344e-08	15.3	1.721e-08	15.3	4.908e-08		15.3	2.588e-08	15.3	6.344e-08	15.3	9.371e-08		15.3	1.005e-08	15.3	1.721e-08	15.3	2.251e-08		15.3	4.848e-08	15.3	4.908e-08	15.3	5.129e-08		15.3	3.279e-07	15.3	3.432e-07	15.3	4.478e-07		15.3	6.344e-08	15.3	5.207e-08		15.3	1.721e-08	15.3	9e-08		15.3
15.4	3.859e-08	15.4	2.998e-08	15.4	6.335e-08	15.4	1.712e-08	15.4	4.904e-08		15.4	2.583e-08	15.4	6.335e-08	15.4	9.347e-08		15.4	1.002e-08	15.4	1.712e-08	15.4	2.254e-08		15.4	4.841e-08	15.4	4.904e-08	15.4	5.116e-08		15.4	3.276e-07	15.4	3.425e-07	15.4	4.474e-07		15.4	6.335e-08	15.4	5.207e-08		15.4	1.712e-08	15.4	8.985e-08		15.4
15.5	3.853e-08	15.5	2.995e-08	15.5	6.316e-08	15.5	1.716e-08	15.5	4.876e-08		15.5	2.583e-08	15.5	6.316e-08	15.5	9.322e-08		15.5	1.005e-08	15.5	1.716e-08	15.5	2.243e-08		15.5	4.824e-08	15.5	4.876e-08	15.5	5.094e-08		15.5	3.275e-07	15.5	3.419e-07	15.5	4.471e-07		15.5	6.316e-08	15.5	5.185e-08		15.5	1.716e-08	15.5	8.98e-08		15.5
15.6	3.837e-08	15.6	3e-08	15.6	6.303e-08	15.6	1.71e-08	15.6	4.868e-08		15.6	2.574e-08	15.6	6.303e-08	15.6	9.302e-08		15.6	1.002e-08	15.6	1.71e-08	15.6	2.24e-08		15.6	4.81e-08	15.6	4.868e-08	15.6	5.078e-08		15.6	3.273e-07	15.6	3.41e-07	15.6	4.467e-07		15.6	6.303e-08	15.6	5.208e-08		15.6	1.71e-08	15.6	8.987e-08		15.6
15.7	3.824e-08	15.7	2.997e-08	15.7	6.287e-08	15.7	1.711e-08	15.7	4.85e-08		15.7	2.566e-08	15.7	6.287e-08	15.7	9.294e-08		15.7	1.004e-08	15.7	1.711e-08	15.7	2.23e-08		15.7	4.783e-08	15.7	4.85e-08	15.7	5.057e-08		15.7	3.272e-07	15.7	3.404e-07	15.7	4.462e-07		15.7	6.287e-08	15.7	5.194e-08		15.7	1.711e-08	15.7	8.97e-08		15.7
15.8	3.816e-08	15.8	2.993e-08	15.8	6.259e-08	15.8	1.708e-08	15.8	4.835e-08		15.8	2.556e-08	15.8	6.259e-08	15.8	9.263e-08		15.8	1.001e-08	15.8	1.708e-08	15.8	2.226e-08		15.8	4.772e-08	15.8	4.835e-08	15.8	5.038e-08		15.8	3.269e-07	15.8	3.396e-07	15.8	4.458e-07		15.8	6.259e-08	15.8	5.194e-08		15.8	1.708e-08	15.8	8.965e-08		15.8
15.9	3.802e-08	15.9	2.994e-08	15.9	6.243e-08	15.9	1.699e-08	15.9	4.817e-08		15.9	2.548e-08	15.9	6.243e-08	15.9	9.245e-08		15.9	1.002e-08	15.9	1.699e-08	15.9	2.219e-08		15.9	4.757e-08	15.9	4.817e-08	15.9	5.029e-08		15.9	3.267e-07	15.9	3.389e-07	15.9	4.455e-07		15.9	6.243e-08	15.9	5.186e-08		15.9	1.699e-08	15.9	8.963e-08		15.9
16	3.794e-08	16	2.994e-08	16	6.226e-08	16	1.702e-08	16	4.808e-08		16	2.545e-08	16	6.226e-08	16	9.234e-08		16	9.989e-09	16	1.702e-08	16	2.217e-08		16	4.743e-08	16	4.808e-08	16	5.015e-08		16	3.266e-07	16	3.383e-07	16	4.451e-07		16	6.226e-08	16	5.195e-08		16	1.702e-08	16	8.951e-08		16
16.1	3.775e-08	16.1	2.989e-08	16.1	6.204e-08	16.1	1.7e-08	16.1	4.788e-08		16.1	2.541e-08	16.1	6.204e-08	16.1	9.208e-08		16.1	1.005e-08	16.1	1.7e-08	16.1	2.209e-08		16.1	4.731e-08	16.1	4.788e-08	16.1	4.994e-08		16.1	3.264e-07	16.1	3.376e-07	16.1	4.446e-07		16.1	6.204e-08	16.1	5.187e-08		16.1	1.7e-08	16.1	8.948e-08		16.1
16.2	3.78e-08	16.2	2.987e-08	16.2	6.189e-08	16.2	1.697e-08	16.2	4.775e-08		16.2	2.535e-08	16.2	6.189e-08	16.2	9.18e-08		16.2	9.962e-09	16.2	1.697e-08	16.2	2.205e-08		16.2	4.71e-08	16.2	4.775e-08	16.2	4.988e-08		16.2	3.263e-07	16.2	3.369e-07	16.2	4.443e-07		16.2	6.189e-08	16.2	5.176e-08		16.2	1.697e-08	16.2	8.945e-08		16.2
16.3	3.756e-08	16.3	2.99e-08	16.3	6.168e-08	16.3	1.695e-08	16.3	4.756e-08		16.3	2.533e-08	16.3	6.168e-08	16.3	9.154e-08		16.3	1e-08	16.3	1.695e-08	16.3	2.198e-08		16.3	4.694e-08	16.3	4.756e-08	16.3	4.957e-08		16.3	3.261e-07	16.3	3.364e-07	16.3	4.438e-07		16.3	6.168e-08	16.3	5.172e-08		16.3	1.695e-08	16.3	8.94e-08		16.3
16.4	3.748e-08	16.4	2.986e-08	16.4	6.154e-08	16.4	1.677e-08	16.4	4.747e-08		16.4	2.528e-08	16.4	6.154e-08	16.4	9.133e-08		16.4	1.007e-08	16.4	1.677e-08	16.4	2.193e-08		16.4	4.685e-08	16.4	4.747e-08	16.4	4.943e-08		16.4	3.26e-07	16.4	3.357e-07	16.4	4.435e-07		16.4	6.154e-08	16.4	5.169e-08		16.4	1.677e-08	16.4	8.923e-08		16.4
16.5	3.733e-08	16.5	2.988e-08	16.5	6.141e-08	16.5	1.683e-08	16.5	4.739e-08		16.5	2.526e-08	16.5	6.141e-08	16.5	9.115e-08		16.5	1.002e-08	16.5	1.683e-08	16.5	2.182e-08		16.5	4.666e-08	16.5	4.739e-08	16.5	4.929e-08		16.5	3.257e-07	16.5	3.351e-07	16.5	4.431e-07		16.5	6.141e-08	16.5	5.181e-08		16.5	1.683e-08	16.5	8.932e-08		16.5
16.6	3.724e-08	16.6	2.984e-08	16.6	6.116e-08	16.6	1.684e-08	16.6	4.728e-08		16.6	2.526e-08	16.6	6.116e-08	16.6	9.084e-08		16.6	9.993e-09	16.6	1.684e-08	16.6	2.178e-08		16.6	4.649e-08	16.6	4.728e-08	16.6	4.909e-08		16.6	3.256e-07	16.6	3.344e-07	16.6	4.428e-07		16.6	6.116e-08	16.6	5.17e-08		16.6	1.684e-08	16.6	8.91e-08		16.6
16.7	3.724e-08	16.7	2.985e-08	16.7	6.102e-08	16.7	1.674e-08	16.7	4.706e-08		16.7	2.52e-08	16.7	6.102e-08	16.7	9.056e-08		16.7	9.992e-09	16.7	1.674e-08	16.7	2.174e-08		16.7	4.643e-08	16.7	4.706e-08	16.7	4.891e-08		16.7	3.254e-07	16.7	3.338e-07	16.7	4.424e-07		16.7	6.102e-08	16.7	5.165e-08		16.7	1.674e-08	16.7	8.908e-08		16.7
16.8	3.707e-08	16.8	2.984e-08	16.8	6.091e-08	16.8	1.679e-08	16.8	4.693e-08		16.8	2.506e-08	16.8	6.091e-08	16.8	9.029e-08		16.8	1.001e-08	16.8	1.679e-08	16.8	2.169e-08		16.8	4.627e-08	16.8	4.693e-08	16.8	4.877e-08		16.8	3.253e-07	16.8	3.332e-07	16.8	4.42e-07		16.8	6.091e-08	16.8	5.177e-08		16.8	1.679e-08	16.8	8.901e-08		16.8
16.9	3.698e-08	16.9	2.981e-08	16.9	6.072e-08	16.9	1.67e-08	16.9	4.678e-08		16.9	2.503e-08	16.9	6.072e-08	16.9	9.012e-08		16.9	9.95e-09	16.9	1.67e-08	16.9	2.163e-08		16.9	4.625e-08	16.9	4.678e-08	16.9	4.86e-08		16.9	3.251e-07	16.9	3.326e-07	16.9	4.416e-07		16.9	6.072e-08	16.9	5.172e-08		16.9	1.67e-08	16.9	8.888e-08		16.9
17	3.689e-08	17	2.979e-08	17	6.064e-08	17	1.668e-08	17	4.662e-08		17	2.5e-08	17	6.064e-08	17	8.974e-08		17	1.002e-08	17	1.668e-08	17	2.158e-08		17	4.595e-08	17	4.662e-08	17	4.851e-08		17	3.25e-07	17	3.32e-07	17	4.413e-07		17	6.064e-08	17	5.168e-08		17	1.668e-08	17	8.893e-08		17
17.1	3.677e-08	17.1	2.981e-08	17.1	6.04e-08	17.1	1.663e-08	17.1	4.648e-08		17.1	2.501e-08	17.1	6.04e-08	17.1	8.969e-08		17.1	9.966e-09	17.1	1.663e-08	17.1	2.154e-08		17.1	4.591e-08	17.1	4.648e-08	17.1	4.836e-08		17.1	3.247e-07	17.1	3.314e-07	17.1	4.411e-07		17.1	6.04e-08	17.1	5.161e-08		17.1	1.663e-08	17.1	8.881e-08		17.1
17.2	3.664e-08	17.2	2.978e-08	17.2	6.023e-08	17.2	1.663e-08	17.2	4.635e-08		17.2	2.495e-08	17.2	6.023e-08	17.2	8.943e-08		17.2	9.947e-09	17.2	1.663e-08	17.2	2.152e-08		17.2	4.574e-08	17.2	4.635e-08	17.2	4.825e-08		17.2	3.245e-07	17.2	3.31e-07	17.2	4.407e-07		17.2	6.023e-08	17.2	5.16e-08		17.2	1.663e-08	17.2	8.881e-08		17.2
17.3	3.661e-08	17.3	2.97e-08	17.3	6.012e-08	17.3	1.656e-08	17.3	4.628e-08		17.3	2.491e-08	17.3	6.012e-08	17.3	8.93e-08		17.3	9.977e-09	17.3	1.656e-08	17.3	2.145e-08		17.3	4.56e-08	17.3	4.628e-08	17.3	4.817e-08		17.3	3.243e-07	17.3	3.302e-07	17.3	4.402e-07		17.3	6.012e-08	17.3	5.159e-08		17.3	1.656e-08	17.3	8.872e-08		17.3
17.4	3.651e-08	17.4	2.972e-08	17.4	5.991e-08	17.4	1.66e-08	17.4	4.611e-08		17.4	2.497e-08	17.4	5.991e-08	17.4	8.911e-08		17.4	9.944e-09	17.4	1.66e-08	17.4	2.136e-08		17.4	4.55e-08	17.4	4.611e-08	17.4	4.785e-08		17.4	3.241e-07	17.4	3.296e-07	17.4	4.401e-07		17.4	5.991e-08	17.4	5.167e-08		17.4	1.66e-08	17.4	8.872e-08		17.4
17.5	3.633e-08	17.5	2.972e-08	17.5	5.986e-08	17.5	1.654e-08	17.5	4.595e-08		17.5	2.488e-08	17.5	5.986e-08	17.5	8.913e-08		17.5	1e-08	17.5	1.654e-08	17.5	2.133e-08		17.5	4.534e-08	17.5	4.595e-08	17.5	4.78e-08		17.5	3.24e-07	17.5	3.293e-07	17.5	4.398e-07		17.5	5.986e-08	17.5	5.151e-08		17.5	1.654e-08	17.5	8.854e-08		17.5
17.6	3.632e-08	17.6	2.973e-08	17.6	5.96e-08	17.6	1.659e-08	17.6	4.592e-08		17.6	2.486e-08	17.6	5.96e-08	17.6	8.89e-08		17.6	9.958e-09	17.6	1.659e-08	17.6	2.131e-08		17.6	4.533e-08	17.6	4.592e-08	17.6	4.772e-08		17.6	3.24e-07	17.6	3.287e-07	17.6	4.393e-07		17.6	5.96e-08	17.6	5.156e-08		17.6	1.659e-08	17.6	8.853e-08		17.6
17.7	3.617e-08	17.7	2.969e-08	17.7	5.948e-08	17.7	1.647e-08	17.7	4.584e-08		17.7	2.47e-08	17.7	5.948e-08	17.7	8.861e-08		17.7	9.952e-09	17.7	1.647e-08	17.7	2.12e-08		17.7	4.506e-08	17.7	4.584e-08	17.7	4.744e-08		17.7	3.238e-07	17.7	3.283e-07	17.7	4.391e-07		17.7	5.948e-08	17.7	5.149e-08		17.7	1.647e-08	17.7	8.836e-08		17.7
17.8	3.612e-08	17.8	2.969e-08	17.8	5.935e-08	17.8	1.651e-08	17.8	4.568e-08		17.8	2.468e-08	17.8	5.935e-08	17.8	8.836e-08		17.8	9.985e-09	17.8	1.651e-08	17.8	2.123e-08		17.8	4.497e-08	17.8	4.568e-08	17.8	4.734e-08		17.8	3.235e-07	17.8	3.277e-07	17.8	4.386e-07		17.8	5.935e-08	17.8	5.155e-08		17.8	1.651e-08	17.8	8.833e-08		17.8
17.9	3.607e-08	17.9	2.971e-08	17.9	5.927e-08	17.9	1.647e-08	17.9	4.548e-08		17.9	2.473e-08	17.9	5.927e-08	17.9	8.817e-08		17.9	9.927e-09	17.9	1.647e-08	17.9	2.114e-08		17.9	4.49e-08	17.9	4.548e-08	17.9	4.726e-08		17.9	3.233e-07	17.9	3.272e-07	17.9	4.385e-07		17.9	5.927e-08	17.9	5.15e-08		17.9	1.647e-08	17.9	8.837e-08		17.9
18	3.594e-08	18	2.976e-08	18	5.908e-08	18	1.647e-08	18	4.537e-08		18	2.473e-08	18	5.908e-08	18	8.806e-08		18	9.948e-09	18	1.647e-08	18	2.11e-08		18	4.479e-08	18	4.537e-08	18	4.707e-08		18	3.233e-07	18	3.266e-07	18	4.38e-07		18	5.908e-08	18	5.144e-08		18	1.647e-08	18	8.826e-08		18
18.1	3.577e-08	18.1	2.968e-08	18.1	5.892e-08	18.1	1.652e-08	18.1	4.53e-08		18.1	2.463e-08	18.1	5.892e-08	18.1	8.794e-08		18.1	9.958e-09	18.1	1.652e-08	18.1	2.108e-08		18.1	4.462e-08	18.1	4.53e-08	18.1	4.695e-08		18.1	3.232e-07	18.1	3.26e-07	18.1	4.377e-07		18.1	5.892e-08	18.1	5.15e-08		18.1	1.652e-08	18.1	8.82e-08		18.1
18.2	3.58e-08	18.2	2.965e-08	18.2	5.888e-08	18.2	1.642e-08	18.2	4.51e-08		18.2	2.461e-08	18.2	5.888e-08	18.2	8.78e-08		18.2	9.903e-09	18.2	1.642e-08	18.2	2.102e-08		18.2	4.457e-08	18.2	4.51e-08	18.2	4.685e-08		18.2	3.23e-07	18.2	3.255e-07	18.2	4.374e-07		18.2	5.888e-08	18.2	5.142e-08		18.2	1.642e-08	18.2	8.814e-08		18.2
18.3	3.566e-08	18.3	2.964e-08	18.3	5.867e-08	18.3	1.637e-08	18.3	4.511e-08		18.3	2.435e-08	18.3	5.867e-08	18.3	8.77e-08		18.3	9.884e-09	18.3	1.637e-08	18.3	2.097e-08		18.3	4.444e-08	18.3	4.511e-08	18.3	4.675e-08		18.3	3.227e-07	18.3	3.249e-07	18.3	4.371e-07		18.3	5.867e-08	18.3	5.143e-08		18.3	1.637e-08	18.3	8.808e-08		18.3
18.4	3.562e-08	18.4	2.964e-08	18.4	5.845e-08	18.4	1.635e-08	18.4	4.482e-08		18.4	2.439e-08	18.4	5.845e-08	18.4	8.762e-08		18.4	9.866e-09	18.4	1.635e-08	18.4	2.095e-08		18.4	4.424e-08	18.4	4.482e-08	18.4	4.657e-08		18.4	3.227e-07	18.4	3.243e-07	18.4	4.368e-07		18.4	5.845e-08	18.4	5.146e-08		18.4	1.635e-08	18.4	8.814e-08		18.4
18.5	3.549e-08	18.5	2.967e-08	18.5	5.842e-08	18.5	1.633e-08	18.5	4.485e-08		18.5	2.446e-08	18.5	5.842e-08	18.5	8.752e-08		18.5	9.854e-09	18.5	1.633e-08	18.5	2.085e-08		18.5	4.421e-08	18.5	4.485e-08	18.5	4.636e-08		18.5	3.225e-07	18.5	3.237e-07	18.5	4.366e-07		18.5	5.842e-08	18.5	5.134e-08		18.5	1.633e-08	18.5	8.795e-08		18.5
18.6	3.545e-08	18.6	2.962e-08	18.6	5.821e-08	18.6	1.625e-08	18.6	4.471e-08		18.6	2.441e-08	18.6	5.821e-08	18.6	8.714e-08		18.6	9.886e-09	18.6	1.625e-08	18.6	2.088e-08		18.6	4.41e-08	18.6	4.471e-08	18.6	4.637e-08		18.6	3.225e-07	18.6	3.233e-07	18.6	4.367e-07		18.6	5.821e-08	18.6	5.143e-08		18.6	1.625e-08	18.6	8.801e-08		18.6
18.7	3.538e-08	18.7	2.961e-08	18.7	5.803e-08	18.7	1.627e-08	18.7	4.454e-08		18.7	2.435e-08	18.7	5.803e-08	18.7	8.718e-08		18.7	9.908e-09	18.7	1.627e-08	18.7	2.077e-08		18.7	4.395e-08	18.7	4.454e-08	18.7	4.609e-08		18.7	3.222e-07	18.7	3.228e-07	18.7	4.362e-07		18.7	5.803e-08	18.7	5.141e-08		18.7	1.627e-08	18.7	8.781e-08		18.7
18.8	3.528e-08	18.8	2.961e-08	18.8	5.794e-08	18.8	1.627e-08	18.8	4.45e-08		18.8	2.437e-08	18.8	5.794e-08	18.8	8.68e-08		18.8	9.889e-09	18.8	1.627e-08	18.8	2.067e-08		18.8	4.375e-08	18.8	4.45e-08	18.8	4.601e-08		18.8	3.221e-07	18.8	3.223e-07	18.8	4.359e-07		18.8	5.794e-08	18.8	5.131e-08		18.8	1.627e-08	18.8	8.787e-08		18.8
18.9	3.512e-08	18.9	2.959e-08	18.9	5.781e-08	18.9	1.615e-08	18.9	4.434e-08		18.9	2.428e-08	18.9	5.781e-08	18.9	8.656e-08		18.9	9.918e-09	18.9	1.615e-08	18.9	2.066e-08		18.9	4.375e-08	18.9	4.434e-08	18.9	4.59e-08		18.9	3.22e-07	18.9	3.219e-07	18.9	4.355e-07		18.9	5.781e-08	18.9	5.137e-08		18.9	1.615e-08	18.9	8.77e-08		18.9
19	3.51e-08	19	2.955e-08	19	5.769e-08	19	1.61e-08	19	4.42e-08		19	2.424e-08	19	5.769e-08	19	8.618e-08		19	9.877e-09	19	1.61e-08	19	2.065e-08		19	4.358e-08	19	4.42e-08	19	4.579e-08		19	3.218e-07	19	3.212e-07	19	4.353e-07		19	5.769e-08	19	5.131e-08		19	1.61e-08	19	8.775e-08		19
19.1	3.501e-08	19.1	2.957e-08	19.1	5.752e-08	19.1	1.616e-08	19.1	4.411e-08		19.1	2.421e-08	19.1	5.752e-08	19.1	8.59e-08		19.1	9.928e-09	19.1	1.616e-08	19.1	2.06e-08		19.1	4.341e-08	19.1	4.411e-08	19.1	4.573e-08		19.1	3.217e-07	19.1	3.207e-07	19.1	4.348e-07		19.1	5.752e-08	19.1	5.135e-08		19.1	1.616e-08	19.1	8.766e-08		19.1
19.2	3.496e-08	19.2	2.954e-08	19.2	5.737e-08	19.2	1.612e-08	19.2	4.395e-08		19.2	2.414e-08	19.2	5.737e-08	19.2	8.57e-08		19.2	9.902e-09	19.2	1.612e-08	19.2	2.051e-08		19.2	4.339e-08	19.2	4.395e-08	19.2	4.557e-08		19.2	3.216e-07	19.2	3.202e-07	19.2	4.346e-07		19.2	5.737e-08	19.2	5.129e-08		19.2	1.612e-08	19.2	8.75e-08		19.2
19.3	3.476e-08	19.3	2.957e-08	19.3	5.727e-08	19.3	1.612e-08	19.3	4.389e-08		19.3	2.408e-08	19.3	5.727e-08	19.3	8.559e-08		19.3	9.878e-09	19.3	1.612e-08	19.3	2.052e-08		19.3	4.335e-08	19.3	4.389e-08	19.3	4.546e-08		19.3	3.213e-07	19.3	3.198e-07	19.3	4.343e-07		19.3	5.727e-08	19.3	5.122e-08		19.3	1.612e-08	19.3	8.762e-08		19.3
19.4	3.475e-08	19.4	2.953e-08	19.4	5.718e-08	19.4	1.616e-08	19.4	4.372e-08		19.4	2.413e-08	19.4	5.718e-08	19.4	8.545e-08		19.4	9.872e-09	19.4	1.616e-08	19.4	2.047e-08		19.4	4.311e-08	19.4	4.372e-08	19.4	4.528e-08		19.4	3.211e-07	19.4	3.194e-07	19.4	4.34e-07		19.4	5.718e-08	19.4	5.134e-08		19.4	1.616e-08	19.4	8.741e-08		19.4
19.5	3.46e-08	19.5	2.955e-08	19.5	5.695e-08	19.5	1.614e-08	19.5	4.371e-08		19.5	2.409e-08	19.5	5.695e-08	19.5	8.522e-08		19.5	9.871e-09	19.5	1.614e-08	19.5	2.036e-08		19.5	4.302e-08	19.5	4.371e-08	19.5	4.517e-08		19.5	3.21e-07	19.5	3.189e-07	19.5	4.338e-07		19.5	5.695e-08	19.5	5.115e-08		19.5	1.614e-08	19.5	8.739e-08		19.5
19.6	3.463e-08	19.6	2.946e-08	19.6	5.69e-08	19.6	1.614e-08	19.6	4.359e-08		19.6	2.4e-08	19.6	5.69e-08	19.6	8.507e-08		19.6	9.926e-09	19.6	1.614e-08	19.6	2.033e-08		19.6	4.293e-08	19.6	4.359e-08	19.6	4.511e-08		19.6	3.208e-07	19.6	3.185e-07	19.6	4.335e-07		19.6	5.69e-08	19.6	5.118e-08		19.6	1.614e-08	19.6	8.738e-08		19.6
19.7	3.453e-08	19.7	2.95e-08	19.7	5.68e-08	19.7	1.6e-08	19.7	4.343e-08		19.7	2.399e-08	19.7	5.68e-08	19.7	8.488e-08		19.7	9.837e-09	19.7	1.6e-08	19.7	2.025e-08		19.7	4.283e-08	19.7	4.343e-08	19.7	4.489e-08		19.7	3.206e-07	19.7	3.18e-07	19.7	4.332e-07		19.7	5.68e-08	19.7	5.115e-08		19.7	1.6e-08	19.7	8.724e-08		19.7
19.8	3.439e-08	19.8	2.95e-08	19.8	5.66e-08	19.8	1.601e-08	19.8	4.331e-08		19.8	2.399e-08	19.8	5.66e-08	19.8	8.481e-08		19.8	9.884e-09	19.8	1.601e-08	19.8	2.023e-08		19.8	4.279e-08	19.8	4.331e-08	19.8	4.483e-08		19.8	3.205e-07	19.8	3.176e-07	19.8	4.33e-07		19.8	5.66e-08	19.8	5.119e-08		19.8	1.601e-08	19.8	8.723e-08		19.8
19.9	3.438e-08	19.9	2.952e-08	19.9	5.652e-08	19.9	1.596e-08	19.9	4.323e-08		19.9	2.388e-08	19.9	5.652e-08	19.9	8.476e-08		19.9	9.847e-09	19.9	1.596e-08	19.9	2.028e-08		19.9	4.265e-08	19.9	4.323e-08	19.9	4.475e-08		19.9	3.203e-07	19.9	3.171e-07	19.9	4.326e-07		19.9	5.652e-08	19.9	5.114e-08		19.9	1.596e-08	19.9	8.72e-08		19.9
20	3.424e-08	20	2.951e-08	20	5.632e-08	20	1.596e-08	20	4.317e-08		20	2.381e-08	20	5.632e-08	20	8.44e-08		20	9.845e-09	20	1.596e-08	20	2.013e-08		20	4.257e-08	20	4.317e-08	20	4.458e-08		20	3.201e-07	20	3.167e-07	20	4.323e-07		20	5.632e-08	20	5.122e-08		20	1.596e-08	20	8.718e-08		20
20.1	3.42e-08	20.1	2.944e-08	20.1	5.628e-08	20.1	1.597e-08	20.1	4.3e-08		20.1	2.382e-08	20.1	5.628e-08	20.1	8.436e-08		20.1	9.87e-09	20.1	1.597e-08	20.1	2.008e-08		20.1	4.245e-08	20.1	4.3e-08	20.1	4.465e-08		20.1	3.199e-07	20.1	3.162e-07	20.1	4.321e-07		20.1	5.628e-08	20.1	5.111e-08		20.1	1.597e-08	20.1	8.7e-08		20.1
20.2	3.409e-08	20.2	2.946e-08	20.2	5.619e-08	20.2	1.582e-08	20.2	4.282e-08		20.2	2.389e-08	20.2	5.619e-08	20.2	8.408e-08		20.2	9.828e-09	20.2	1.582e-08	20.2	2.005e-08		20.2	4.234e-08	20.2	4.282e-08	20.2	4.446e-08		20.2	3.198e-07	20.2	3.157e-07	20.2	4.318e-07		20.2	5.619e-08	20.2	5.112e-08		20.2	1.582e-08	20.2	8.7e-08		20.2
20.3	3.409e-08	20.3	2.945e-08	20.3	5.604e-08	20.3	1.581e-08	20.3	4.275e-08		20.3	2.388e-08	20.3	5.604e-08	20.3	8.386e-08		20.3	9.845e-09	20.3	1.581e-08	20.3	1.995e-08		20.3	4.229e-08	20.3	4.275e-08	20.3	4.434e-08		20.3	3.197e-07	20.3	3.153e-07	20.3	4.316e-07		20.3	5.604e-08	20.3	5.108e-08		20.3	1.581e-08	20.3	8.689e-08		20.3
20.4	3.398e-08	20.4	2.945e-08	20.4	5.59e-08	20.4	1.581e-08	20.4	4.273e-08		20.4	2.374e-08	20.4	5.59e-08	20.4	8.357e-08		20.4	9.787e-09	20.4	1.581e-08	20.4	1.99e-08		20.4	4.221e-08	20.4	4.273e-08	20.4	4.421e-08		20.4	3.195e-07	20.4	3.148e-07	20.4	4.313e-07		20.4	5.59e-08	20.4	5.099e-08		20.4	1.581e-08	20.4	8.689e-08		20.4
20.5	3.383e-08	20.5	2.946e-08	20.5	5.579e-08	20.5	1.58e-08	20.5	4.26e-08		20.5	2.363e-08	20.5	5.579e-08	20.5	8.348e-08		20.5	9.871e-09	20.5	1.58e-08	20.5	1.993e-08		20.5	4.204e-08	20.5	4.26e-08	20.5	4.407e-08		20.5	3.194e-07	20.5	3.143e-07	20.5	4.31e-07		20.5	5.579e-08	20.5	5.103e-08		20.5	1.58e-08	20.5	8.68e-08		20.5
20.6	3.375e-08	20.6	2.944e-08	20.6	5.563e-08	20.6	1.571e-08	20.6	4.252e-08		20.6	2.366e-08	20.6	5.563e-08	20.6	8.336e-08		20.6	9.832e-09	20.6	1.571e-08	20.6	1.984e-08		20.6	4.196e-08	20.6	4.252e-08	20.6	4.401e-08		20.6	3.192e-07	20.6	3.139e-07	20.6	4.308e-07		20.6	5.563e-08	20.6	5.103e-08		20.6	1.571e-08	20.6	8.688e-08		20.6
20.7	3.371e-08	20.7	2.94e-08	20.7	5.564e-08	20.7	1.567e-08	20.7	4.244e-08		20.7	2.331e-08	20.7	5.564e-08	20.7	8.314e-08		20.7	9.889e-09	20.7	1.567e-08	20.7	1.977e-08		20.7	4.183e-08	20.7	4.244e-08	20.7	4.388e-08		20.7	3.191e-07	20.7	3.135e-07	20.7	4.305e-07		20.7	5.564e-08	20.7	5.107e-08		20.7	1.567e-08	20.7	8.682e-08		20.7
20.8	3.359e-08	20.8	2.939e-08	20.8	5.544e-08	20.8	1.576e-08	20.8	4.217e-08		20.8	2.334e-08	20.8	5.544e-08	20.8	8.297e-08		20.8	9.884e-09	20.8	1.576e-08	20.8	1.969e-08		20.8	4.182e-08	20.8	4.217e-08	20.8	4.378e-08		20.8	3.19e-07	20.8	3.131e-07	20.8	4.303e-07		20.8	5.544e-08	20.8	5.099e-08		20.8	1.576e-08	20.8	8.654e-08		20.8
20.9	3.364e-08	20.9	2.94e-08	20.9	5.539e-08	20.9	1.574e-08	20.9	4.218e-08		20.9	2.342e-08	20.9	5.539e-08	20.9	8.278e-08		20.9	9.927e-09	20.9	1.574e-08	20.9	1.962e-08		20.9	4.177e-08	20.9	4.218e-08	20.9	4.357e-08		20.9	3.189e-07	20.9	3.127e-07	20.9	4.3e-07		20.9	5.539e-08	20.9	5.098e-08		20.9	1.574e-08	20.9	8.666e-08		20.9
21	3.353e-08	21	2.938e-08	21	5.523e-08	21	1.57e-08	21	4.22e-08		21	2.342e-08	21	5.523e-08	21	8.263e-08		21	9.796e-09	21	1.57e-08	21	1.965e-08		21	4.16e-08	21	4.22e-08	21	4.361e-08		21	3.187e-07	21	3.122e-07	21	4.297e-07		21	5.523e-08	21	5.088e-08		21	1.57e-08	21	8.664e-08		21
21.1	3.35e-08	21.1	2.937e-08	21.1	5.513e-08	21.1	1.571e-08	21.1	4.2e-08		21.1	2.335e-08	21.1	5.513e-08	21.1	8.248e-08		21.1	9.898e-09	21.1	1.571e-08	21.1	1.956e-08		21.1	4.148e-08	21.1	4.2e-08	21.1	4.343e-08		21.1	3.186e-07	21.1	3.117e-07	21.1	4.294e-07		21.1	5.513e-08	21.1	5.087e-08		21.1	1.571e-08	21.1	8.649e-08		21.1
21.2	3.33e-08	21.2	2.937e-08	21.2	5.499e-08	21.2	1.569e-08	21.2	4.184e-08		21.2	2.335e-08	21.2	5.499e-08	21.2	8.241e-08		21.2	9.817e-09	21.2	1.569e-08	21.2	1.96e-08		21.2	4.142e-08	21.2	4.184e-08	21.2	4.339e-08		21.2	3.184e-07	21.2	3.115e-07	21.2	4.292e-07		21.2	5.499e-08	21.2	5.088e-08		21.2	1.569e-08	21.2	8.643e-08		21.2
21.3	3.33e-08	21.3	2.934e-08	21.3	5.491e-08	21.3	1.574e-08	21.3	4.173e-08		21.3	2.328e-08	21.3	5.491e-08	21.3	8.223e-08		21.3	9.86e-09	21.3	1.574e-08	21.3	1.942e-08		21.3	4.125e-08	21.3	4.173e-08	21.3	4.321e-08		21.3	3.183e-07	21.3	3.108e-07	21.3	4.288e-07		21.3	5.491e-08	21.3	5.088e-08		21.3	1.574e-08	21.3	8.64e-08		21.3
21.4	3.316e-08	21.4	2.938e-08	21.4	5.479e-08	21.4	1.564e-08	21.4	4.174e-08		21.4	2.337e-08	21.4	5.479e-08	21.4	8.2e-08		21.4	9.866e-09	21.4	1.564e-08	21.4	1.944e-08		21.4	4.123e-08	21.4	4.174e-08	21.4	4.314e-08		21.4	3.181e-07	21.4	3.106e-07	21.4	4.286e-07		21.4	5.479e-08	21.4	5.093e-08		21.4	1.564e-08	21.4	8.647e-08		21.4
21.5	3.323e-08	21.5	2.933e-08	21.5	5.469e-08	21.5	1.563e-08	21.5	4.156e-08		21.5	2.33e-08	21.5	5.469e-08	21.5	8.196e-08		21.5	9.835e-09	21.5	1.563e-08	21.5	1.94e-08		21.5	4.109e-08	21.5	4.156e-08	21.5	4.311e-08		21.5	3.179e-07	21.5	3.102e-07	21.5	4.284e-07		21.5	5.469e-08	21.5	5.092e-08		21.5	1.563e-08	21.5	8.639e-08		21.5
21.6	3.31e-08	21.6	2.933e-08	21.6	5.455e-08	21.6	1.549e-08	21.6	4.15e-08		21.6	2.321e-08	21.6	5.455e-08	21.6	8.179e-08		21.6	9.883e-09	21.6	1.549e-08	21.6	1.938e-08		21.6	4.104e-08	21.6	4.15e-08	21.6	4.3e-08		21.6	3.178e-07	21.6	3.097e-07	21.6	4.282e-07		21.6	5.455e-08	21.6	5.09e-08		21.6	1.549e-08	21.6	8.624e-08		21.6
21.7	3.31e-08	21.7	2.935e-08	21.7	5.445e-08	21.7	1.553e-08	21.7	4.138e-08		21.7	2.313e-08	21.7	5.445e-08	21.7	8.15e-08		21.7	9.864e-09	21.7	1.553e-08	21.7	1.93e-08		21.7	4.098e-08	21.7	4.138e-08	21.7	4.281e-08		21.7	3.177e-07	21.7	3.093e-07	21.7	4.279e-07		21.7	5.445e-08	21.7	5.082e-08		21.7	1.553e-08	21.7	8.623e-08		21.7
21.8	3.299e-08	21.8	2.936e-08	21.8	5.432e-08	21.8	1.546e-08	21.8	4.127e-08		21.8	2.313e-08	21.8	5.432e-08	21.8	8.133e-08		21.8	9.866e-09	21.8	1.546e-08	21.8	1.927e-08		21.8	4.088e-08	21.8	4.127e-08	21.8	4.277e-08		21.8	3.175e-07	21.8	3.089e-07	21.8	4.277e-07		21.8	5.432e-08	21.8	5.079e-08		21.8	1.546e-08	21.8	8.616e-08		21.8
21.9	3.289e-08	21.9	2.934e-08	21.9	5.424e-08	21.9	1.547e-08	21.9	4.125e-08		21.9	2.306e-08	21.9	5.424e-08	21.9	8.127e-08		21.9	9.867e-09	21.9	1.547e-08	21.9	1.927e-08		21.9	4.078e-08	21.9	4.125e-08	21.9	4.269e-08		21.9	3.174e-07	21.9	3.086e-07	21.9	4.275e-07		21.9	5.424e-08	21.9	5.083e-08		21.9	1.547e-08	21.9	8.615e-08		21.9
22	3.285e-08	22	2.93e-08	22	5.41e-08	22	1.541e-08	22	4.114e-08		22	2.313e-08	22	5.41e-08	22	8.147e-08		22	9.833e-09	22	1.541e-08	22	1.922e-08		22	4.067e-08	22	4.114e-08	22	4.262e-08		22	3.173e-07	22	3.082e-07	22	4.272e-07		22	5.41e-08	22	5.074e-08		22	1.541e-08	22	8.598e-08		22
22.1	3.279e-08	22.1	2.93e-08	22.1	5.404e-08	22.1	1.545e-08	22.1	4.11e-08		22.1	2.311e-08	22.1	5.404e-08	22.1	8.116e-08		22.1	9.825e-09	22.1	1.545e-08	22.1	1.92e-08		22.1	4.054e-08	22.1	4.11e-08	22.1	4.239e-08		22.1	3.172e-07	22.1	3.077e-07	22.1	4.27e-07		22.1	5.404e-08	22.1	5.085e-08		22.1	1.545e-08	22.1	8.612e-08		22.1
22.2	3.27e-08	22.2	2.931e-08	22.2	5.391e-08	22.2	1.543e-08	22.2	4.096e-08		22.2	2.31e-08	22.2	5.391e-08	22.2	8.088e-08		22.2	9.838e-09	22.2	1.543e-08	22.2	1.915e-08		22.2	4.045e-08	22.2	4.096e-08	22.2	4.244e-08		22.2	3.17e-07	22.2	3.074e-07	22.2	4.267e-07		22.2	5.391e-08	22.2	5.076e-08		22.2	1.543e-08	22.2	8.596e-08		22.2
22.3	3.26e-08	22.3	2.93e-08	22.3	5.382e-08	22.3	1.542e-08	22.3	4.077e-08		22.3	2.308e-08	22.3	5.382e-08	22.3	8.072e-08		22.3	9.882e-09	22.3	1.542e-08	22.3	1.914e-08		22.3	4.04e-08	22.3	4.077e-08	22.3	4.229e-08		22.3	3.169e-07	22.3	3.07e-07	22.3	4.265e-07		22.3	5.382e-08	22.3	5.073e-08		22.3	1.542e-08	22.3	8.589e-08		22.3
22.4	3.251e-08	22.4	2.928e-08	22.4	5.373e-08	22.4	1.538e-08	22.4	4.082e-08		22.4	2.293e-08	22.4	5.373e-08	22.4	8.067e-08		22.4	9.844e-09	22.4	1.538e-08	22.4	1.907e-08		22.4	4.039e-08	22.4	4.082e-08	22.4	4.215e-08		22.4	3.168e-07	22.4	3.066e-07	22.4	4.263e-07		22.4	5.373e-08	22.4	5.073e-08		22.4	1.538e-08	22.4	8.587e-08		22.4
22.5	3.244e-08	22.5	2.926e-08	22.5	5.363e-08	22.5	1.535e-08	22.5	4.074e-08		22.5	2.301e-08	22.5	5.363e-08	22.5	8.083e-08		22.5	9.883e-09	22.5	1.535e-08	22.5	1.912e-08		22.5	4.025e-08	22.5	4.074e-08	22.5	4.203e-08		22.5	3.165e-07	22.5	3.062e-07	22.5	4.262e-07		22.5	5.363e-08	22.5	5.078e-08		22.5	1.535e-08	22.5	8.588e-08		22.5
22.6	3.243e-08	22.6	2.927e-08	22.6	5.356e-08	22.6	1.53e-08	22.6	4.058e-08		22.6	2.303e-08	22.6	5.356e-08	22.6	8.056e-08		22.6	9.863e-09	22.6	1.53e-08	22.6	1.902e-08		22.6	4.017e-08	22.6	4.058e-08	22.6	4.203e-08		22.6	3.165e-07	22.6	3.059e-07	22.6	4.259e-07		22.6	5.356e-08	22.6	5.071e-08		22.6	1.53e-08	22.6	8.581e-08		22.6
22.7	3.231e-08	22.7	2.927e-08	22.7	5.343e-08	22.7	1.529e-08	22.7	4.051e-08		22.7	2.289e-08	22.7	5.343e-08	22.7	8.031e-08		22.7	9.838e-09	22.7	1.529e-08	22.7	1.91e-08		22.7	4.009e-08	22.7	4.051e-08	22.7	4.191e-08		22.7	3.163e-07	22.7	3.056e-07	22.7	4.257e-07		22.7	5.343e-08	22.7	5.063e-08		22.7	1.529e-08	22.7	8.565e-08		22.7
22.8	3.225e-08	22.8	2.923e-08	22.8	5.338e-08	22.8	1.525e-08	22.8	4.041e-08		22.8	2.295e-08	22.8	5.338e-08	22.8	8.012e-08		22.8	9.808e-09	22.8	1.525e-08	22.8	1.896e-08		22.8	3.993e-08	22.8	4.041e-08	22.8	4.181e-08		22.8	3.162e-07	22.8	3.051e-07	22.8	4.254e-07		22.8	5.338e-08	22.8	5.069e-08		22.8	1.525e-08	22.8	8.569e-08		22.8
22.9	3.23e-08	22.9	2.925e-08	22.9	5.329e-08	22.9	1.533e-08	22.9	4.03e-08		22.9	2.287e-08	22.9	5.329e-08	22.9	7.997e-08		22.9	9.855e-09	22.9	1.533e-08	22.9	1.898e-08		22.9	3.999e-08	22.9	4.03e-08	22.9	4.17e-08		22.9	3.161e-07	22.9	3.048e-07	22.9	4.252e-07		22.9	5.329e-08	22.9	5.066e-08		22.9	1.533e-08	22.9	8.562e-08		22.9
23	3.229e-08	23	2.926e-08	23	5.322e-08	23	1.516e-08	23	4.016e-08		23	2.29e-08	23	5.322e-08	23	7.982e-08		23	9.818e-09	23	1.516e-08	23	1.89e-08		23	3.976e-08	23	4.016e-08	23	4.158e-08		23	3.16e-07	23	3.044e-07	23	4.25e-07		23	5.322e-08	23	5.062e-08		23	1.516e-08	23	8.558e-08		23
23.1	3.217e-08	23.1	2.927e-08	23.1	5.303e-08	23.1	1.518e-08	23.1	4.015e-08		23.1	2.278e-08	23.1	5.303e-08	23.1	7.973e-08		23.1	9.825e-09	23.1	1.518e-08	23.1	1.888e-08		23.1	3.983e-08	23.1	4.015e-08	23.1	4.148e-08		23.1	3.159e-07	23.1	3.04e-07	23.1	4.247e-07		23.1	5.303e-08	23.1	5.067e-08		23.1	1.518e-08	23.1	8.551e-08		23.1
23.2	3.206e-08	23.2	2.927e-08	23.2	5.296e-08	23.2	1.514e-08	23.2	4.009e-08		23.2	2.271e-08	23.2	5.296e-08	23.2	7.964e-08		23.2	9.818e-09	23.2	1.514e-08	23.2	1.892e-08		23.2	3.967e-08	23.2	4.009e-08	23.2	4.156e-08		23.2	3.158e-07	23.2	3.036e-07	23.2	4.247e-07		23.2	5.296e-08	23.2	5.056e-08		23.2	1.514e-08	23.2	8.549e-08		23.2
23.3	3.196e-08	23.3	2.924e-08	23.3	5.289e-08	23.3	1.52e-08	23.3	3.999e-08		23.3	2.279e-08	23.3	5.289e-08	23.3	7.958e-08		23.3	9.88e-09	23.3	1.52e-08	23.3	1.874e-08		23.3	3.961e-08	23.3	3.999e-08	23.3	4.141e-08		23.3	3.157e-07	23.3	3.032e-07	23.3	4.243e-07		23.3	5.289e-08	23.3	5.06e-08		23.3	1.52e-08	23.3	8.547e-08		23.3
23.4	3.198e-08	23.4	2.921e-08	23.4	5.273e-08	23.4	1.512e-08	23.4	3.985e-08		23.4	2.274e-08	23.4	5.273e-08	23.4	7.935e-08		23.4	9.78e-09	23.4	1.512e-08	23.4	1.873e-08		23.4	3.954e-08	23.4	3.985e-08	23.4	4.124e-08		23.4	3.157e-07	23.4	3.029e-07	23.4	4.241e-07		23.4	5.273e-08	23.4	5.058e-08		23.4	1.512e-08	23.4	8.537e-08		23.4
23.5	3.196e-08	23.5	2.919e-08	23.5	5.27e-08	23.5	1.512e-08	23.5	3.98e-08		23.5	2.266e-08	23.5	5.27e-08	23.5	7.914e-08		23.5	9.768e-09	23.5	1.512e-08	23.5	1.87e-08		23.5	3.945e-08	23.5	3.98e-08	23.5	4.118e-08		23.5	3.155e-07	23.5	3.025e-07	23.5	4.24e-07		23.5	5.27e-08	23.5	5.06e-08		23.5	1.512e-08	23.5	8.531e-08		23.5
23.6	3.189e-08	23.6	2.917e-08	23.6	5.271e-08	23.6	1.509e-08	23.6	3.966e-08		23.6	2.266e-08	23.6	5.271e-08	23.6	7.902e-08		23.6	9.809e-09	23.6	1.509e-08	23.6	1.863e-08		23.6	3.944e-08	23.6	3.966e-08	23.6	4.11e-08		23.6	3.152e-07	23.6	3.021e-07	23.6	4.238e-07		23.6	5.271e-08	23.6	5.057e-08		23.6	1.509e-08	23.6	8.535e-08		23.6
23.7	3.18e-08	23.7	2.919e-08	23.7	5.256e-08	23.7	1.507e-08	23.7	3.967e-08		23.7	2.263e-08	23.7	5.256e-08	23.7	7.899e-08		23.7	9.815e-09	23.7	1.507e-08	23.7	1.86e-08		23.7	3.923e-08	23.7	3.967e-08	23.7	4.104e-08		23.7	3.152e-07	23.7	3.017e-07	23.7	4.235e-07		23.7	5.256e-08	23.7	5.053e-08		23.7	1.507e-08	23.7	8.522e-08		23.7
23.8	3.176e-08	23.8	2.92e-08	23.8	5.246e-08	23.8	1.503e-08	23.8	3.958e-08		23.8	2.259e-08	23.8	5.246e-08	23.8	7.88e-08		23.8	9.8e-09	23.8	1.503e-08	23.8	1.863e-08		23.8	3.923e-08	23.8	3.958e-08	23.8	4.084e-08		23.8	3.15e-07	23.8	3.013e-07	23.8	4.234e-07		23.8	5.246e-08	23.8	5.051e-08		23.8	1.503e-08	23.8	8.533e-08		23.8
23.9	3.164e-08	23.9	2.923e-08	23.9	5.245e-08	23.9	1.499e-08	23.9	3.946e-08		23.9	2.257e-08	23.9	5.245e-08	23.9	7.876e-08		23.9	9.798e-09	23.9	1.499e-08	23.9	1.862e-08		23.9	3.912e-08	23.9	3.946e-08	23.9	4.084e-08		23.9	3.148e-07	23.9	3.009e-07	23.9	4.231e-07		23.9	5.245e-08	23.9	5.05e-08		23.9	1.499e-08	23.9	8.512e-08		23.9
24	3.159e-08	24	2.92e-08	24	5.227e-08	24	1.497e-08	24	3.939e-08		24	2.255e-08	24	5.227e-08	24	7.86e-08		24	9.797e-09	24	1.497e-08	24	1.854e-08		24	3.907e-08	24	3.939e-08	24	4.069e-08		24	3.148e-07	24	3.006e-07	24	4.229e-07		24	5.227e-08	24	5.059e-08		24	1.497e-08	24	8.509e-08		24
24.1	3.156e-08	24.1	2.917e-08	24.1	5.226e-08	24.1	1.496e-08	24.1	3.928e-08		24.1	2.251e-08	24.1	5.226e-08	24.1	7.842e-08		24.1	9.766e-09	24.1	1.496e-08	24.1	1.855e-08		24.1	3.903e-08	24.1	3.928e-08	24.1	4.066e-08		24.1	3.145e-07	24.1	3.003e-07	24.1	4.227e-07		24.1	5.226e-08	24.1	5.046e-08		24.1	1.496e-08	24.1	8.514e-08		24.1
24.2	3.148e-08	24.2	2.917e-08	24.2	5.209e-08	24.2	1.497e-08	24.2	3.915e-08		24.2	2.252e-08	24.2	5.209e-08	24.2	7.823e-08		24.2	9.746e-09	24.2	1.497e-08	24.2	1.846e-08		24.2	3.888e-08	24.2	3.915e-08	24.2	4.059e-08		24.2	3.145e-07	24.2	2.999e-07	24.2	4.226e-07		24.2	5.209e-08	24.2	5.049e-08		24.2	1.497e-08	24.2	8.507e-08		24.2
24.3	3.147e-08	24.3	2.916e-08	24.3	5.201e-08	24.3	1.498e-08	24.3	3.917e-08		24.3	2.248e-08	24.3	5.201e-08	24.3	7.812e-08		24.3	9.761e-09	24.3	1.498e-08	24.3	1.837e-08		24.3	3.892e-08	24.3	3.917e-08	24.3	4.046e-08		24.3	3.142e-07	24.3	2.995e-07	24.3	4.224e-07		24.3	5.201e-08	24.3	5.045e-08		24.3	1.498e-08	24.3	8.501e-08		24.3
24.4	3.135e-08	24.4	2.913e-08	24.4	5.192e-08	24.4	1.497e-08	24.4	3.905e-08		24.4	2.251e-08	24.4	5.192e-08	24.4	7.804e-08		24.4	9.724e-09	24.4	1.497e-08	24.4	1.844e-08		24.4	3.873e-08	24.4	3.905e-08	24.4	4.042e-08		24.4	3.141e-07	24.4	2.992e-07	24.4	4.221e-07		24.4	5.192e-08	24.4	5.044e-08		24.4	1.497e-08	24.4	8.493e-08		24.4
24.5	3.134e-08	24.5	2.915e-08	24.5	5.188e-08	24.5	1.492e-08	24.5	3.901e-08		24.5	2.254e-08	24.5	5.188e-08	24.5	7.792e-08		24.5	9.86e-09	24.5	1.492e-08	24.5	1.842e-08		24.5	3.87e-08	24.5	3.901e-08	24.5	4.037e-08		24.5	3.14e-07	24.5	2.988e-07	24.5	4.221e-07		24.5	5.188e-08	24.5	5.048e-08		24.5	1.492e-08	24.5	8.496e-08		24.5
24.6	3.129e-08	24.6	2.919e-08	24.6	5.177e-08	24.6	1.498e-08	24.6	3.888e-08		24.6	2.25e-08	24.6	5.177e-08	24.6	7.773e-08		24.6	9.762e-09	24.6	1.498e-08	24.6	1.831e-08		24.6	3.856e-08	24.6	3.888e-08	24.6	4.014e-08		24.6	3.14e-07	24.6	2.984e-07	24.6	4.219e-07		24.6	5.177e-08	24.6	5.05e-08		24.6	1.498e-08	24.6	8.49e-08		24.6
24.7	3.129e-08	24.7	2.916e-08	24.7	5.162e-08	24.7	1.487e-08	24.7	3.881e-08		24.7	2.256e-08	24.7	5.162e-08	24.7	7.765e-08		24.7	9.736e-09	24.7	1.487e-08	24.7	1.831e-08		24.7	3.846e-08	24.7	3.881e-08	24.7	4.014e-08		24.7	3.137e-07	24.7	2.981e-07	24.7	4.216e-07		24.7	5.162e-08	24.7	5.03e-08		24.7	1.487e-08	24.7	8.464e-08		24.7
24.8	3.116e-08	24.8	2.91e-08	24.8	5.149e-08	24.8	1.494e-08	24.8	3.874e-08		24.8	2.259e-08	24.8	5.149e-08	24.8	7.743e-08		24.8	9.734e-09	24.8	1.494e-08	24.8	1.833e-08		24.8	3.838e-08	24.8	3.874e-08	24.8	4.005e-08		24.8	3.136e-07	24.8	2.977e-07	24.8	4.215e-07		24.8	5.149e-08	24.8	5.043e-08		24.8	1.494e-08	24.8	8.481e-08		24.8
24.9	3.112e-08	24.9	2.908e-08	24.9	5.153e-08	24.9	1.491e-08	24.9	3.86e-08		24.9	2.249e-08	24.9	5.153e-08	24.9	7.738e-08		24.9	9.73e-09	24.9	1.491e-08	24.9	1.822e-08		24.9	3.85e-08	24.9	3.86e-08	24.9	3.993e-08		24.9	3.134e-07	24.9	2.974e-07	24.9	4.215e-07		24.9	5.153e-08	24.9	5.045e-08		24.9	1.491e-08	24.9	8.485e-08		24.9
25	3.104e-08	25	2.916e-08	25	5.14e-08	25	1.489e-08	25	3.859e-08		25	2.241e-08	25	5.14e-08	25	7.732e-08		25	9.724e-09	25	1.489e-08	25	1.823e-08		25	3.833e-08	25	3.859e-08	25	3.99e-08		25	3.133e-07	25	2.97e-07	25	4.212e-07		25	5.14e-08	25	5.04e-08		25	1.489e-08	25	8.467e-08		25
25.1	3.108e-08	25.1	2.917e-08	25.1	5.139e-08	25.1	1.494e-08	25.1	3.842e-08		25.1	2.236e-08	25.1	5.139e-08	25.1	7.727e-08		25.1	9.755e-09	25.1	1.494e-08	25.1	1.814e-08		25.1	3.824e-08	25.1	3.842e-08	25.1	3.993e-08		25.1	3.132e-07	25.1	2.968e-07	25.1	4.211e-07		25.1	5.139e-08	25.1	5.046e-08		25.1	1.494e-08	25.1	8.469e-08		25.1
25.2	3.103e-08	25.2	2.914e-08	25.2	5.119e-08	25.2	1.488e-08	25.2	3.845e-08		25.2	2.231e-08	25.2	5.119e-08	25.2	7.707e-08		25.2	9.712e-09	25.2	1.488e-08	25.2	1.817e-08		25.2	3.822e-08	25.2	3.845e-08	25.2	3.977e-08		25.2	3.13e-07	25.2	2.963e-07	25.2	4.209e-07		25.2	5.119e-08	25.2	5.034e-08		25.2	1.488e-08	25.2	8.476e-08		25.2
25.3	3.092e-08	25.3	2.913e-08	25.3	5.116e-08	25.3	1.49e-08	25.3	3.834e-08		25.3	2.228e-08	25.3	5.116e-08	25.3	7.686e-08		25.3	9.773e-09	25.3	1.49e-08	25.3	1.812e-08		25.3	3.815e-08	25.3	3.834e-08	25.3	3.974e-08		25.3	3.128e-07	25.3	2.961e-07	25.3	4.208e-07		25.3	5.116e-08	25.3	5.042e-08		25.3	1.49e-08	25.3	8.461e-08		25.3
25.4	3.095e-08	25.4	2.919e-08	25.4	5.108e-08	25.4	1.494e-08	25.4	3.822e-08		25.4	2.235e-08	25.4	5.108e-08	25.4	7.681e-08		25.4	9.765e-09	25.4	1.494e-08	25.4	1.81e-08		25.4	3.798e-08	25.4	3.822e-08	25.4	3.959e-08		25.4	3.127e-07	25.4	2.958e-07	25.4	4.205e-07		25.4	5.108e-08	25.4	5.031e-08		25.4	1.494e-08	25.4	8.465e-08		25.4
25.5	3.084e-08	25.5	2.916e-08	25.5	5.099e-08	25.5	1.498e-08	25.5	3.814e-08		25.5	2.233e-08	25.5	5.099e-08	25.5	7.657e-08		25.5	9.801e-09	25.5	1.498e-08	25.5	1.807e-08		25.5	3.795e-08	25.5	3.814e-08	25.5	3.965e-08		25.5	3.127e-07	25.5	2.953e-07	25.5	4.203e-07		25.5	5.099e-08	25.5	5.032e-08		25.5	1.498e-08	25.5	8.454e-08		25.5
25.6	3.081e-08	25.6	2.907e-08	25.6	5.093e-08	25.6	1.493e-08	25.6	3.808e-08		25.6	2.226e-08	25.6	5.093e-08	25.6	7.645e-08		25.6	9.716e-09	25.6	1.493e-08	25.6	1.808e-08		25.6	3.793e-08	25.6	3.808e-08	25.6	3.955e-08		25.6	3.125e-07	25.6	2.951e-07	25.6	4.201e-07		25.6	5.093e-08	25.6	5.034e-08		25.6	1.493e-08	25.6	8.446e-08		25.6
25.7	3.082e-08	25.7	2.908e-08	25.7	5.085e-08	25.7	1.494e-08	25.7	3.798e-08		25.7	2.225e-08	25.7	5.085e-08	25.7	7.631e-08		25.7	9.698e-09	25.7	1.494e-08	25.7	1.802e-08		25.7	3.785e-08	25.7	3.798e-08	25.7	3.947e-08		25.7	3.124e-07	25.7	2.948e-07	25.7	4.201e-07		25.7	5.085e-08	25.7	5.028e-08		25.7	1.494e-08	25.7	8.445e-08		25.7
25.8	3.06e-08	25.8	2.913e-08	25.8	5.074e-08	25.8	1.492e-08	25.8	3.79e-08		25.8	2.214e-08	25.8	5.074e-08	25.8	7.627e-08		25.8	9.736e-09	25.8	1.492e-08	25.8	1.794e-08		25.8	3.773e-08	25.8	3.79e-08	25.8	3.928e-08		25.8	3.123e-07	25.8	2.945e-07	25.8	4.198e-07		25.8	5.074e-08	25.8	5.03e-08		25.8	1.492e-08	25.8	8.446e-08		25.8
25.9	3.059e-08	25.9	2.916e-08	25.9	5.067e-08	25.9	1.482e-08	25.9	3.781e-08		25.9	2.209e-08	25.9	5.067e-08	25.9	7.619e-08		25.9	9.752e-09	25.9	1.482e-08	25.9	1.795e-08		25.9	3.769e-08	25.9	3.781e-08	25.9	3.925e-08		25.9	3.122e-07	25.9	2.941e-07	25.9	4.196e-07		25.9	5.067e-08	25.9	5.018e-08		25.9	1.482e-08	25.9	8.443e-08		25.9
26	3.057e-08	26	2.914e-08	26	5.062e-08	26	1.482e-08	26	3.779e-08		26	2.215e-08	26	5.062e-08	26	7.604e-08		26	9.781e-09	26	1.482e-08	26	1.789e-08		26	3.766e-08	26	3.779e-08	26	3.924e-08		26	3.12e-07	26	2.938e-07	26	4.195e-07		26	5.062e-08	26	5.028e-08		26	1.482e-08	26	8.445e-08		26
26.1	3.05e-08	26.1	2.909e-08	26.1	5.047e-08	26.1	1.484e-08	26.1	3.775e-08		26.1	2.216e-08	26.1	5.047e-08	26.1	7.602e-08		26.1	9.715e-09	26.1	1.484e-08	26.1	1.786e-08		26.1	3.757e-08	26.1	3.775e-08	26.1	3.914e-08		26.1	3.12e-07	26.1	2.935e-07	26.1	4.192e-07		26.1	5.047e-08	26.1	5.026e-08		26.1	1.484e-08	26.1	8.426e-08		26.1
26.2	3.049e-08	26.2	2.914e-08	26.2	5.041e-08	26.2	1.482e-08	26.2	3.764e-08		26.2	2.214e-08	26.2	5.041e-08	26.2	7.585e-08		26.2	9.725e-09	26.2	1.482e-08	26.2	1.792e-08		26.2	3.756e-08	26.2	3.764e-08	26.2	3.91e-08		26.2	3.119e-07	26.2	2.931e-07	26.2	4.19e-07		26.2	5.041e-08	26.2	5.026e-08		26.2	1.482e-08	26.2	8.421e-08		26.2
26.3	3.031e-08	26.3	2.916e-08	26.3	5.029e-08	26.3	1.478e-08	26.3	3.76e-08		26.3	2.2e-08	26.3	5.029e-08	26.3	7.583e-08		26.3	9.693e-09	26.3	1.478e-08	26.3	1.785e-08		26.3	3.75e-08	26.3	3.76e-08	26.3	3.898e-08		26.3	3.117e-07	26.3	2.929e-07	26.3	4.188e-07		26.3	5.029e-08	26.3	5.038e-08		26.3	1.478e-08	26.3	8.422e-08		26.3
26.4	3.046e-08	26.4	2.911e-08	26.4	5.029e-08	26.4	1.478e-08	26.4	3.75e-08		26.4	2.207e-08	26.4	5.029e-08	26.4	7.559e-08		26.4	9.732e-09	26.4	1.478e-08	26.4	1.786e-08		26.4	3.734e-08	26.4	3.75e-08	26.4	3.881e-08		26.4	3.115e-07	26.4	2.925e-07	26.4	4.188e-07		26.4	5.029e-08	26.4	5.016e-08		26.4	1.478e-08	26.4	8.421e-08		26.4
26.5	3.023e-08	26.5	2.913e-08	26.5	5.016e-08	26.5	1.482e-08	26.5	3.741e-08		26.5	2.203e-08	26.5	5.016e-08	26.5	7.54e-08		26.5	9.75e-09	26.5	1.482e-08	26.5	1.778e-08		26.5	3.733e-08	26.5	3.741e-08	26.5	3.888e-08		26.5	3.115e-07	26.5	2.922e-07	26.5	4.184e-07		26.5	5.016e-08	26.5	5.02e-08		26.5	1.482e-08	26.5	8.425e-08		26.5
26.6	3.02e-08	26.6	2.912e-08	26.6	5.009e-08	26.6	1.486e-08	26.6	3.748e-08		26.6	2.208e-08	26.6	5.009e-08	26.6	7.527e-08		26.6	9.744e-09	26.6	1.486e-08	26.6	1.783e-08		26.6	3.726e-08	26.6	3.748e-08	26.6	3.868e-08		26.6	3.113e-07	26.6	2.92e-07	26.6	4.183e-07		26.6	5.009e-08	26.6	5.025e-08		26.6	1.486e-08	26.6	8.412e-08		26.6
26.7	3.021e-08	26.7	2.905e-08	26.7	5.007e-08	26.7	1.486e-08	26.7	3.73e-08		26.7	2.207e-08	26.7	5.007e-08	26.7	7.524e-08		26.7	9.701e-09	26.7	1.486e-08	26.7	1.776e-08		26.7	3.722e-08	26.7	3.73e-08	26.7	3.868e-08		26.7	3.111e-07	26.7	2.915e-07	26.7	4.181e-07		26.7	5.007e-08	26.7	5.027e-08		26.7	1.486e-08	26.7	8.404e-08		26.7
26.8	3.023e-08	26.8	2.908e-08	26.8	4.994e-08	26.8	1.476e-08	26.8	3.725e-08		26.8	2.208e-08	26.8	4.994e-08	26.8	7.508e-08		26.8	9.728e-09	26.8	1.476e-08	26.8	1.771e-08		26.8	3.711e-08	26.8	3.725e-08	26.8	3.865e-08		26.8	3.11e-07	26.8	2.912e-07	26.8	4.179e-07		26.8	4.994e-08	26.8	5.017e-08		26.8	1.476e-08	26.8	8.404e-08		26.8
26.9	3.004e-08	26.9	2.912e-08	26.9	4.986e-08	26.9	1.485e-08	26.9	3.714e-08		26.9	2.205e-08	26.9	4.986e-08	26.9	7.508e-08		26.9	9.697e-09	26.9	1.485e-08	26.9	1.773e-08		26.9	3.711e-08	26.9	3.714e-08	26.9	3.854e-08		26.9	3.108e-07	26.9	2.91e-07	26.9	4.178e-07		26.9	4.986e-08	26.9	5.019e-08		26.9	1.485e-08	26.9	8.394e-08		26.9
27	3.014e-08	27	2.909e-08	27	4.985e-08	27	1.479e-08	27	3.711e-08		27	2.198e-08	27	4.985e-08	27	7.499e-08		27	9.704e-09	27	1.479e-08	27	1.768e-08		27	3.699e-08	27	3.711e-08	27	3.844e-08		27	3.107e-07	27	2.905e-07	27	4.175e-07		27	4.985e-08	27	5.001e-08		27	1.479e-08	27	8.396e-08		27
27.1	3.002e-08	27.1	2.912e-08	27.1	4.971e-08	27.1	1.481e-08	27.1	3.708e-08		27.1	2.206e-08	27.1	4.971e-08	27.1	7.478e-08		27.1	9.736e-09	27.1	1.481e-08	27.1	1.766e-08		27.1	3.693e-08	27.1	3.708e-08	27.1	3.841e-08		27.1	3.106e-07	27.1	2.904e-07	27.1	4.174e-07		27.1	4.971e-08	27.1	5.005e-08		27.1	1.481e-08	27.1	8.403e-08		27.1
27.2	3.005e-08	27.2	2.902e-08	27.2	4.967e-08	27.2	1.466e-08	27.2	3.713e-08		27.2	2.197e-08	27.2	4.967e-08	27.2	7.49e-08		27.2	9.704e-09	27.2	1.466e-08	27.2	1.761e-08		27.2	3.685e-08	27.2	3.713e-08	27.2	3.84e-08		27.2	3.104e-07	27.2	2.9e-07	27.2	4.172e-07		27.2	4.967e-08	27.2	5.007e-08		27.2	1.466e-08	27.2	8.398e-08		27.2
27.3	3e-08	27.3	2.904e-08	27.3	4.966e-08	27.3	1.468e-08	27.3	3.684e-08		27.3	2.201e-08	27.3	4.966e-08	27.3	7.462e-08		27.3	9.685e-09	27.3	1.468e-08	27.3	1.764e-08		27.3	3.677e-08	27.3	3.684e-08	27.3	3.827e-08		27.3	3.103e-07	27.3	2.897e-07	27.3	4.171e-07		27.3	4.966e-08	27.3	5.012e-08		27.3	1.468e-08	27.3	8.393e-08		27.3
27.4	2.98e-08	27.4	2.905e-08	27.4	4.949e-08	27.4	1.474e-08	27.4	3.679e-08		27.4	2.191e-08	27.4	4.949e-08	27.4	7.456e-08		27.4	9.733e-09	27.4	1.474e-08	27.4	1.756e-08		27.4	3.673e-08	27.4	3.679e-08	27.4	3.82e-08		27.4	3.101e-07	27.4	2.894e-07	27.4	4.168e-07		27.4	4.949e-08	27.4	5.015e-08		27.4	1.474e-08	27.4	8.383e-08		27.4
27.5	2.984e-08	27.5	2.908e-08	27.5	4.945e-08	27.5	1.47e-08	27.5	3.681e-08		27.5	2.178e-08	27.5	4.945e-08	27.5	7.442e-08		27.5	9.684e-09	27.5	1.47e-08	27.5	1.754e-08		27.5	3.666e-08	27.5	3.681e-08	27.5	3.819e-08		27.5	3.099e-07	27.5	2.892e-07	27.5	4.167e-07		27.5	4.945e-08	27.5	5.004e-08		27.5	1.47e-08	27.5	8.384e-08		27.5
27.6	2.987e-08	27.6	2.904e-08	27.6	4.933e-08	27.6	1.468e-08	27.6	3.672e-08		27.6	2.183e-08	27.6	4.933e-08	27.6	7.429e-08		27.6	9.684e-09	27.6	1.468e-08	27.6	1.754e-08		27.6	3.666e-08	27.6	3.672e-08	27.6	3.811e-08		27.6	3.098e-07	27.6	2.888e-07	27.6	4.164e-07		27.6	4.933e-08	27.6	4.999e-08		27.6	1.468e-08	27.6	8.38e-08		27.6
27.7	2.971e-08	27.7	2.902e-08	27.7	4.923e-08	27.7	1.476e-08	27.7	3.668e-08		27.7	2.181e-08	27.7	4.923e-08	27.7	7.411e-08		27.7	9.715e-09	27.7	1.476e-08	27.7	1.755e-08		27.7	3.667e-08	27.7	3.668e-08	27.7	3.81e-08		27.7	3.095e-07	27.7	2.886e-07	27.7	4.163e-07		27.7	4.923e-08	27.7	4.999e-08		27.7	1.476e-08	27.7	8.39e-08		27.7
27.8	2.979e-08	27.8	2.902e-08	27.8	4.915e-08	27.8	1.475e-08	27.8	3.659e-08		27.8	2.178e-08	27.8	4.915e-08	27.8	7.403e-08		27.8	9.665e-09	27.8	1.475e-08	27.8	1.742e-08		27.8	3.652e-08	27.8	3.659e-08	27.8	3.794e-08		27.8	3.094e-07	27.8	2.882e-07	27.8	4.161e-07		27.8	4.915e-08	27.8	5.009e-08		27.8	1.475e-08	27.8	8.37e-08		27.8
27.9	2.963e-08	27.9	2.909e-08	27.9	4.914e-08	27.9	1.473e-08	27.9	3.65e-08		27.9	2.177e-08	27.9	4.914e-08	27.9	7.393e-08		27.9	9.644e-09	27.9	1.473e-08	27.9	1.736e-08		27.9	3.639e-08	27.9	3.65e-08	27.9	3.787e-08		27.9	3.094e-07	27.9	2.881e-07	27.9	4.16e-07		27.9	4.914e-08	27.9	5.006e-08		27.9	1.473e-08	27.9	8.383e-08		27.9
28	2.961e-08	28	2.903e-08	28	4.908e-08	28	1.47e-08	28	3.647e-08		28	2.185e-08	28	4.908e-08	28	7.393e-08		28	9.648e-09	28	1.47e-08	28	1.735e-08		28	3.641e-08	28	3.647e-08	28	3.799e-08		28	3.092e-07	28	2.878e-07	28	4.158e-07		28	4.908e-08	28	4.997e-08		28	1.47e-08	28	8.369e-08		28
28.1	2.954e-08	28.1	2.901e-08	28.1	4.896e-08	28.1	1.467e-08	28.1	3.649e-08		28.1	2.182e-08	28.1	4.896e-08	28.1	7.385e-08		28.1	9.704e-09	28.1	1.467e-08	28.1	1.74e-08		28.1	3.636e-08	28.1	3.649e-08	28.1	3.786e-08		28.1	3.09e-07	28.1	2.876e-07	28.1	4.157e-07		28.1	4.896e-08	28.1	5.005e-08		28.1	1.467e-08	28.1	8.356e-08		28.1
28.2	2.957e-08	28.2	2.9e-08	28.2	4.896e-08	28.2	1.463e-08	28.2	3.638e-08		28.2	2.19e-08	28.2	4.896e-08	28.2	7.372e-08		28.2	9.65e-09	28.2	1.463e-08	28.2	1.737e-08		28.2	3.631e-08	28.2	3.638e-08	28.2	3.771e-08		28.2	3.087e-07	28.2	2.874e-07	28.2	4.154e-07		28.2	4.896e-08	28.2	4.995e-08		28.2	1.463e-08	28.2	8.365e-08		28.2
28.3	2.949e-08	28.3	2.905e-08	28.3	4.891e-08	28.3	1.465e-08	28.3	3.631e-08		28.3	2.188e-08	28.3	4.891e-08	28.3	7.368e-08		28.3	9.634e-09	28.3	1.465e-08	28.3	1.729e-08		28.3	3.625e-08	28.3	3.631e-08	28.3	3.759e-08		28.3	3.086e-07	28.3	2.872e-07	28.3	4.153e-07		28.3	4.891e-08	28.3	4.993e-08		28.3	1.465e-08	28.3	8.363e-08		28.3
28.4	2.944e-08	28.4	2.903e-08	28.4	4.877e-08	28.4	1.466e-08	28.4	3.618e-08		28.4	2.184e-08	28.4	4.877e-08	28.4	7.365e-08		28.4	9.684e-09	28.4	1.466e-08	28.4	1.729e-08		28.4	3.612e-08	28.4	3.618e-08	28.4	3.758e-08		28.4	3.086e-07	28.4	2.867e-07	28.4	4.153e-07		28.4	4.877e-08	28.4	5.001e-08		28.4	1.466e-08	28.4	8.356e-08		28.4
28.5	2.944e-08	28.5	2.898e-08	28.5	4.872e-08	28.5	1.459e-08	28.5	3.62e-08		28.5	2.177e-08	28.5	4.872e-08	28.5	7.357e-08		28.5	9.64e-09	28.5	1.459e-08	28.5	1.728e-08		28.5	3.609e-08	28.5	3.62e-08	28.5	3.748e-08		28.5	3.085e-07	28.5	2.866e-07	28.5	4.151e-07		28.5	4.872e-08	28.5	4.99e-08		28.5	1.459e-08	28.5	8.352e-08		28.5
28.6	2.934e-08	28.6	2.904e-08	28.6	4.862e-08	28.6	1.458e-08	28.6	3.612e-08		28.6	2.163e-08	28.6	4.862e-08	28.6	7.335e-08		28.6	9.645e-09	28.6	1.458e-08	28.6	1.725e-08		28.6	3.603e-08	28.6	3.612e-08	28.6	3.742e-08		28.6	3.083e-07	28.6	2.862e-07	28.6	4.148e-07		28.6	4.862e-08	28.6	4.992e-08		28.6	1.458e-08	28.6	8.347e-08		28.6
28.7	2.93e-08	28.7	2.902e-08	28.7	4.855e-08	28.7	1.461e-08	28.7	3.608e-08		28.7	2.161e-08	28.7	4.855e-08	28.7	7.329e-08		28.7	9.647e-09	28.7	1.461e-08	28.7	1.725e-08		28.7	3.606e-08	28.7	3.608e-08	28.7	3.731e-08		28.7	3.081e-07	28.7	2.86e-07	28.7	4.148e-07		28.7	4.855e-08	28.7	4.984e-08		28.7	1.461e-08	28.7	8.343e-08		28.7
28.8	2.923e-08	28.8	2.9e-08	28.8	4.851e-08	28.8	1.469e-08	28.8	3.607e-08		28.8	2.165e-08	28.8	4.851e-08	28.8	7.313e-08		28.8	9.656e-09	28.8	1.469e-08	28.8	1.721e-08		28.8	3.601e-08	28.8	3.607e-08	28.8	3.733e-08		28.8	3.081e-07	28.8	2.859e-07	28.8	4.146e-07		28.8	4.851e-08	28.8	4.99e-08		28.8	1.469e-08	28.8	8.339e-08		28.8
28.9	2.922e-08	28.9	2.904e-08	28.9	4.84e-08	28.9	1.465e-08	28.9	3.594e-08		28.9	2.171e-08	28.9	4.84e-08	28.9	7.305e-08		28.9	9.636e-09	28.9	1.465e-08	28.9	1.717e-08		28.9	3.581e-08	28.9	3.594e-08	28.9	3.733e-08		28.9	3.079e-07	28.9	2.855e-07	28.9	4.145e-07		28.9	4.84e-08	28.9	4.99e-08		28.9	1.465e-08	28.9	8.32e-08		28.9
29	2.917e-08	29	2.899e-08	29	4.834e-08	29	1.46e-08	29	3.583e-08		29	2.164e-08	29	4.834e-08	29	7.296e-08		29	9.722e-09	29	1.46e-08	29	1.721e-08		29	3.584e-08	29	3.583e-08	29	3.711e-08		29	3.078e-07	29	2.853e-07	29	4.143e-07		29	4.834e-08	29	4.992e-08		29	1.46e-08	29	8.325e-08		29
29.1	2.915e-08	29.1	2.896e-08	29.1	4.832e-08	29.1	1.463e-08	29.1	3.584e-08		29.1	2.174e-08	29.1	4.832e-08	29.1	7.28e-08		29.1	9.633e-09	29.1	1.463e-08	29.1	1.711e-08		29.1	3.579e-08	29.1	3.584e-08	29.1	3.714e-08		29.1	3.076e-07	29.1	2.85e-07	29.1	4.142e-07		29.1	4.832e-08	29.1	4.976e-08		29.1	1.463e-08	29.1	8.331e-08		29.1
29.2	2.917e-08	29.2	2.893e-08	29.2	4.827e-08	29.2	1.459e-08	29.2	3.583e-08		29.2	2.163e-08	29.2	4.827e-08	29.2	7.279e-08		29.2	9.69e-09	29.2	1.459e-08	29.2	1.707e-08		29.2	3.576e-08	29.2	3.583e-08	29.2	3.707e-08		29.2	3.076e-07	29.2	2.848e-07	29.2	4.141e-07		29.2	4.827e-08	29.2	4.988e-08		29.2	1.459e-08	29.2	8.317e-08		29.2
29.3	2.899e-08	29.3	2.885e-08	29.3	4.817e-08	29.3	1.454e-08	29.3	3.569e-08		29.3	2.159e-08	29.3	4.817e-08	29.3	7.274e-08		29.3	9.653e-09	29.3	1.454e-08	29.3	1.707e-08		29.3	3.571e-08	29.3	3.569e-08	29.3	3.702e-08		29.3	3.074e-07	29.3	2.845e-07	29.3	4.14e-07		29.3	4.817e-08	29.3	4.988e-08		29.3	1.454e-08	29.3	8.324e-08		29.3
29.4	2.896e-08	29.4	2.895e-08	29.4	4.817e-08	29.4	1.45e-08	29.4	3.572e-08		29.4	2.159e-08	29.4	4.817e-08	29.4	7.261e-08		29.4	9.716e-09	29.4	1.45e-08	29.4	1.706e-08		29.4	3.568e-08	29.4	3.572e-08	29.4	3.69e-08		29.4	3.074e-07	29.4	2.841e-07	29.4	4.137e-07		29.4	4.817e-08	29.4	4.984e-08		29.4	1.45e-08	29.4	8.31e-08		29.4
29.5	2.896e-08	29.5	2.895e-08	29.5	4.809e-08	29.5	1.465e-08	29.5	3.564e-08		29.5	2.159e-08	29.5	4.809e-08	29.5	7.252e-08		29.5	9.647e-09	29.5	1.465e-08	29.5	1.707e-08		29.5	3.553e-08	29.5	3.564e-08	29.5	3.689e-08		29.5	3.073e-07	29.5	2.839e-07	29.5	4.136e-07		29.5	4.809e-08	29.5	4.986e-08		29.5	1.465e-08	29.5	8.309e-08		29.5
29.6	2.892e-08	29.6	2.892e-08	29.6	4.793e-08	29.6	1.476e-08	29.6	3.554e-08		29.6	2.153e-08	29.6	4.793e-08	29.6	7.25e-08		29.6	9.676e-09	29.6	1.476e-08	29.6	1.702e-08		29.6	3.549e-08	29.6	3.554e-08	29.6	3.681e-08		29.6	3.071e-07	29.6	2.837e-07	29.6	4.135e-07		29.6	4.793e-08	29.6	4.984e-08		29.6	1.476e-08	29.6	8.304e-08		29.6
29.7	2.892e-08	29.7	2.896e-08	29.7	4.785e-08	29.7	1.477e-08	29.7	3.547e-08		29.7	2.151e-08	29.7	4.785e-08	29.7	7.238e-08		29.7	9.678e-09	29.7	1.477e-08	29.7	1.706e-08		29.7	3.544e-08	29.7	3.547e-08	29.7	3.68e-08		29.7	3.069e-07	29.7	2.833e-07	29.7	4.134e-07		29.7	4.785e-08	29.7	4.993e-08		29.7	1.477e-08	29.7	8.291e-08		29.7
29.8	2.886e-08	29.8	2.898e-08	29.8	4.781e-08	29.8	1.474e-08	29.8	3.544e-08		29.8	2.148e-08	29.8	4.781e-08	29.8	7.236e-08		29.8	9.696e-09	29.8	1.474e-08	29.8	1.689e-08		29.8	3.539e-08	29.8	3.544e-08	29.8	3.674e-08		29.8	3.068e-07	29.8	2.831e-07	29.8	4.132e-07		29.8	4.781e-08	29.8	4.974e-08		29.8	1.474e-08	29.8	8.301e-08		29.8
29.9	2.88e-08	29.9	2.89e-08	29.9	4.78e-08	29.9	1.463e-08	29.9	3.531e-08		29.9	2.145e-08	29.9	4.78e-08	29.9	7.246e-08		29.9	9.635e-09	29.9	1.463e-08	29.9	1.693e-08		29.9	3.536e-08	29.9	3.531e-08	29.9	3.674e-08		29.9	3.067e-07	29.9	2.829e-07	29.9	4.131e-07		29.9	4.78e-08	29.9	4.98e-08		29.9	1.463e-08	29.9	8.293e-08		29.9
30	2.88e-08	30	2.884e-08	30	4.772e-08	30	1.462e-08	30	3.529e-08		30	2.145e-08	30	4.772e-08	30	7.225e-08		30	9.655e-09	30	1.462e-08	30	1.696e-08		30	3.527e-08	30	3.529e-08	30	3.665e-08		30	3.067e-07	30	2.826e-07	30	4.129e-07		30	4.772e-08	30	4.983e-08		30	1.462e-08	30	8.286e-08		30
30.1	2.876e-08	30.1	2.885e-08	30.1	4.769e-08	30.1	1.455e-08	30.1	3.524e-08		30.1	2.145e-08	30.1	4.769e-08	30.1	7.214e-08		30.1	9.634e-09	30.1	1.455e-08	30.1	1.69e-08		30.1	3.521e-08	30.1	3.524e-08	30.1	3.653e-08		30.1	3.066e-07	30.1	2.823e-07	30.1	4.128e-07		30.1	4.769e-08	30.1	4.975e-08		30.1	1.455e-08	30.1	8.282e-08		30.1
30.2	2.874e-08	30.2	2.888e-08	30.2	4.755e-08	30.2	1.442e-08	30.2	3.528e-08		30.2	2.143e-08	30.2	4.755e-08	30.2	7.207e-08		30.2	9.651e-09	30.2	1.442e-08	30.2	1.689e-08		30.2	3.528e-08	30.2	3.528e-08	30.2	3.643e-08		30.2	3.064e-07	30.2	2.821e-07	30.2	4.127e-07		30.2	4.755e-08	30.2	4.973e-08		30.2	1.442e-08	30.2	8.29e-08		30.2
30.3	2.866e-08	30.3	2.889e-08	30.3	4.754e-08	30.3	1.438e-08	30.3	3.514e-08		30.3	2.14e-08	30.3	4.754e-08	30.3	7.192e-08		30.3	9.625e-09	30.3	1.438e-08	30.3	1.688e-08		30.3	3.511e-08	30.3	3.514e-08	30.3	3.64e-08		30.3	3.062e-07	30.3	2.819e-07	30.3	4.125e-07		30.3	4.754e-08	30.3	4.969e-08		30.3	1.438e-08	30.3	8.277e-08		30.3
30.4	2.863e-08	30.4	2.88e-08	30.4	4.745e-08	30.4	1.44e-08	30.4	3.511e-08		30.4	2.132e-08	30.4	4.745e-08	30.4	7.182e-08		30.4	9.66e-09	30.4	1.44e-08	30.4	1.677e-08		30.4	3.512e-08	30.4	3.511e-08	30.4	3.638e-08		30.4	3.061e-07	30.4	2.816e-07	30.4	4.123e-07		30.4	4.745e-08	30.4	4.975e-08		30.4	1.44e-08	30.4	8.259e-08		30.4
30.5	2.86e-08	30.5	2.885e-08	30.5	4.749e-08	30.5	1.436e-08	30.5	3.498e-08		30.5	2.133e-08	30.5	4.749e-08	30.5	7.169e-08		30.5	9.61e-09	30.5	1.436e-08	30.5	1.676e-08		30.5	3.5e-08	30.5	3.498e-08	30.5	3.633e-08		30.5	3.062e-07	30.5	2.813e-07	30.5	4.122e-07		30.5	4.749e-08	30.5	4.978e-08		30.5	1.436e-08	30.5	8.278e-08		30.5
30.6	2.852e-08	30.6	2.885e-08	30.6	4.736e-08	30.6	1.425e-08	30.6	3.505e-08		30.6	2.132e-08	30.6	4.736e-08	30.6	7.096e-08		30.6	9.661e-09	30.6	1.425e-08	30.6	1.683e-08		30.6	3.5e-08	30.6	3.505e-08	30.6	3.625e-08		30.6	3.059e-07	30.6	2.812e-07	30.6	4.121e-07		30.6	4.736e-08	30.6	4.966e-08		30.6	1.425e-08	30.6	8.252e-08		30.6
30.7	2.847e-08	30.7	2.889e-08	30.7	4.727e-08	30.7	1.427e-08	30.7	3.498e-08		30.7	2.14e-08	30.7	4.727e-08	30.7	7.109e-08		30.7	9.644e-09	30.7	1.427e-08	30.7	1.676e-08		30.7	3.496e-08	30.7	3.498e-08	30.7	3.63e-08		30.7	3.058e-07	30.7	2.808e-07	30.7	4.12e-07		30.7	4.727e-08	30.7	4.971e-08		30.7	1.427e-08	30.7	8.267e-08		30.7
30.8	2.842e-08	30.8	2.886e-08	30.8	4.721e-08	30.8	1.435e-08	30.8	3.488e-08		30.8	2.137e-08	30.8	4.721e-08	30.8	7.12e-08		30.8	9.627e-09	30.8	1.435e-08	30.8	1.675e-08		30.8	3.488e-08	30.8	3.488e-08	30.8	3.619e-08		30.8	3.057e-07	30.8	2.806e-07	30.8	4.119e-07		30.8	4.721e-08	30.8	4.967e-08		30.8	1.435e-08	30.8	8.262e-08		30.8
30.9	2.842e-08	30.9	2.883e-08	30.9	4.714e-08	30.9	1.433e-08	30.9	3.49e-08		30.9	2.138e-08	30.9	4.714e-08	30.9	7.134e-08		30.9	9.608e-09	30.9	1.433e-08	30.9	1.667e-08		30.9	3.468e-08	30.9	3.49e-08	30.9	3.612e-08		30.9	3.055e-07	30.9	2.802e-07	30.9	4.118e-07		30.9	4.714e-08	30.9	4.963e-08		30.9	1.433e-08	30.9	8.271e-08		30.9
31	2.838e-08	31	2.888e-08	31	4.713e-08	31	1.435e-08	31	3.479e-08		31	2.135e-08	31	4.713e-08	31	7.111e-08		31	9.631e-09	31	1.435e-08	31	1.677e-08		31	3.47e-08	31	3.479e-08	31	3.604e-08		31	3.053e-07	31	2.8e-07	31	4.116e-07		31	4.713e-08	31	4.971e-08		31	1.435e-08	31	8.26e-08		31
31.1	2.83e-08	31.1	2.884e-08	31.1	4.701e-08	31.1	1.43e-08	31.1	3.472e-08		31.1	2.124e-08	31.1	4.701e-08	31.1	7.094e-08		31.1	9.586e-09	31.1	1.43e-08	31.1	1.678e-08		31.1	3.472e-08	31.1	3.472e-08	31.1	3.594e-08		31.1	3.052e-07	31.1	2.799e-07	31.1	4.114e-07		31.1	4.701e-08	31.1	4.976e-08		31.1	1.43e-08	31.1	8.256e-08		31.1
31.2	2.828e-08	31.2	2.883e-08	31.2	4.699e-08	31.2	1.427e-08	31.2	3.469e-08		31.2	2.129e-08	31.2	4.699e-08	31.2	7.094e-08		31.2	9.569e-09	31.2	1.427e-08	31.2	1.664e-08		31.2	3.466e-08	31.2	3.469e-08	31.2	3.596e-08		31.2	3.053e-07	31.2	2.796e-07	31.2	4.113e-07		31.2	4.699e-08	31.2	4.973e-08		31.2	1.427e-08	31.2	8.258e-08		31.2
31.3	2.824e-08	31.3	2.885e-08	31.3	4.69e-08	31.3	1.418e-08	31.3	3.468e-08		31.3	2.115e-08	31.3	4.69e-08	31.3	7.08e-08		31.3	9.652e-09	31.3	1.418e-08	31.3	1.664e-08		31.3	3.459e-08	31.3	3.468e-08	31.3	3.59e-08		31.3	3.05e-07	31.3	2.793e-07	31.3	4.111e-07		31.3	4.69e-08	31.3	4.971e-08		31.3	1.418e-08	31.3	8.249e-08		31.3
31.4	2.822e-08	31.4	2.882e-08	31.4	4.683e-08	31.4	1.424e-08	31.4	3.464e-08		31.4	2.121e-08	31.4	4.683e-08	31.4	7.076e-08		31.4	9.634e-09	31.4	1.424e-08	31.4	1.664e-08		31.4	3.458e-08	31.4	3.464e-08	31.4	3.588e-08		31.4	3.049e-07	31.4	2.791e-07	31.4	4.11e-07		31.4	4.683e-08	31.4	4.974e-08		31.4	1.424e-08	31.4	8.24e-08		31.4
31.5	2.826e-08	31.5	2.877e-08	31.5	4.675e-08	31.5	1.42e-08	31.5	3.452e-08		31.5	2.111e-08	31.5	4.675e-08	31.5	7.068e-08		31.5	9.575e-09	31.5	1.42e-08	31.5	1.656e-08		31.5	3.447e-08	31.5	3.452e-08	31.5	3.586e-08		31.5	3.048e-07	31.5	2.789e-07	31.5	4.109e-07		31.5	4.675e-08	31.5	4.966e-08		31.5	1.42e-08	31.5	8.231e-08		31.5
31.6	2.815e-08	31.6	2.879e-08	31.6	4.679e-08	31.6	1.422e-08	31.6	3.451e-08		31.6	2.116e-08	31.6	4.679e-08	31.6	7.055e-08		31.6	9.64e-09	31.6	1.422e-08	31.6	1.665e-08		31.6	3.442e-08	31.6	3.451e-08	31.6	3.584e-08		31.6	3.047e-07	31.6	2.787e-07	31.6	4.108e-07		31.6	4.679e-08	31.6	4.973e-08		31.6	1.422e-08	31.6	8.231e-08		31.6
31.7	2.812e-08	31.7	2.883e-08	31.7	4.67e-08	31.7	1.422e-08	31.7	3.444e-08		31.7	2.118e-08	31.7	4.67e-08	31.7	7.044e-08		31.7	9.58e-09	31.7	1.422e-08	31.7	1.656e-08		31.7	3.445e-08	31.7	3.444e-08	31.7	3.568e-08		31.7	3.046e-07	31.7	2.784e-07	31.7	4.106e-07		31.7	4.67e-08	31.7	4.956e-08		31.7	1.422e-08	31.7	8.243e-08		31.7
31.8	2.81e-08	31.8	2.876e-08	31.8	4.663e-08	31.8	1.416e-08	31.8	3.45e-08		31.8	2.104e-08	31.8	4.663e-08	31.8	7.038e-08		31.8	9.67e-09	31.8	1.416e-08	31.8	1.661e-08		31.8	3.439e-08	31.8	3.45e-08	31.8	3.563e-08		31.8	3.045e-07	31.8	2.783e-07	31.8	4.105e-07		31.8	4.663e-08	31.8	4.964e-08		31.8	1.416e-08	31.8	8.23e-08		31.8
31.9	2.809e-08	31.9	2.879e-08	31.9	4.658e-08	31.9	1.414e-08	31.9	3.435e-08		31.9	2.115e-08	31.9	4.658e-08	31.9	7.037e-08		31.9	9.626e-09	31.9	1.414e-08	31.9	1.65e-08		31.9	3.43e-08	31.9	3.435e-08	31.9	3.565e-08		31.9	3.045e-07	31.9	2.78e-07	31.9	4.103e-07		31.9	4.658e-08	31.9	4.959e-08		31.9	1.414e-08	31.9	8.231e-08		31.9
32	2.804e-08	32	2.878e-08	32	4.652e-08	32	1.411e-08	32	3.431e-08		32	2.109e-08	32	4.652e-08	32	7.018e-08		32	9.66e-09	32	1.411e-08	32	1.648e-08		32	3.432e-08	32	3.431e-08	32	3.559e-08		32	3.044e-07	32	2.779e-07	32	4.102e-07		32	4.652e-08	32	4.966e-08		32	1.411e-08	32	8.232e-08		32
32.1	2.8e-08	32.1	2.875e-08	32.1	4.644e-08	32.1	1.414e-08	32.1	3.42e-08		32.1	2.109e-08	32.1	4.644e-08	32.1	7.014e-08		32.1	9.594e-09	32.1	1.414e-08	32.1	1.655e-08		32.1	3.426e-08	32.1	3.42e-08	32.1	3.554e-08		32.1	3.04e-07	32.1	2.777e-07	32.1	4.101e-07		32.1	4.644e-08	32.1	4.956e-08		32.1	1.414e-08	32.1	8.205e-08		32.1
32.2	2.789e-08	32.2	2.877e-08	32.2	4.644e-08	32.2	1.412e-08	32.2	3.422e-08		32.2	2.116e-08	32.2	4.644e-08	32.2	7.003e-08		32.2	9.612e-09	32.2	1.412e-08	32.2	1.648e-08		32.2	3.419e-08	32.2	3.422e-08	32.2	3.549e-08		32.2	3.039e-07	32.2	2.775e-07	32.2	4.1e-07		32.2	4.644e-08	32.2	4.956e-08		32.2	1.412e-08	32.2	8.214e-08		32.2
32.3	2.796e-08	32.3	2.874e-08	32.3	4.631e-08	32.3	1.408e-08	32.3	3.424e-08		32.3	2.116e-08	32.3	4.631e-08	32.3	6.992e-08		32.3	9.609e-09	32.3	1.408e-08	32.3	1.65e-08		32.3	3.412e-08	32.3	3.424e-08	32.3	3.538e-08		32.3	3.038e-07	32.3	2.773e-07	32.3	4.098e-07		32.3	4.631e-08	32.3	4.96e-08		32.3	1.408e-08	32.3	8.213e-08		32.3
32.4	2.789e-08	32.4	2.87e-08	32.4	4.629e-08	32.4	1.415e-08	32.4	3.405e-08		32.4	2.108e-08	32.4	4.629e-08	32.4	6.977e-08		32.4	9.654e-09	32.4	1.415e-08	32.4	1.646e-08		32.4	3.405e-08	32.4	3.405e-08	32.4	3.536e-08		32.4	3.037e-07	32.4	2.772e-07	32.4	4.097e-07		32.4	4.629e-08	32.4	4.956e-08		32.4	1.415e-08	32.4	8.204e-08		32.4
32.5	2.789e-08	32.5	2.876e-08	32.5	4.633e-08	32.5	1.409e-08	32.5	3.397e-08		32.5	2.108e-08	32.5	4.633e-08	32.5	6.972e-08		32.5	9.636e-09	32.5	1.409e-08	32.5	1.641e-08		32.5	3.394e-08	32.5	3.397e-08	32.5	3.525e-08		32.5	3.035e-07	32.5	2.77e-07	32.5	4.096e-07		32.5	4.633e-08	32.5	4.958e-08		32.5	1.409e-08	32.5	8.207e-08		32.5
32.6	2.781e-08	32.6	2.882e-08	32.6	4.619e-08	32.6	1.412e-08	32.6	3.403e-08		32.6	2.1e-08	32.6	4.619e-08	32.6	6.963e-08		32.6	9.624e-09	32.6	1.412e-08	32.6	1.648e-08		32.6	3.405e-08	32.6	3.403e-08	32.6	3.52e-08		32.6	3.034e-07	32.6	2.766e-07	32.6	4.095e-07		32.6	4.619e-08	32.6	4.949e-08		32.6	1.412e-08	32.6	8.207e-08		32.6
32.7	2.781e-08	32.7	2.878e-08	32.7	4.608e-08	32.7	1.407e-08	32.7	3.393e-08		32.7	2.099e-08	32.7	4.608e-08	32.7	6.971e-08		32.7	9.618e-09	32.7	1.407e-08	32.7	1.639e-08		32.7	3.385e-08	32.7	3.393e-08	32.7	3.511e-08		32.7	3.033e-07	32.7	2.765e-07	32.7	4.094e-07		32.7	4.608e-08	32.7	4.944e-08		32.7	1.407e-08	32.7	8.198e-08		32.7
32.8	2.778e-08	32.8	2.869e-08	32.8	4.609e-08	32.8	1.406e-08	32.8	3.394e-08		32.8	2.103e-08	32.8	4.609e-08	32.8	6.969e-08		32.8	9.597e-09	32.8	1.406e-08	32.8	1.637e-08		32.8	3.382e-08	32.8	3.394e-08	32.8	3.501e-08		32.8	3.032e-07	32.8	2.762e-07	32.8	4.091e-07		32.8	4.609e-08	32.8	4.952e-08		32.8	1.406e-08	32.8	8.192e-08		32.8
32.9	2.77e-08	32.9	2.875e-08	32.9	4.599e-08	32.9	1.411e-08	32.9	3.391e-08		32.9	2.098e-08	32.9	4.599e-08	32.9	6.964e-08		32.9	9.626e-09	32.9	1.411e-08	32.9	1.642e-08		32.9	3.387e-08	32.9	3.391e-08	32.9	3.503e-08		32.9	3.031e-07	32.9	2.761e-07	32.9	4.09e-07		32.9	4.599e-08	32.9	4.942e-08		32.9	1.411e-08	32.9	8.195e-08		32.9
33	2.772e-08	33	2.875e-08	33	4.601e-08	33	1.406e-08	33	3.386e-08		33	2.102e-08	33	4.601e-08	33	6.943e-08		33	9.606e-09	33	1.406e-08	33	1.633e-08		33	3.382e-08	33	3.386e-08	33	3.491e-08		33	3.029e-07	33	2.758e-07	33	4.089e-07		33	4.601e-08	33	4.952e-08		33	1.406e-08	33	8.198e-08		33
33.1	2.773e-08	33.1	2.871e-08	33.1	4.592e-08	33.1	1.412e-08	33.1	3.375e-08		33.1	2.09e-08	33.1	4.592e-08	33.1	6.938e-08		33.1	9.549e-09	33.1	1.412e-08	33.1	1.637e-08		33.1	3.377e-08	33.1	3.375e-08	33.1	3.489e-08		33.1	3.027e-07	33.1	2.755e-07	33.1	4.088e-07		33.1	4.592e-08	33.1	4.943e-08		33.1	1.412e-08	33.1	8.19e-08		33.1
33.2	2.757e-08	33.2	2.869e-08	33.2	4.585e-08	33.2	1.412e-08	33.2	3.372e-08		33.2	2.096e-08	33.2	4.585e-08	33.2	6.931e-08		33.2	9.554e-09	33.2	1.412e-08	33.2	1.631e-08		33.2	3.368e-08	33.2	3.372e-08	33.2	3.486e-08		33.2	3.026e-07	33.2	2.753e-07	33.2	4.086e-07		33.2	4.585e-08	33.2	4.94e-08		33.2	1.412e-08	33.2	8.193e-08		33.2
33.3	2.761e-08	33.3	2.874e-08	33.3	4.585e-08	33.3	1.427e-08	33.3	3.373e-08		33.3	2.082e-08	33.3	4.585e-08	33.3	6.926e-08		33.3	9.554e-09	33.3	1.427e-08	33.3	1.628e-08		33.3	3.355e-08	33.3	3.373e-08	33.3	3.475e-08		33.3	3.025e-07	33.3	2.752e-07	33.3	4.085e-07		33.3	4.585e-08	33.3	4.943e-08		33.3	1.427e-08	33.3	8.184e-08		33.3
33.4	2.752e-08	33.4	2.871e-08	33.4	4.579e-08	33.4	1.432e-08	33.4	3.365e-08		33.4	2.088e-08	33.4	4.579e-08	33.4	6.922e-08		33.4	9.588e-09	33.4	1.432e-08	33.4	1.63e-08		33.4	3.354e-08	33.4	3.365e-08	33.4	3.483e-08		33.4	3.023e-07	33.4	2.749e-07	33.4	4.085e-07		33.4	4.579e-08	33.4	4.94e-08		33.4	1.432e-08	33.4	8.192e-08		33.4
33.5	2.757e-08	33.5	2.868e-08	33.5	4.574e-08	33.5	1.43e-08	33.5	3.365e-08		33.5	2.084e-08	33.5	4.574e-08	33.5	6.901e-08		33.5	9.592e-09	33.5	1.43e-08	33.5	1.623e-08		33.5	3.354e-08	33.5	3.365e-08	33.5	3.468e-08		33.5	3.022e-07	33.5	2.747e-07	33.5	4.083e-07		33.5	4.574e-08	33.5	4.936e-08		33.5	1.43e-08	33.5	8.197e-08		33.5
33.6	2.753e-08	33.6	2.868e-08	33.6	4.567e-08	33.6	1.421e-08	33.6	3.36e-08		33.6	2.081e-08	33.6	4.567e-08	33.6	6.89e-08		33.6	9.626e-09	33.6	1.421e-08	33.6	1.622e-08		33.6	3.35e-08	33.6	3.36e-08	33.6	3.45e-08		33.6	3.02e-07	33.6	2.745e-07	33.6	4.081e-07		33.6	4.567e-08	33.6	4.934e-08		33.6	1.421e-08	33.6	8.201e-08		33.6
33.7	2.75e-08	33.7	2.867e-08	33.7	4.567e-08	33.7	1.413e-08	33.7	3.358e-08		33.7	2.077e-08	33.7	4.567e-08	33.7	6.884e-08		33.7	9.538e-09	33.7	1.413e-08	33.7	1.621e-08		33.7	3.345e-08	33.7	3.358e-08	33.7	3.454e-08		33.7	3.019e-07	33.7	2.743e-07	33.7	4.082e-07		33.7	4.567e-08	33.7	4.938e-08		33.7	1.413e-08	33.7	8.196e-08		33.7
33.8	2.746e-08	33.8	2.871e-08	33.8	4.559e-08	33.8	1.413e-08	33.8	3.345e-08		33.8	2.08e-08	33.8	4.559e-08	33.8	6.886e-08		33.8	9.533e-09	33.8	1.413e-08	33.8	1.62e-08		33.8	3.34e-08	33.8	3.345e-08	33.8	3.449e-08		33.8	3.018e-07	33.8	2.741e-07	33.8	4.08e-07		33.8	4.559e-08	33.8	4.933e-08		33.8	1.413e-08	33.8	8.189e-08		33.8
33.9	2.735e-08	33.9	2.871e-08	33.9	4.548e-08	33.9	1.411e-08	33.9	3.334e-08		33.9	2.074e-08	33.9	4.548e-08	33.9	6.883e-08		33.9	9.574e-09	33.9	1.411e-08	33.9	1.619e-08		33.9	3.341e-08	33.9	3.334e-08	33.9	3.452e-08		33.9	3.017e-07	33.9	2.739e-07	33.9	4.079e-07		33.9	4.548e-08	33.9	4.937e-08		33.9	1.411e-08	33.9	8.192e-08		33.9
34	2.733e-08	34	2.864e-08	34	4.544e-08	34	1.411e-08	34	3.339e-08		34	2.076e-08	34	4.544e-08	34	6.86e-08		34	9.55e-09	34	1.411e-08	34	1.618e-08		34	3.331e-08	34	3.339e-08	34	3.438e-08		34	3.016e-07	34	2.737e-07	34	4.077e-07		34	4.544e-08	34	4.933e-08		34	1.411e-08	34	8.199e-08		34
34.1	2.733e-08	34.1	2.86e-08	34.1	4.541e-08	34.1	1.409e-08	34.1	3.333e-08		34.1	2.073e-08	34.1	4.541e-08	34.1	6.861e-08		34.1	9.564e-09	34.1	1.409e-08	34.1	1.613e-08		34.1	3.321e-08	34.1	3.333e-08	34.1	3.43e-08		34.1	3.015e-07	34.1	2.736e-07	34.1	4.077e-07		34.1	4.541e-08	34.1	4.931e-08		34.1	1.409e-08	34.1	8.212e-08		34.1
34.2	2.727e-08	34.2	2.86e-08	34.2	4.535e-08	34.2	1.41e-08	34.2	3.333e-08		34.2	2.072e-08	34.2	4.535e-08	34.2	6.844e-08		34.2	9.553e-09	34.2	1.41e-08	34.2	1.616e-08		34.2	3.328e-08	34.2	3.333e-08	34.2	3.433e-08		34.2	3.014e-07	34.2	2.735e-07	34.2	4.075e-07		34.2	4.535e-08	34.2	4.931e-08		34.2	1.41e-08	34.2	8.184e-08		34.2
34.3	2.725e-08	34.3	2.865e-08	34.3	4.534e-08	34.3	1.402e-08	34.3	3.319e-08		34.3	2.072e-08	34.3	4.534e-08	34.3	6.841e-08		34.3	9.58e-09	34.3	1.402e-08	34.3	1.613e-08		34.3	3.322e-08	34.3	3.319e-08	34.3	3.42e-08		34.3	3.013e-07	34.3	2.732e-07	34.3	4.074e-07		34.3	4.534e-08	34.3	4.928e-08		34.3	1.402e-08	34.3	8.188e-08		34.3
34.4	2.73e-08	34.4	2.868e-08	34.4	4.526e-08	34.4	1.396e-08	34.4	3.328e-08		34.4	2.065e-08	34.4	4.526e-08	34.4	6.837e-08		34.4	9.578e-09	34.4	1.396e-08	34.4	1.61e-08		34.4	3.309e-08	34.4	3.328e-08	34.4	3.424e-08		34.4	3.012e-07	34.4	2.73e-07	34.4	4.072e-07		34.4	4.526e-08	34.4	4.925e-08		34.4	1.396e-08	34.4	8.187e-08		34.4
34.5	2.721e-08	34.5	2.862e-08	34.5	4.521e-08	34.5	1.396e-08	34.5	3.309e-08		34.5	2.059e-08	34.5	4.521e-08	34.5	6.819e-08		34.5	9.571e-09	34.5	1.396e-08	34.5	1.608e-08		34.5	3.306e-08	34.5	3.309e-08	34.5	3.42e-08		34.5	3.01e-07	34.5	2.728e-07	34.5	4.071e-07		34.5	4.521e-08	34.5	4.926e-08		34.5	1.396e-08	34.5	8.19e-08		34.5
34.6	2.717e-08	34.6	2.863e-08	34.6	4.509e-08	34.6	1.394e-08	34.6	3.301e-08		34.6	2.063e-08	34.6	4.509e-08	34.6	6.804e-08		34.6	9.538e-09	34.6	1.394e-08	34.6	1.605e-08		34.6	3.307e-08	34.6	3.301e-08	34.6	3.425e-08		34.6	3.009e-07	34.6	2.726e-07	34.6	4.069e-07		34.6	4.509e-08	34.6	4.933e-08		34.6	1.394e-08	34.6	8.174e-08		34.6
34.7	2.713e-08	34.7	2.864e-08	34.7	4.513e-08	34.7	1.395e-08	34.7	3.307e-08		34.7	2.061e-08	34.7	4.513e-08	34.7	6.81e-08		34.7	9.523e-09	34.7	1.395e-08	34.7	1.602e-08		34.7	3.302e-08	34.7	3.307e-08	34.7	3.414e-08		34.7	3.007e-07	34.7	2.724e-07	34.7	4.068e-07		34.7	4.513e-08	34.7	4.929e-08		34.7	1.395e-08	34.7	8.187e-08		34.7
34.8	2.707e-08	34.8	2.866e-08	34.8	4.508e-08	34.8	1.393e-08	34.8	3.3e-08		34.8	2.06e-08	34.8	4.508e-08	34.8	6.8e-08		34.8	9.519e-09	34.8	1.393e-08	34.8	1.606e-08		34.8	3.3e-08	34.8	3.3e-08	34.8	3.405e-08		34.8	3.006e-07	34.8	2.723e-07	34.8	4.067e-07		34.8	4.508e-08	34.8	4.932e-08		34.8	1.393e-08	34.8	8.172e-08		34.8
34.9	2.713e-08	34.9	2.866e-08	34.9	4.498e-08	34.9	1.392e-08	34.9	3.3e-08		34.9	2.058e-08	34.9	4.498e-08	34.9	6.796e-08		34.9	9.492e-09	34.9	1.392e-08	34.9	1.602e-08		34.9	3.296e-08	34.9	3.3e-08	34.9	3.402e-08		34.9	3.005e-07	34.9	2.721e-07	34.9	4.067e-07		34.9	4.498e-08	34.9	4.924e-08		34.9	1.392e-08	34.9	8.166e-08		34.9
35	2.698e-08	35	2.864e-08	35	4.491e-08	35	1.391e-08	35	3.291e-08		35	2.043e-08	35	4.491e-08	35	6.797e-08		35	9.539e-09	35	1.391e-08	35	1.598e-08		35	3.289e-08	35	3.291e-08	35	3.389e-08		35	3.005e-07	35	2.719e-07	35	4.065e-07		35	4.491e-08	35	4.918e-08		35	1.391e-08	35	8.174e-08		35
35.1	2.7e-08	35.1	2.862e-08	35.1	4.49e-08	35.1	1.403e-08	35.1	3.281e-08		35.1	2.052e-08	35.1	4.49e-08	35.1	6.783e-08		35.1	9.526e-09	35.1	1.403e-08	35.1	1.597e-08		35.1	3.278e-08	35.1	3.281e-08	35.1	3.391e-08		35.1	3.003e-07	35.1	2.718e-07	35.1	4.064e-07		35.1	4.49e-08	35.1	4.921e-08		35.1	1.403e-08	35.1	8.175e-08		35.1
35.2	2.7e-08	35.2	2.856e-08	35.2	4.488e-08	35.2	1.402e-08	35.2	3.288e-08		35.2	2.048e-08	35.2	4.488e-08	35.2	6.773e-08		35.2	9.526e-09	35.2	1.402e-08	35.2	1.599e-08		35.2	3.278e-08	35.2	3.288e-08	35.2	3.382e-08		35.2	3.003e-07	35.2	2.716e-07	35.2	4.064e-07		35.2	4.488e-08	35.2	4.921e-08		35.2	1.402e-08	35.2	8.171e-08		35.2
35.3	2.703e-08	35.3	2.857e-08	35.3	4.478e-08	35.3	1.397e-08	35.3	3.272e-08		35.3	2.056e-08	35.3	4.478e-08	35.3	6.772e-08		35.3	9.502e-09	35.3	1.397e-08	35.3	1.593e-08		35.3	3.28e-08	35.3	3.272e-08	35.3	3.382e-08		35.3	3.002e-07	35.3	2.714e-07	35.3	4.062e-07		35.3	4.478e-08	35.3	4.914e-08		35.3	1.397e-08	35.3	8.162e-08		35.3
35.4	2.693e-08	35.4	2.864e-08	35.4	4.474e-08	35.4	1.402e-08	35.4	3.276e-08		35.4	2.05e-08	35.4	4.474e-08	35.4	6.752e-08		35.4	9.534e-09	35.4	1.402e-08	35.4	1.593e-08		35.4	3.275e-08	35.4	3.276e-08	35.4	3.369e-08		35.4	3e-07	35.4	2.712e-07	35.4	4.061e-07		35.4	4.474e-08	35.4	4.917e-08		35.4	1.402e-08	35.4	8.163e-08		35.4
35.5	2.69e-08	35.5	2.866e-08	35.5	4.477e-08	35.5	1.4e-08	35.5	3.27e-08		35.5	2.053e-08	35.5	4.477e-08	35.5	6.762e-08		35.5	9.552e-09	35.5	1.4e-08	35.5	1.591e-08		35.5	3.266e-08	35.5	3.27e-08	35.5	3.377e-08		35.5	3e-07	35.5	2.71e-07	35.5	4.06e-07		35.5	4.477e-08	35.5	4.916e-08		35.5	1.4e-08	35.5	8.168e-08		35.5
35.6	2.685e-08	35.6	2.864e-08	35.6	4.471e-08	35.6	1.401e-08	35.6	3.268e-08		35.6	2.044e-08	35.6	4.471e-08	35.6	6.748e-08		35.6	9.566e-09	35.6	1.401e-08	35.6	1.587e-08		35.6	3.265e-08	35.6	3.268e-08	35.6	3.366e-08		35.6	2.999e-07	35.6	2.708e-07	35.6	4.058e-07		35.6	4.471e-08	35.6	4.914e-08		35.6	1.401e-08	35.6	8.172e-08		35.6
35.7	2.681e-08	35.7	2.863e-08	35.7	4.462e-08	35.7	1.397e-08	35.7	3.261e-08		35.7	2.05e-08	35.7	4.462e-08	35.7	6.736e-08		35.7	9.56e-09	35.7	1.397e-08	35.7	1.589e-08		35.7	3.262e-08	35.7	3.261e-08	35.7	3.358e-08		35.7	2.997e-07	35.7	2.706e-07	35.7	4.058e-07		35.7	4.462e-08	35.7	4.925e-08		35.7	1.397e-08	35.7	8.16e-08		35.7
35.8	2.677e-08	35.8	2.867e-08	35.8	4.456e-08	35.8	1.4e-08	35.8	3.261e-08		35.8	2.042e-08	35.8	4.456e-08	35.8	6.725e-08		35.8	9.481e-09	35.8	1.4e-08	35.8	1.591e-08		35.8	3.256e-08	35.8	3.261e-08	35.8	3.353e-08		35.8	2.997e-07	35.8	2.705e-07	35.8	4.056e-07		35.8	4.456e-08	35.8	4.913e-08		35.8	1.4e-08	35.8	8.154e-08		35.8
35.9	2.68e-08	35.9	2.859e-08	35.9	4.448e-08	35.9	1.392e-08	35.9	3.246e-08		35.9	2.049e-08	35.9	4.448e-08	35.9	6.716e-08		35.9	9.586e-09	35.9	1.392e-08	35.9	1.582e-08		35.9	3.256e-08	35.9	3.246e-08	35.9	3.344e-08		35.9	2.996e-07	35.9	2.702e-07	35.9	4.055e-07		35.9	4.448e-08	35.9	4.912e-08		35.9	1.392e-08	35.9	8.16e-08		35.9
36	2.682e-08	36	2.861e-08	36	4.444e-08	36	1.391e-08	36	3.25e-08		36	2.048e-08	36	4.444e-08	36	6.71e-08		36	9.488e-09	36	1.391e-08	36	1.588e-08		36	3.245e-08	36	3.25e-08	36	3.341e-08		36	2.995e-07	36	2.7e-07	36	4.054e-07		36	4.444e-08	36	4.917e-08		36	1.391e-08	36	8.148e-08		36
36.1	2.666e-08	36.1	2.852e-08	36.1	4.444e-08	36.1	1.39e-08	36.1	3.254e-08		36.1	2.052e-08	36.1	4.444e-08	36.1	6.706e-08		36.1	9.505e-09	36.1	1.39e-08	36.1	1.582e-08		36.1	3.246e-08	36.1	3.254e-08	36.1	3.333e-08		36.1	2.993e-07	36.1	2.699e-07	36.1	4.052e-07		36.1	4.444e-08	36.1	4.917e-08		36.1	1.39e-08	36.1	8.154e-08		36.1
36.2	2.665e-08	36.2	2.853e-08	36.2	4.433e-08	36.2	1.386e-08	36.2	3.25e-08		36.2	2.053e-08	36.2	4.433e-08	36.2	6.701e-08		36.2	9.5e-09	36.2	1.386e-08	36.2	1.584e-08		36.2	3.242e-08	36.2	3.25e-08	36.2	3.328e-08		36.2	2.993e-07	36.2	2.695e-07	36.2	4.051e-07		36.2	4.433e-08	36.2	4.901e-08		36.2	1.386e-08	36.2	8.146e-08		36.2
36.3	2.665e-08	36.3	2.861e-08	36.3	4.434e-08	36.3	1.392e-08	36.3	3.245e-08		36.3	2.047e-08	36.3	4.434e-08	36.3	6.683e-08		36.3	9.51e-09	36.3	1.392e-08	36.3	1.574e-08		36.3	3.241e-08	36.3	3.245e-08	36.3	3.331e-08		36.3	2.992e-07	36.3	2.693e-07	36.3	4.05e-07		36.3	4.434e-08	36.3	4.907e-08		36.3	1.392e-08	36.3	8.144e-08		36.3
36.4	2.66e-08	36.4	2.859e-08	36.4	4.429e-08	36.4	1.391e-08	36.4	3.241e-08		36.4	2.043e-08	36.4	4.429e-08	36.4	6.668e-08		36.4	9.54e-09	36.4	1.391e-08	36.4	1.574e-08		36.4	3.233e-08	36.4	3.241e-08	36.4	3.327e-08		36.4	2.99e-07	36.4	2.692e-07	36.4	4.05e-07		36.4	4.429e-08	36.4	4.914e-08		36.4	1.391e-08	36.4	8.14e-08		36.4
36.5	2.655e-08	36.5	2.856e-08	36.5	4.427e-08	36.5	1.389e-08	36.5	3.228e-08		36.5	2.039e-08	36.5	4.427e-08	36.5	6.676e-08		36.5	9.561e-09	36.5	1.389e-08	36.5	1.578e-08		36.5	3.238e-08	36.5	3.228e-08	36.5	3.31e-08		36.5	2.989e-07	36.5	2.691e-07	36.5	4.048e-07		36.5	4.427e-08	36.5	4.916e-08		36.5	1.389e-08	36.5	8.126e-08		36.5
36.6	2.656e-08	36.6	2.856e-08	36.6	4.419e-08	36.6	1.39e-08	36.6	3.243e-08		36.6	2.04e-08	36.6	4.419e-08	36.6	6.661e-08		36.6	9.498e-09	36.6	1.39e-08	36.6	1.573e-08		36.6	3.237e-08	36.6	3.243e-08	36.6	3.32e-08		36.6	2.989e-07	36.6	2.687e-07	36.6	4.047e-07		36.6	4.419e-08	36.6	4.91e-08		36.6	1.39e-08	36.6	8.135e-08		36.6
36.7	2.649e-08	36.7	2.853e-08	36.7	4.42e-08	36.7	1.39e-08	36.7	3.22e-08		36.7	2.037e-08	36.7	4.42e-08	36.7	6.664e-08		36.7	9.545e-09	36.7	1.39e-08	36.7	1.574e-08		36.7	3.216e-08	36.7	3.22e-08	36.7	3.317e-08		36.7	2.986e-07	36.7	2.687e-07	36.7	4.045e-07		36.7	4.42e-08	36.7	4.909e-08		36.7	1.39e-08	36.7	8.139e-08		36.7
36.8	2.656e-08	36.8	2.851e-08	36.8	4.409e-08	36.8	1.386e-08	36.8	3.224e-08		36.8	2.025e-08	36.8	4.409e-08	36.8	6.65e-08		36.8	9.518e-09	36.8	1.386e-08	36.8	1.566e-08		36.8	3.219e-08	36.8	3.224e-08	36.8	3.309e-08		36.8	2.986e-07	36.8	2.683e-07	36.8	4.045e-07		36.8	4.409e-08	36.8	4.913e-08		36.8	1.386e-08	36.8	8.123e-08		36.8
36.9	2.647e-08	36.9	2.848e-08	36.9	4.396e-08	36.9	1.391e-08	36.9	3.219e-08		36.9	2.03e-08	36.9	4.396e-08	36.9	6.659e-08		36.9	9.554e-09	36.9	1.391e-08	36.9	1.576e-08		36.9	3.21e-08	36.9	3.219e-08	36.9	3.301e-08		36.9	2.985e-07	36.9	2.682e-07	36.9	4.043e-07		36.9	4.396e-08	36.9	4.907e-08		36.9	1.391e-08	36.9	8.122e-08		36.9
37	2.646e-08	37	2.855e-08	37	4.402e-08	37	1.391e-08	37	3.207e-08		37	2.034e-08	37	4.402e-08	37	6.654e-08		37	9.481e-09	37	1.391e-08	37	1.576e-08		37	3.21e-08	37	3.207e-08	37	3.3e-08		37	2.984e-07	37	2.681e-07	37	4.042e-07		37	4.402e-08	37	4.903e-08		37	1.391e-08	37	8.122e-08		37
37.1	2.64e-08	37.1	2.854e-08	37.1	4.385e-08	37.1	1.389e-08	37.1	3.214e-08		37.1	2.034e-08	37.1	4.385e-08	37.1	6.646e-08		37.1	9.495e-09	37.1	1.389e-08	37.1	1.562e-08		37.1	3.211e-08	37.1	3.214e-08	37.1	3.296e-08		37.1	2.983e-07	37.1	2.68e-07	37.1	4.041e-07		37.1	4.385e-08	37.1	4.9e-08		37.1	1.389e-08	37.1	8.119e-08		37.1
37.2	2.644e-08	37.2	2.855e-08	37.2	4.39e-08	37.2	1.383e-08	37.2	3.204e-08		37.2	2.037e-08	37.2	4.39e-08	37.2	6.632e-08		37.2	9.471e-09	37.2	1.383e-08	37.2	1.564e-08		37.2	3.199e-08	37.2	3.204e-08	37.2	3.292e-08		37.2	2.982e-07	37.2	2.678e-07	37.2	4.04e-07		37.2	4.39e-08	37.2	4.9e-08		37.2	1.383e-08	37.2	8.115e-08		37.2
37.3	2.634e-08	37.3	2.85e-08	37.3	4.387e-08	37.3	1.387e-08	37.3	3.191e-08		37.3	2.035e-08	37.3	4.387e-08	37.3	6.629e-08		37.3	9.545e-09	37.3	1.387e-08	37.3	1.562e-08		37.3	3.199e-08	37.3	3.191e-08	37.3	3.292e-08		37.3	2.98e-07	37.3	2.677e-07	37.3	4.039e-07		37.3	4.387e-08	37.3	4.9e-08		37.3	1.387e-08	37.3	8.11e-08		37.3
37.4	2.629e-08	37.4	2.853e-08	37.4	4.378e-08	37.4	1.379e-08	37.4	3.195e-08		37.4	2.045e-08	37.4	4.378e-08	37.4	6.625e-08		37.4	9.553e-09	37.4	1.379e-08	37.4	1.561e-08		37.4	3.204e-08	37.4	3.195e-08	37.4	3.291e-08		37.4	2.98e-07	37.4	2.675e-07	37.4	4.038e-07		37.4	4.378e-08	37.4	4.903e-08		37.4	1.379e-08	37.4	8.104e-08		37.4
37.5	2.632e-08	37.5	2.853e-08	37.5	4.383e-08	37.5	1.384e-08	37.5	3.183e-08		37.5	2.04e-08	37.5	4.383e-08	37.5	6.612e-08		37.5	9.519e-09	37.5	1.384e-08	37.5	1.563e-08		37.5	3.203e-08	37.5	3.183e-08	37.5	3.283e-08		37.5	2.979e-07	37.5	2.673e-07	37.5	4.037e-07		37.5	4.383e-08	37.5	4.899e-08		37.5	1.384e-08	37.5	8.104e-08		37.5
37.6	2.622e-08	37.6	2.855e-08	37.6	4.374e-08	37.6	1.383e-08	37.6	3.175e-08		37.6	2.03e-08	37.6	4.374e-08	37.6	6.603e-08		37.6	9.515e-09	37.6	1.383e-08	37.6	1.562e-08		37.6	3.19e-08	37.6	3.175e-08	37.6	3.274e-08		37.6	2.976e-07	37.6	2.671e-07	37.6	4.035e-07		37.6	4.374e-08	37.6	4.902e-08		37.6	1.383e-08	37.6	8.098e-08		37.6
37.7	2.621e-08	37.7	2.853e-08	37.7	4.377e-08	37.7	1.381e-08	37.7	3.184e-08		37.7	2.042e-08	37.7	4.377e-08	37.7	6.611e-08		37.7	9.477e-09	37.7	1.381e-08	37.7	1.555e-08		37.7	3.182e-08	37.7	3.184e-08	37.7	3.269e-08		37.7	2.975e-07	37.7	2.67e-07	37.7	4.035e-07		37.7	4.377e-08	37.7	4.897e-08		37.7	1.381e-08	37.7	8.102e-08		37.7
37.8	2.622e-08	37.8	2.852e-08	37.8	4.361e-08	37.8	1.387e-08	37.8	3.188e-08		37.8	2.037e-08	37.8	4.361e-08	37.8	6.597e-08		37.8	9.553e-09	37.8	1.387e-08	37.8	1.549e-08		37.8	3.187e-08	37.8	3.188e-08	37.8	3.27e-08		37.8	2.973e-07	37.8	2.669e-07	37.8	4.033e-07		37.8	4.361e-08	37.8	4.904e-08		37.8	1.387e-08	37.8	8.097e-08		37.8
37.9	2.618e-08	37.9	2.856e-08	37.9	4.362e-08	37.9	1.38e-08	37.9	3.173e-08		37.9	2.041e-08	37.9	4.362e-08	37.9	6.58e-08		37.9	9.48e-09	37.9	1.38e-08	37.9	1.559e-08		37.9	3.179e-08	37.9	3.173e-08	37.9	3.264e-08		37.9	2.974e-07	37.9	2.667e-07	37.9	4.033e-07		37.9	4.362e-08	37.9	4.901e-08		37.9	1.38e-08	37.9	8.098e-08		37.9
38	2.622e-08	38	2.851e-08	38	4.352e-08	38	1.38e-08	38	3.18e-08		38	2.036e-08	38	4.352e-08	38	6.581e-08		38	9.527e-09	38	1.38e-08	38	1.559e-08		38	3.18e-08	38	3.18e-08	38	3.262e-08		38	2.972e-07	38	2.665e-07	38	4.031e-07		38	4.352e-08	38	4.897e-08		38	1.38e-08	38	8.093e-08		38
38.1	2.609e-08	38.1	2.851e-08	38.1	4.353e-08	38.1	1.379e-08	38.1	3.179e-08		38.1	2.035e-08	38.1	4.353e-08	38.1	6.57e-08		38.1	9.552e-09	38.1	1.379e-08	38.1	1.553e-08		38.1	3.163e-08	38.1	3.179e-08	38.1	3.247e-08		38.1	2.972e-07	38.1	2.663e-07	38.1	4.031e-07		38.1	4.353e-08	38.1	4.907e-08		38.1	1.379e-08	38.1	8.086e-08		38.1
38.2	2.61e-08	38.2	2.852e-08	38.2	4.344e-08	38.2	1.376e-08	38.2	3.185e-08		38.2	2.019e-08	38.2	4.344e-08	38.2	6.565e-08		38.2	9.519e-09	38.2	1.376e-08	38.2	1.543e-08		38.2	3.168e-08	38.2	3.185e-08	38.2	3.252e-08		38.2	2.97e-07	38.2	2.662e-07	38.2	4.03e-07		38.2	4.344e-08	38.2	4.897e-08		38.2	1.376e-08	38.2	8.083e-08		38.2
38.3	2.6e-08	38.3	2.853e-08	38.3	4.345e-08	38.3	1.376e-08	38.3	3.165e-08		38.3	2.041e-08	38.3	4.345e-08	38.3	6.565e-08		38.3	9.552e-09	38.3	1.376e-08	38.3	1.549e-08		38.3	3.175e-08	38.3	3.165e-08	38.3	3.235e-08		38.3	2.969e-07	38.3	2.66e-07	38.3	4.029e-07		38.3	4.345e-08	38.3	4.889e-08		38.3	1.376e-08	38.3	8.082e-08		38.3
38.4	2.604e-08	38.4	2.851e-08	38.4	4.344e-08	38.4	1.378e-08	38.4	3.171e-08		38.4	2.027e-08	38.4	4.344e-08	38.4	6.55e-08		38.4	9.544e-09	38.4	1.378e-08	38.4	1.553e-08		38.4	3.159e-08	38.4	3.171e-08	38.4	3.236e-08		38.4	2.968e-07	38.4	2.659e-07	38.4	4.027e-07		38.4	4.344e-08	38.4	4.894e-08		38.4	1.378e-08	38.4	8.071e-08		38.4
38.5	2.603e-08	38.5	2.847e-08	38.5	4.341e-08	38.5	1.367e-08	38.5	3.168e-08		38.5	2.024e-08	38.5	4.341e-08	38.5	6.549e-08		38.5	9.475e-09	38.5	1.367e-08	38.5	1.545e-08		38.5	3.164e-08	38.5	3.168e-08	38.5	3.234e-08		38.5	2.968e-07	38.5	2.658e-07	38.5	4.027e-07		38.5	4.341e-08	38.5	4.895e-08		38.5	1.367e-08	38.5	8.083e-08		38.5
38.6	2.598e-08	38.6	2.852e-08	38.6	4.329e-08	38.6	1.37e-08	38.6	3.156e-08		38.6	2.02e-08	38.6	4.329e-08	38.6	6.544e-08		38.6	9.581e-09	38.6	1.37e-08	38.6	1.541e-08		38.6	3.163e-08	38.6	3.156e-08	38.6	3.235e-08		38.6	2.967e-07	38.6	2.657e-07	38.6	4.026e-07		38.6	4.329e-08	38.6	4.889e-08		38.6	1.37e-08	38.6	8.067e-08		38.6
38.7	2.599e-08	38.7	2.85e-08	38.7	4.322e-08	38.7	1.367e-08	38.7	3.164e-08		38.7	2.016e-08	38.7	4.322e-08	38.7	6.533e-08		38.7	9.57e-09	38.7	1.367e-08	38.7	1.538e-08		38.7	3.154e-08	38.7	3.164e-08	38.7	3.226e-08		38.7	2.966e-07	38.7	2.655e-07	38.7	4.025e-07		38.7	4.322e-08	38.7	4.89e-08		38.7	1.367e-08	38.7	8.079e-08		38.7
38.8	2.598e-08	38.8	2.847e-08	38.8	4.323e-08	38.8	1.365e-08	38.8	3.146e-08		38.8	2.015e-08	38.8	4.323e-08	38.8	6.524e-08		38.8	9.508e-09	38.8	1.365e-08	38.8	1.542e-08		38.8	3.147e-08	38.8	3.146e-08	38.8	3.23e-08		38.8	2.965e-07	38.8	2.653e-07	38.8	4.024e-07		38.8	4.323e-08	38.8	4.895e-08		38.8	1.365e-08	38.8	8.066e-08		38.8
38.9	2.593e-08	38.9	2.849e-08	38.9	4.315e-08	38.9	1.376e-08	38.9	3.145e-08		38.9	2.016e-08	38.9	4.315e-08	38.9	6.528e-08		38.9	9.451e-09	38.9	1.376e-08	38.9	1.547e-08		38.9	3.145e-08	38.9	3.145e-08	38.9	3.224e-08		38.9	2.963e-07	38.9	2.652e-07	38.9	4.024e-07		38.9	4.315e-08	38.9	4.884e-08		38.9	1.376e-08	38.9	8.057e-08		38.9
39	2.594e-08	39	2.849e-08	39	4.309e-08	39	1.366e-08	39	3.146e-08		39	2.011e-08	39	4.309e-08	39	6.52e-08		39	9.542e-09	39	1.366e-08	39	1.533e-08		39	3.151e-08	39	3.146e-08	39	3.216e-08		39	2.963e-07	39	2.65e-07	39	4.023e-07		39	4.309e-08	39	4.895e-08		39	1.366e-08	39	8.058e-08		39
39.1	2.585e-08	39.1	2.847e-08	39.1	4.316e-08	39.1	1.37e-08	39.1	3.133e-08		39.1	2.004e-08	39.1	4.316e-08	39.1	6.513e-08		39.1	9.482e-09	39.1	1.37e-08	39.1	1.536e-08		39.1	3.136e-08	39.1	3.133e-08	39.1	3.213e-08		39.1	2.961e-07	39.1	2.648e-07	39.1	4.022e-07		39.1	4.316e-08	39.1	4.887e-08		39.1	1.37e-08	39.1	8.056e-08		39.1
39.2	2.578e-08	39.2	2.844e-08	39.2	4.305e-08	39.2	1.369e-08	39.2	3.136e-08		39.2	2.004e-08	39.2	4.305e-08	39.2	6.527e-08		39.2	9.512e-09	39.2	1.369e-08	39.2	1.54e-08		39.2	3.141e-08	39.2	3.136e-08	39.2	3.208e-08		39.2	2.96e-07	39.2	2.648e-07	39.2	4.021e-07		39.2	4.305e-08	39.2	4.892e-08		39.2	1.369e-08	39.2	8.052e-08		39.2
39.3	2.582e-08	39.3	2.844e-08	39.3	4.301e-08	39.3	1.368e-08	39.3	3.136e-08		39.3	2.004e-08	39.3	4.301e-08	39.3	6.516e-08		39.3	9.497e-09	39.3	1.368e-08	39.3	1.542e-08		39.3	3.13e-08	39.3	3.136e-08	39.3	3.205e-08		39.3	2.96e-07	39.3	2.646e-07	39.3	4.02e-07		39.3	4.301e-08	39.3	4.878e-08		39.3	1.368e-08	39.3	8.046e-08		39.3
39.4	2.581e-08	39.4	2.843e-08	39.4	4.304e-08	39.4	1.365e-08	39.4	3.131e-08		39.4	2.014e-08	39.4	4.304e-08	39.4	6.506e-08		39.4	9.496e-09	39.4	1.365e-08	39.4	1.534e-08		39.4	3.126e-08	39.4	3.131e-08	39.4	3.198e-08		39.4	2.957e-07	39.4	2.645e-07	39.4	4.017e-07		39.4	4.304e-08	39.4	4.887e-08		39.4	1.365e-08	39.4	8.039e-08		39.4
39.5	2.575e-08	39.5	2.847e-08	39.5	4.294e-08	39.5	1.363e-08	39.5	3.131e-08		39.5	2.003e-08	39.5	4.294e-08	39.5	6.493e-08		39.5	9.49e-09	39.5	1.363e-08	39.5	1.539e-08		39.5	3.127e-08	39.5	3.131e-08	39.5	3.187e-08		39.5	2.958e-07	39.5	2.643e-07	39.5	4.017e-07		39.5	4.294e-08	39.5	4.882e-08		39.5	1.363e-08	39.5	8.038e-08		39.5
39.6	2.573e-08	39.6	2.846e-08	39.6	4.282e-08	39.6	1.366e-08	39.6	3.136e-08		39.6	2.004e-08	39.6	4.282e-08	39.6	6.478e-08		39.6	9.581e-09	39.6	1.366e-08	39.6	1.532e-08		39.6	3.122e-08	39.6	3.136e-08	39.6	3.191e-08		39.6	2.956e-07	39.6	2.642e-07	39.6	4.016e-07		39.6	4.282e-08	39.6	4.891e-08		39.6	1.366e-08	39.6	8.044e-08		39.6
39.7	2.572e-08	39.7	2.843e-08	39.7	4.286e-08	39.7	1.357e-08	39.7	3.131e-08		39.7	2.001e-08	39.7	4.286e-08	39.7	6.489e-08		39.7	9.472e-09	39.7	1.357e-08	39.7	1.537e-08		39.7	3.121e-08	39.7	3.131e-08	39.7	3.193e-08		39.7	2.954e-07	39.7	2.64e-07	39.7	4.016e-07		39.7	4.286e-08	39.7	4.883e-08		39.7	1.357e-08	39.7	8.031e-08		39.7
39.8	2.568e-08	39.8	2.843e-08	39.8	4.281e-08	39.8	1.366e-08	39.8	3.12e-08		39.8	1.997e-08	39.8	4.281e-08	39.8	6.464e-08		39.8	9.497e-09	39.8	1.366e-08	39.8	1.532e-08		39.8	3.12e-08	39.8	3.12e-08	39.8	3.173e-08		39.8	2.954e-07	39.8	2.639e-07	39.8	4.014e-07		39.8	4.281e-08	39.8	4.886e-08		39.8	1.366e-08	39.8	8.023e-08		39.8
39.9	2.568e-08	39.9	2.84e-08	39.9	4.275e-08	39.9	1.354e-08	39.9	3.119e-08		39.9	2e-08	39.9	4.275e-08	39.9	6.474e-08		39.9	9.502e-09	39.9	1.354e-08	39.9	1.531e-08		39.9	3.122e-08	39.9	3.119e-08	39.9	3.179e-08		39.9	2.952e-07	39.9	2.638e-07	39.9	4.013e-07		39.9	4.275e-08	39.9	4.892e-08		39.9	1.354e-08	39.9	8.019e-08		39.9
40	2.571e-08	40	2.843e-08	40	4.273e-08	40	1.36e-08	40	3.12e-08		40	1.997e-08	40	4.273e-08	40	6.471e-08		40	9.55e-09	40	1.36e-08	40	1.536e-08		40	3.106e-08	40	3.12e-08	40	3.175e-08		40	2.952e-07	40	2.637e-07	40	4.012e-07		40	4.273e-08	40	4.886e-08		40	1.36e-08	40	8.018e-08		40
40.1	2.563e-08	40.1	2.836e-08	40.1	4.265e-08	40.1	1.358e-08	40.1	3.104e-08		40.1	1.99e-08	40.1	4.265e-08	40.1	6.454e-08		40.1	9.488e-09	40.1	1.358e-08	40.1	1.528e-08		40.1	3.106e-08	40.1	3.104e-08	40.1	3.172e-08		40.1	2.95e-07	40.1	2.635e-07	40.1	4.011e-07		40.1	4.265e-08	40.1	4.894e-08		40.1	1.358e-08	40.1	8.021e-08		40.1
40.2	2.558e-08	40.2	2.841e-08	40.2	4.27e-08	40.2	1.355e-08	40.2	3.104e-08		40.2	1.993e-08	40.2	4.27e-08	40.2	6.463e-08		40.2	9.449e-09	40.2	1.355e-08	40.2	1.517e-08		40.2	3.101e-08	40.2	3.104e-08	40.2	3.169e-08		40.2	2.949e-07	40.2	2.634e-07	40.2	4.01e-07		40.2	4.27e-08	40.2	4.894e-08		40.2	1.355e-08	40.2	8.01e-08		40.2
40.3	2.559e-08	40.3	2.837e-08	40.3	4.258e-08	40.3	1.353e-08	40.3	3.098e-08		40.3	1.99e-08	40.3	4.258e-08	40.3	6.441e-08		40.3	9.474e-09	40.3	1.353e-08	40.3	1.527e-08		40.3	3.11e-08	40.3	3.098e-08	40.3	3.171e-08		40.3	2.949e-07	40.3	2.632e-07	40.3	4.009e-07		40.3	4.258e-08	40.3	4.886e-08		40.3	1.353e-08	40.3	8.012e-08		40.3
40.4	2.553e-08	40.4	2.837e-08	40.4	4.261e-08	40.4	1.354e-08	40.4	3.103e-08		40.4	1.989e-08	40.4	4.261e-08	40.4	6.442e-08		40.4	9.501e-09	40.4	1.354e-08	40.4	1.519e-08		40.4	3.11e-08	40.4	3.103e-08	40.4	3.172e-08		40.4	2.947e-07	40.4	2.631e-07	40.4	4.008e-07		40.4	4.261e-08	40.4	4.883e-08		40.4	1.354e-08	40.4	7.997e-08		40.4
40.5	2.553e-08	40.5	2.837e-08	40.5	4.251e-08	40.5	1.357e-08	40.5	3.099e-08		40.5	1.993e-08	40.5	4.251e-08	40.5	6.445e-08		40.5	9.532e-09	40.5	1.357e-08	40.5	1.518e-08		40.5	3.102e-08	40.5	3.099e-08	40.5	3.15e-08		40.5	2.947e-07	40.5	2.629e-07	40.5	4.008e-07		40.5	4.251e-08	40.5	4.89e-08		40.5	1.357e-08	40.5	7.993e-08		40.5
40.6	2.546e-08	40.6	2.838e-08	40.6	4.244e-08	40.6	1.349e-08	40.6	3.09e-08		40.6	1.985e-08	40.6	4.244e-08	40.6	6.432e-08		40.6	9.519e-09	40.6	1.349e-08	40.6	1.518e-08		40.6	3.099e-08	40.6	3.09e-08	40.6	3.158e-08		40.6	2.946e-07	40.6	2.628e-07	40.6	4.007e-07		40.6	4.244e-08	40.6	4.893e-08		40.6	1.349e-08	40.6	7.998e-08		40.6
40.7	2.544e-08	40.7	2.839e-08	40.7	4.246e-08	40.7	1.353e-08	40.7	3.086e-08		40.7	1.986e-08	40.7	4.246e-08	40.7	6.435e-08		40.7	9.449e-09	40.7	1.353e-08	40.7	1.519e-08		40.7	3.091e-08	40.7	3.086e-08	40.7	3.158e-08		40.7	2.944e-07	40.7	2.627e-07	40.7	4.005e-07		40.7	4.246e-08	40.7	4.893e-08		40.7	1.353e-08	40.7	7.992e-08		40.7
40.8	2.543e-08	40.8	2.838e-08	40.8	4.246e-08	40.8	1.355e-08	40.8	3.086e-08		40.8	1.986e-08	40.8	4.246e-08	40.8	6.42e-08		40.8	9.426e-09	40.8	1.355e-08	40.8	1.514e-08		40.8	3.099e-08	40.8	3.086e-08	40.8	3.142e-08		40.8	2.944e-07	40.8	2.626e-07	40.8	4.004e-07		40.8	4.246e-08	40.8	4.891e-08		40.8	1.355e-08	40.8	7.99e-08		40.8
40.9	2.544e-08	40.9	2.831e-08	40.9	4.24e-08	40.9	1.354e-08	40.9	3.086e-08		40.9	1.981e-08	40.9	4.24e-08	40.9	6.42e-08		40.9	9.476e-09	40.9	1.354e-08	40.9	1.52e-08		40.9	3.089e-08	40.9	3.086e-08	40.9	3.149e-08		40.9	2.943e-07	40.9	2.623e-07	40.9	4.004e-07		40.9	4.24e-08	40.9	4.88e-08		40.9	1.354e-08	40.9	7.986e-08		40.9
41	2.543e-08	41	2.833e-08	41	4.235e-08	41	1.353e-08	41	3.084e-08		41	1.981e-08	41	4.235e-08	41	6.422e-08		41	9.479e-09	41	1.353e-08	41	1.521e-08		41	3.084e-08	41	3.084e-08	41	3.136e-08		41	2.941e-07	41	2.623e-07	41	4.004e-07		41	4.235e-08	41	4.889e-08		41	1.353e-08	41	7.979e-08		41
41.1	2.531e-08	41.1	2.837e-08	41.1	4.23e-08	41.1	1.351e-08	41.1	3.08e-08		41.1	1.981e-08	41.1	4.23e-08	41.1	6.418e-08		41.1	9.47e-09	41.1	1.351e-08	41.1	1.511e-08		41.1	3.079e-08	41.1	3.08e-08	41.1	3.14e-08		41.1	2.942e-07	41.1	2.622e-07	41.1	4.002e-07		41.1	4.23e-08	41.1	4.879e-08		41.1	1.351e-08	41.1	7.977e-08		41.1
41.2	2.533e-08	41.2	2.835e-08	41.2	4.227e-08	41.2	1.348e-08	41.2	3.073e-08		41.2	1.981e-08	41.2	4.227e-08	41.2	6.426e-08		41.2	9.493e-09	41.2	1.348e-08	41.2	1.512e-08		41.2	3.079e-08	41.2	3.073e-08	41.2	3.131e-08		41.2	2.941e-07	41.2	2.62e-07	41.2	4.002e-07		41.2	4.227e-08	41.2	4.883e-08		41.2	1.348e-08	41.2	7.973e-08		41.2
41.3	2.531e-08	41.3	2.836e-08	41.3	4.229e-08	41.3	1.345e-08	41.3	3.068e-08		41.3	1.978e-08	41.3	4.229e-08	41.3	6.41e-08		41.3	9.465e-09	41.3	1.345e-08	41.3	1.511e-08		41.3	3.074e-08	41.3	3.068e-08	41.3	3.125e-08		41.3	2.939e-07	41.3	2.618e-07	41.3	4e-07		41.3	4.229e-08	41.3	4.886e-08		41.3	1.345e-08	41.3	7.976e-08		41.3
41.4	2.529e-08	41.4	2.837e-08	41.4	4.215e-08	41.4	1.341e-08	41.4	3.066e-08		41.4	1.978e-08	41.4	4.215e-08	41.4	6.393e-08		41.4	9.412e-09	41.4	1.341e-08	41.4	1.517e-08		41.4	3.068e-08	41.4	3.066e-08	41.4	3.124e-08		41.4	2.937e-07	41.4	2.617e-07	41.4	4e-07		41.4	4.215e-08	41.4	4.898e-08		41.4	1.341e-08	41.4	7.964e-08		41.4
41.5	2.523e-08	41.5	2.832e-08	41.5	4.218e-08	41.5	1.35e-08	41.5	3.058e-08		41.5	1.974e-08	41.5	4.218e-08	41.5	6.387e-08		41.5	9.454e-09	41.5	1.35e-08	41.5	1.512e-08		41.5	3.071e-08	41.5	3.058e-08	41.5	3.128e-08		41.5	2.936e-07	41.5	2.616e-07	41.5	3.999e-07		41.5	4.218e-08	41.5	4.887e-08		41.5	1.35e-08	41.5	7.963e-08		41.5
41.6	2.527e-08	41.6	2.825e-08	41.6	4.212e-08	41.6	1.341e-08	41.6	3.057e-08		41.6	1.973e-08	41.6	4.212e-08	41.6	6.393e-08		41.6	9.489e-09	41.6	1.341e-08	41.6	1.511e-08		41.6	3.064e-08	41.6	3.057e-08	41.6	3.119e-08		41.6	2.936e-07	41.6	2.615e-07	41.6	3.997e-07		41.6	4.212e-08	41.6	4.89e-08		41.6	1.341e-08	41.6	7.966e-08		41.6
41.7	2.525e-08	41.7	2.827e-08	41.7	4.203e-08	41.7	1.354e-08	41.7	3.065e-08		41.7	1.963e-08	41.7	4.203e-08	41.7	6.384e-08		41.7	9.442e-09	41.7	1.354e-08	41.7	1.502e-08		41.7	3.061e-08	41.7	3.065e-08	41.7	3.118e-08		41.7	2.935e-07	41.7	2.614e-07	41.7	3.996e-07		41.7	4.203e-08	41.7	4.88e-08		41.7	1.354e-08	41.7	7.958e-08		41.7
41.8	2.514e-08	41.8	2.826e-08	41.8	4.202e-08	41.8	1.362e-08	41.8	3.051e-08		41.8	1.967e-08	41.8	4.202e-08	41.8	6.374e-08		41.8	9.413e-09	41.8	1.362e-08	41.8	1.507e-08		41.8	3.064e-08	41.8	3.051e-08	41.8	3.11e-08		41.8	2.934e-07	41.8	2.614e-07	41.8	3.996e-07		41.8	4.202e-08	41.8	4.885e-08		41.8	1.362e-08	41.8	7.948e-08		41.8
41.9	2.517e-08	41.9	2.828e-08	41.9	4.194e-08	41.9	1.362e-08	41.9	3.055e-08		41.9	1.97e-08	41.9	4.194e-08	41.9	6.374e-08		41.9	9.441e-09	41.9	1.362e-08	41.9	1.501e-08		41.9	3.052e-08	41.9	3.055e-08	41.9	3.105e-08		41.9	2.933e-07	41.9	2.612e-07	41.9	3.994e-07		41.9	4.194e-08	41.9	4.882e-08		41.9	1.362e-08	41.9	7.954e-08		41.9
42	2.512e-08	42	2.832e-08	42	4.197e-08	42	1.363e-08	42	3.05e-08		42	1.963e-08	42	4.197e-08	42	6.374e-08		42	9.465e-09	42	1.363e-08	42	1.502e-08		42	3.063e-08	42	3.05e-08	42	3.104e-08		42	2.932e-07	42	2.61e-07	42	3.994e-07		42	4.197e-08	42	4.878e-08		42	1.363e-08	42	7.957e-08		42
42.1	2.514e-08	42.1	2.825e-08	42.1	4.195e-08	42.1	1.367e-08	42.1	3.042e-08		42.1	1.958e-08	42.1	4.195e-08	42.1	6.371e-08		42.1	9.371e-09	42.1	1.367e-08	42.1	1.499e-08		42.1	3.045e-08	42.1	3.042e-08	42.1	3.104e-08		42.1	2.932e-07	42.1	2.61e-07	42.1	3.993e-07		42.1	4.195e-08	42.1	4.88e-08		42.1	1.367e-08	42.1	7.937e-08		42.1
42.2	2.518e-08	42.2	2.824e-08	42.2	4.187e-08	42.2	1.365e-08	42.2	3.045e-08		42.2	1.961e-08	42.2	4.187e-08	42.2	6.367e-08		42.2	9.459e-09	42.2	1.365e-08	42.2	1.502e-08		42.2	3.045e-08	42.2	3.045e-08	42.2	3.1e-08		42.2	2.93e-07	42.2	2.608e-07	42.2	3.991e-07		42.2	4.187e-08	42.2	4.878e-08		42.2	1.365e-08	42.2	7.936e-08		42.2
42.3	2.508e-08	42.3	2.825e-08	42.3	4.181e-08	42.3	1.367e-08	42.3	3.041e-08		42.3	1.96e-08	42.3	4.181e-08	42.3	6.377e-08		42.3	9.489e-09	42.3	1.367e-08	42.3	1.504e-08		42.3	3.045e-08	42.3	3.041e-08	42.3	3.092e-08		42.3	2.93e-07	42.3	2.608e-07	42.3	3.992e-07		42.3	4.181e-08	42.3	4.874e-08		42.3	1.367e-08	42.3	7.935e-08		42.3
42.4	2.5e-08	42.4	2.826e-08	42.4	4.18e-08	42.4	1.365e-08	42.4	3.033e-08		42.4	1.966e-08	42.4	4.18e-08	42.4	6.371e-08		42.4	9.446e-09	42.4	1.365e-08	42.4	1.496e-08		42.4	3.035e-08	42.4	3.033e-08	42.4	3.086e-08		42.4	2.928e-07	42.4	2.608e-07	42.4	3.99e-07		42.4	4.18e-08	42.4	4.876e-08		42.4	1.365e-08	42.4	7.932e-08		42.4
42.5	2.506e-08	42.5	2.825e-08	42.5	4.176e-08	42.5	1.376e-08	42.5	3.038e-08		42.5	1.956e-08	42.5	4.176e-08	42.5	6.377e-08		42.5	9.428e-09	42.5	1.376e-08	42.5	1.497e-08		42.5	3.042e-08	42.5	3.038e-08	42.5	3.095e-08		42.5	2.928e-07	42.5	2.606e-07	42.5	3.989e-07		42.5	4.176e-08	42.5	4.874e-08		42.5	1.376e-08	42.5	7.935e-08		42.5
42.6	2.5e-08	42.6	2.826e-08	42.6	4.177e-08	42.6	1.395e-08	42.6	3.02e-08		42.6	1.946e-08	42.6	4.177e-08	42.6	6.355e-08		42.6	9.419e-09	42.6	1.395e-08	42.6	1.5e-08		42.6	3.037e-08	42.6	3.02e-08	42.6	3.087e-08		42.6	2.927e-07	42.6	2.607e-07	42.6	3.988e-07		42.6	4.177e-08	42.6	4.878e-08		42.6	1.395e-08	42.6	7.938e-08		42.6
42.7	2.506e-08	42.7	2.826e-08	42.7	4.177e-08	42.7	1.408e-08	42.7	3.024e-08		42.7	1.944e-08	42.7	4.177e-08	42.7	6.345e-08		42.7	9.453e-09	42.7	1.408e-08	42.7	1.484e-08		42.7	3.031e-08	42.7	3.024e-08	42.7	3.076e-08		42.7	2.926e-07	42.7	2.607e-07	42.7	3.987e-07		42.7	4.177e-08	42.7	4.875e-08		42.7	1.408e-08	42.7	7.92e-08		42.7
42.8	2.497e-08	42.8	2.826e-08	42.8	4.162e-08	42.8	1.398e-08	42.8	3.019e-08		42.8	1.958e-08	42.8	4.162e-08	42.8	6.336e-08		42.8	9.488e-09	42.8	1.398e-08	42.8	1.499e-08		42.8	3.03e-08	42.8	3.019e-08	42.8	3.077e-08		42.8	2.925e-07	42.8	2.606e-07	42.8	3.987e-07		42.8	4.162e-08	42.8	4.874e-08		42.8	1.398e-08	42.8	7.927e-08		42.8
42.9	2.492e-08	42.9	2.825e-08	42.9	4.166e-08	42.9	1.384e-08	42.9	3.02e-08		42.9	1.955e-08	42.9	4.166e-08	42.9	6.333e-08		42.9	9.398e-09	42.9	1.384e-08	42.9	1.489e-08		42.9	3.028e-08	42.9	3.02e-08	42.9	3.078e-08		42.9	2.924e-07	42.9	2.605e-07	42.9	3.985e-07		42.9	4.166e-08	42.9	4.872e-08		42.9	1.384e-08	42.9	7.915e-08		42.9
43	2.495e-08	43	2.824e-08	43	4.162e-08	43	1.383e-08	43	3.018e-08		43	1.958e-08	43	4.162e-08	43	6.313e-08		43	9.409e-09	43	1.383e-08	43	1.492e-08		43	3.032e-08	43	3.018e-08	43	3.065e-08		43	2.923e-07	43	2.605e-07	43	3.984e-07		43	4.162e-08	43	4.87e-08		43	1.383e-08	43	7.921e-08		43
43.1	2.494e-08	43.1	2.827e-08	43.1	4.162e-08	43.1	1.381e-08	43.1	3.009e-08		43.1	1.95e-08	43.1	4.162e-08	43.1	6.312e-08		43.1	9.425e-09	43.1	1.381e-08	43.1	1.49e-08		43.1	3.021e-08	43.1	3.009e-08	43.1	3.075e-08		43.1	2.923e-07	43.1	2.602e-07	43.1	3.982e-07		43.1	4.162e-08	43.1	4.868e-08		43.1	1.381e-08	43.1	7.916e-08		43.1
43.2	2.489e-08	43.2	2.823e-08	43.2	4.153e-08	43.2	1.37e-08	43.2	3.008e-08		43.2	1.951e-08	43.2	4.153e-08	43.2	6.313e-08		43.2	9.434e-09	43.2	1.37e-08	43.2	1.485e-08		43.2	3.024e-08	43.2	3.008e-08	43.2	3.063e-08		43.2	2.921e-07	43.2	2.601e-07	43.2	3.982e-07		43.2	4.153e-08	43.2	4.869e-08		43.2	1.37e-08	43.2	7.906e-08		43.2
43.3	2.483e-08	43.3	2.821e-08	43.3	4.144e-08	43.3	1.364e-08	43.3	3.006e-08		43.3	1.944e-08	43.3	4.144e-08	43.3	6.305e-08		43.3	9.446e-09	43.3	1.364e-08	43.3	1.488e-08		43.3	3.014e-08	43.3	3.006e-08	43.3	3.062e-08		43.3	2.919e-07	43.3	2.599e-07	43.3	3.981e-07		43.3	4.144e-08	43.3	4.88e-08		43.3	1.364e-08	43.3	7.908e-08		43.3
43.4	2.483e-08	43.4	2.824e-08	43.4	4.149e-08	43.4	1.359e-08	43.4	3.006e-08		43.4	1.949e-08	43.4	4.149e-08	43.4	6.297e-08		43.4	9.398e-09	43.4	1.359e-08	43.4	1.48e-08		43.4	3.015e-08	43.4	3.006e-08	43.4	3.074e-08		43.4	2.918e-07	43.4	2.598e-07	43.4	3.979e-07		43.4	4.149e-08	43.4	4.871e-08		43.4	1.359e-08	43.4	7.91e-08		43.4
43.5	2.476e-08	43.5	2.826e-08	43.5	4.147e-08	43.5	1.356e-08	43.5	3.001e-08		43.5	1.947e-08	43.5	4.147e-08	43.5	6.296e-08		43.5	9.437e-09	43.5	1.356e-08	43.5	1.484e-08		43.5	3.012e-08	43.5	3.001e-08	43.5	3.05e-08		43.5	2.918e-07	43.5	2.596e-07	43.5	3.978e-07		43.5	4.147e-08	43.5	4.868e-08		43.5	1.356e-08	43.5	7.909e-08		43.5
43.6	2.475e-08	43.6	2.824e-08	43.6	4.139e-08	43.6	1.351e-08	43.6	2.994e-08		43.6	1.944e-08	43.6	4.139e-08	43.6	6.294e-08		43.6	9.383e-09	43.6	1.351e-08	43.6	1.484e-08		43.6	3.003e-08	43.6	2.994e-08	43.6	3.053e-08		43.6	2.917e-07	43.6	2.594e-07	43.6	3.978e-07		43.6	4.139e-08	43.6	4.869e-08		43.6	1.351e-08	43.6	7.896e-08		43.6
43.7	2.484e-08	43.7	2.823e-08	43.7	4.135e-08	43.7	1.361e-08	43.7	2.989e-08		43.7	1.946e-08	43.7	4.135e-08	43.7	6.273e-08		43.7	9.419e-09	43.7	1.361e-08	43.7	1.48e-08		43.7	3e-08	43.7	2.989e-08	43.7	3.055e-08		43.7	2.916e-07	43.7	2.593e-07	43.7	3.977e-07		43.7	4.135e-08	43.7	4.871e-08		43.7	1.361e-08	43.7	7.889e-08		43.7
43.8	2.467e-08	43.8	2.821e-08	43.8	4.134e-08	43.8	1.354e-08	43.8	2.99e-08		43.8	1.938e-08	43.8	4.134e-08	43.8	6.27e-08		43.8	9.438e-09	43.8	1.354e-08	43.8	1.484e-08		43.8	2.995e-08	43.8	2.99e-08	43.8	3.039e-08		43.8	2.915e-07	43.8	2.592e-07	43.8	3.976e-07		43.8	4.134e-08	43.8	4.862e-08		43.8	1.354e-08	43.8	7.884e-08		43.8
43.9	2.474e-08	43.9	2.822e-08	43.9	4.132e-08	43.9	1.355e-08	43.9	2.996e-08		43.9	1.943e-08	43.9	4.132e-08	43.9	6.257e-08		43.9	9.413e-09	43.9	1.355e-08	43.9	1.485e-08		43.9	2.996e-08	43.9	2.996e-08	43.9	3.042e-08		43.9	2.914e-07	43.9	2.591e-07	43.9	3.974e-07		43.9	4.132e-08	43.9	4.866e-08		43.9	1.355e-08	43.9	7.874e-08		43.9
44	2.473e-08	44	2.825e-08	44	4.124e-08	44	1.35e-08	44	2.983e-08		44	1.938e-08	44	4.124e-08	44	6.258e-08		44	9.47e-09	44	1.35e-08	44	1.48e-08		44	2.996e-08	44	2.983e-08	44	3.041e-08		44	2.913e-07	44	2.59e-07	44	3.974e-07		44	4.124e-08	44	4.863e-08		44	1.35e-08	44	7.884e-08		44
44.1	2.466e-08	44.1	2.823e-08	44.1	4.115e-08	44.1	1.356e-08	44.1	2.982e-08		44.1	1.943e-08	44.1	4.115e-08	44.1	6.249e-08		44.1	9.447e-09	44.1	1.356e-08	44.1	1.475e-08		44.1	2.987e-08	44.1	2.982e-08	44.1	3.04e-08		44.1	2.912e-07	44.1	2.587e-07	44.1	3.973e-07		44.1	4.115e-08	44.1	4.852e-08		44.1	1.356e-08	44.1	7.871e-08		44.1
44.2	2.462e-08	44.2	2.822e-08	44.2	4.117e-08	44.2	1.35e-08	44.2	2.979e-08		44.2	1.937e-08	44.2	4.117e-08	44.2	6.241e-08		44.2	9.415e-09	44.2	1.35e-08	44.2	1.482e-08		44.2	2.99e-08	44.2	2.979e-08	44.2	3.028e-08		44.2	2.911e-07	44.2	2.586e-07	44.2	3.972e-07		44.2	4.117e-08	44.2	4.864e-08		44.2	1.35e-08	44.2	7.878e-08		44.2
44.3	2.469e-08	44.3	2.823e-08	44.3	4.114e-08	44.3	1.353e-08	44.3	2.983e-08		44.3	1.929e-08	44.3	4.114e-08	44.3	6.238e-08		44.3	9.396e-09	44.3	1.353e-08	44.3	1.479e-08		44.3	2.998e-08	44.3	2.983e-08	44.3	3.027e-08		44.3	2.911e-07	44.3	2.583e-07	44.3	3.971e-07		44.3	4.114e-08	44.3	4.864e-08		44.3	1.353e-08	44.3	7.879e-08		44.3
44.4	2.466e-08	44.4	2.821e-08	44.4	4.109e-08	44.4	1.35e-08	44.4	2.98e-08		44.4	1.938e-08	44.4	4.109e-08	44.4	6.236e-08		44.4	9.415e-09	44.4	1.35e-08	44.4	1.477e-08		44.4	2.982e-08	44.4	2.98e-08	44.4	3.03e-08		44.4	2.91e-07	44.4	2.58e-07	44.4	3.97e-07		44.4	4.109e-08	44.4	4.861e-08		44.4	1.35e-08	44.4	7.878e-08		44.4
44.5	2.456e-08	44.5	2.82e-08	44.5	4.111e-08	44.5	1.355e-08	44.5	2.96e-08		44.5	1.933e-08	44.5	4.111e-08	44.5	6.224e-08		44.5	9.378e-09	44.5	1.355e-08	44.5	1.475e-08		44.5	2.97e-08	44.5	2.96e-08	44.5	3.027e-08		44.5	2.909e-07	44.5	2.579e-07	44.5	3.969e-07		44.5	4.111e-08	44.5	4.868e-08		44.5	1.355e-08	44.5	7.861e-08		44.5
44.6	2.458e-08	44.6	2.821e-08	44.6	4.102e-08	44.6	1.357e-08	44.6	2.966e-08		44.6	1.926e-08	44.6	4.102e-08	44.6	6.221e-08		44.6	9.42e-09	44.6	1.357e-08	44.6	1.474e-08		44.6	2.973e-08	44.6	2.966e-08	44.6	3.025e-08		44.6	2.907e-07	44.6	2.575e-07	44.6	3.967e-07		44.6	4.102e-08	44.6	4.856e-08		44.6	1.357e-08	44.6	7.862e-08		44.6
44.7	2.453e-08	44.7	2.818e-08	44.7	4.105e-08	44.7	1.359e-08	44.7	2.963e-08		44.7	1.934e-08	44.7	4.105e-08	44.7	6.211e-08		44.7	9.402e-09	44.7	1.359e-08	44.7	1.471e-08		44.7	2.973e-08	44.7	2.963e-08	44.7	3.01e-08		44.7	2.907e-07	44.7	2.574e-07	44.7	3.967e-07		44.7	4.105e-08	44.7	4.861e-08		44.7	1.359e-08	44.7	7.848e-08		44.7
44.8	2.459e-08	44.8	2.818e-08	44.8	4.1e-08	44.8	1.353e-08	44.8	2.961e-08		44.8	1.926e-08	44.8	4.1e-08	44.8	6.204e-08		44.8	9.413e-09	44.8	1.353e-08	44.8	1.471e-08		44.8	2.97e-08	44.8	2.961e-08	44.8	3.013e-08		44.8	2.905e-07	44.8	2.572e-07	44.8	3.967e-07		44.8	4.1e-08	44.8	4.856e-08		44.8	1.353e-08	44.8	7.864e-08		44.8
44.9	2.455e-08	44.9	2.817e-08	44.9	4.094e-08	44.9	1.358e-08	44.9	2.959e-08		44.9	1.928e-08	44.9	4.094e-08	44.9	6.206e-08		44.9	9.398e-09	44.9	1.358e-08	44.9	1.466e-08		44.9	2.967e-08	44.9	2.959e-08	44.9	3.016e-08		44.9	2.906e-07	44.9	2.571e-07	44.9	3.965e-07		44.9	4.094e-08	44.9	4.853e-08		44.9	1.358e-08	44.9	7.846e-08		44.9
45	2.448e-08	45	2.82e-08	45	4.092e-08	45	1.356e-08	45	2.963e-08		45	1.924e-08	45	4.092e-08	45	6.21e-08		45	9.372e-09	45	1.356e-08	45	1.466e-08		45	2.965e-08	45	2.963e-08	45	3.01e-08		45	2.905e-07	45	2.57e-07	45	3.964e-07		45	4.092e-08	45	4.868e-08		45	1.356e-08	45	7.848e-08		45
45.1	2.455e-08	45.1	2.818e-08	45.1	4.084e-08	45.1	1.352e-08	45.1	2.958e-08		45.1	1.931e-08	45.1	4.084e-08	45.1	6.201e-08		45.1	9.368e-09	45.1	1.352e-08	45.1	1.473e-08		45.1	2.966e-08	45.1	2.958e-08	45.1	3.006e-08		45.1	2.903e-07	45.1	2.568e-07	45.1	3.963e-07		45.1	4.084e-08	45.1	4.849e-08		45.1	1.352e-08	45.1	7.845e-08		45.1
45.2	2.445e-08	45.2	2.818e-08	45.2	4.082e-08	45.2	1.357e-08	45.2	2.953e-08		45.2	1.925e-08	45.2	4.082e-08	45.2	6.196e-08		45.2	9.373e-09	45.2	1.357e-08	45.2	1.468e-08		45.2	2.966e-08	45.2	2.953e-08	45.2	3.012e-08		45.2	2.903e-07	45.2	2.567e-07	45.2	3.962e-07		45.2	4.082e-08	45.2	4.849e-08		45.2	1.357e-08	45.2	7.841e-08		45.2
45.3	2.444e-08	45.3	2.817e-08	45.3	4.085e-08	45.3	1.357e-08	45.3	2.946e-08		45.3	1.928e-08	45.3	4.085e-08	45.3	6.191e-08		45.3	9.444e-09	45.3	1.357e-08	45.3	1.467e-08		45.3	2.954e-08	45.3	2.946e-08	45.3	3.002e-08		45.3	2.902e-07	45.3	2.567e-07	45.3	3.961e-07		45.3	4.085e-08	45.3	4.852e-08		45.3	1.357e-08	45.3	7.842e-08		45.3
45.4	2.438e-08	45.4	2.816e-08	45.4	4.08e-08	45.4	1.349e-08	45.4	2.947e-08		45.4	1.921e-08	45.4	4.08e-08	45.4	6.226e-08		45.4	9.403e-09	45.4	1.349e-08	45.4	1.466e-08		45.4	2.954e-08	45.4	2.947e-08	45.4	2.993e-08		45.4	2.9e-07	45.4	2.566e-07	45.4	3.961e-07		45.4	4.08e-08	45.4	4.852e-08		45.4	1.349e-08	45.4	7.833e-08		45.4
45.5	2.438e-08	45.5	2.813e-08	45.5	4.074e-08	45.5	1.349e-08	45.5	2.946e-08		45.5	1.924e-08	45.5	4.074e-08	45.5	6.204e-08		45.5	9.378e-09	45.5	1.349e-08	45.5	1.47e-08		45.5	2.912e-08	45.5	2.946e-08	45.5	2.997e-08		45.5	2.899e-07	45.5	2.565e-07	45.5	3.96e-07		45.5	4.074e-08	45.5	4.852e-08		45.5	1.349e-08	45.5	7.823e-08		45.5
45.6	2.446e-08	45.6	2.817e-08	45.6	4.072e-08	45.6	1.344e-08	45.6	2.948e-08		45.6	1.928e-08	45.6	4.072e-08	45.6	6.191e-08		45.6	9.393e-09	45.6	1.344e-08	45.6	1.462e-08		45.6	2.966e-08	45.6	2.948e-08	45.6	2.992e-08		45.6	2.898e-07	45.6	2.565e-07	45.6	3.958e-07		45.6	4.072e-08	45.6	4.853e-08		45.6	1.344e-08	45.6	7.833e-08		45.6
45.7	2.431e-08	45.7	2.817e-08	45.7	4.061e-08	45.7	1.347e-08	45.7	2.934e-08		45.7	1.936e-08	45.7	4.061e-08	45.7	6.173e-08		45.7	9.445e-09	45.7	1.347e-08	45.7	1.463e-08		45.7	2.927e-08	45.7	2.934e-08	45.7	2.989e-08		45.7	2.898e-07	45.7	2.565e-07	45.7	3.958e-07		45.7	4.061e-08	45.7	4.854e-08		45.7	1.347e-08	45.7	7.829e-08		45.7
45.8	2.442e-08	45.8	2.814e-08	45.8	4.063e-08	45.8	1.341e-08	45.8	2.931e-08		45.8	1.932e-08	45.8	4.063e-08	45.8	6.181e-08		45.8	9.445e-09	45.8	1.341e-08	45.8	1.466e-08		45.8	2.957e-08	45.8	2.931e-08	45.8	2.99e-08		45.8	2.896e-07	45.8	2.566e-07	45.8	3.956e-07		45.8	4.063e-08	45.8	4.853e-08		45.8	1.341e-08	45.8	7.829e-08		45.8
45.9	2.439e-08	45.9	2.812e-08	45.9	4.062e-08	45.9	1.341e-08	45.9	2.924e-08		45.9	1.931e-08	45.9	4.062e-08	45.9	6.17e-08		45.9	9.318e-09	45.9	1.341e-08	45.9	1.467e-08		45.9	2.931e-08	45.9	2.924e-08	45.9	2.984e-08		45.9	2.896e-07	45.9	2.566e-07	45.9	3.956e-07		45.9	4.062e-08	45.9	4.844e-08		45.9	1.341e-08	45.9	7.817e-08		45.9
46	2.425e-08	46	2.814e-08	46	4.055e-08	46	1.345e-08	46	2.927e-08		46	1.922e-08	46	4.055e-08	46	6.17e-08		46	9.371e-09	46	1.345e-08	46	1.458e-08		46	2.947e-08	46	2.927e-08	46	2.986e-08		46	2.894e-07	46	2.564e-07	46	3.954e-07		46	4.055e-08	46	4.845e-08		46	1.345e-08	46	7.816e-08		46
46.1	2.441e-08	46.1	2.813e-08	46.1	4.051e-08	46.1	1.341e-08	46.1	2.927e-08		46.1	1.924e-08	46.1	4.051e-08	46.1	6.171e-08		46.1	9.35e-09	46.1	1.341e-08	46.1	1.457e-08		46.1	2.929e-08	46.1	2.927e-08	46.1	2.976e-08		46.1	2.892e-07	46.1	2.563e-07	46.1	3.954e-07		46.1	4.051e-08	46.1	4.839e-08		46.1	1.341e-08	46.1	7.815e-08		46.1
46.2	2.421e-08	46.2	2.808e-08	46.2	4.057e-08	46.2	1.34e-08	46.2	2.926e-08		46.2	1.931e-08	46.2	4.057e-08	46.2	6.164e-08		46.2	9.407e-09	46.2	1.34e-08	46.2	1.455e-08		46.2	2.928e-08	46.2	2.926e-08	46.2	2.981e-08		46.2	2.891e-07	46.2	2.561e-07	46.2	3.954e-07		46.2	4.057e-08	46.2	4.844e-08		46.2	1.34e-08	46.2	7.814e-08		46.2
46.3	2.423e-08	46.3	2.81e-08	46.3	4.047e-08	46.3	1.345e-08	46.3	2.926e-08		46.3	1.919e-08	46.3	4.047e-08	46.3	6.155e-08		46.3	9.365e-09	46.3	1.345e-08	46.3	1.458e-08		46.3	2.934e-08	46.3	2.926e-08	46.3	2.975e-08		46.3	2.89e-07	46.3	2.561e-07	46.3	3.952e-07		46.3	4.047e-08	46.3	4.833e-08		46.3	1.345e-08	46.3	7.803e-08		46.3
46.4	2.426e-08	46.4	2.809e-08	46.4	4.043e-08	46.4	1.337e-08	46.4	2.923e-08		46.4	1.924e-08	46.4	4.043e-08	46.4	6.161e-08		46.4	9.349e-09	46.4	1.337e-08	46.4	1.453e-08		46.4	2.924e-08	46.4	2.923e-08	46.4	2.973e-08		46.4	2.89e-07	46.4	2.559e-07	46.4	3.952e-07		46.4	4.043e-08	46.4	4.843e-08		46.4	1.337e-08	46.4	7.806e-08		46.4
46.5	2.417e-08	46.5	2.812e-08	46.5	4.043e-08	46.5	1.343e-08	46.5	2.916e-08		46.5	1.931e-08	46.5	4.043e-08	46.5	6.155e-08		46.5	9.394e-09	46.5	1.343e-08	46.5	1.45e-08		46.5	2.927e-08	46.5	2.916e-08	46.5	2.968e-08		46.5	2.889e-07	46.5	2.558e-07	46.5	3.951e-07		46.5	4.043e-08	46.5	4.842e-08		46.5	1.343e-08	46.5	7.803e-08		46.5
46.6	2.432e-08	46.6	2.806e-08	46.6	4.036e-08	46.6	1.334e-08	46.6	2.906e-08		46.6	1.939e-08	46.6	4.036e-08	46.6	6.162e-08		46.6	9.407e-09	46.6	1.334e-08	46.6	1.458e-08		46.6	2.923e-08	46.6	2.906e-08	46.6	2.963e-08		46.6	2.887e-07	46.6	2.557e-07	46.6	3.95e-07		46.6	4.036e-08	46.6	4.835e-08		46.6	1.334e-08	46.6	7.796e-08		46.6
46.7	2.422e-08	46.7	2.814e-08	46.7	4.038e-08	46.7	1.337e-08	46.7	2.912e-08		46.7	1.94e-08	46.7	4.038e-08	46.7	6.143e-08		46.7	9.397e-09	46.7	1.337e-08	46.7	1.445e-08		46.7	2.916e-08	46.7	2.912e-08	46.7	2.966e-08		46.7	2.886e-07	46.7	2.556e-07	46.7	3.949e-07		46.7	4.038e-08	46.7	4.846e-08		46.7	1.337e-08	46.7	7.796e-08		46.7
46.8	2.412e-08	46.8	2.808e-08	46.8	4.025e-08	46.8	1.338e-08	46.8	2.916e-08		46.8	1.95e-08	46.8	4.025e-08	46.8	6.136e-08		46.8	9.382e-09	46.8	1.338e-08	46.8	1.45e-08		46.8	2.912e-08	46.8	2.916e-08	46.8	2.968e-08		46.8	2.885e-07	46.8	2.555e-07	46.8	3.948e-07		46.8	4.025e-08	46.8	4.843e-08		46.8	1.338e-08	46.8	7.786e-08		46.8
46.9	2.415e-08	46.9	2.801e-08	46.9	4.033e-08	46.9	1.34e-08	46.9	2.913e-08		46.9	1.942e-08	46.9	4.033e-08	46.9	6.124e-08		46.9	9.408e-09	46.9	1.34e-08	46.9	1.452e-08		46.9	2.913e-08	46.9	2.913e-08	46.9	2.958e-08		46.9	2.885e-07	46.9	2.554e-07	46.9	3.947e-07		46.9	4.033e-08	46.9	4.835e-08		46.9	1.34e-08	46.9	7.789e-08		46.9
47	2.41e-08	47	2.806e-08	47	4.022e-08	47	1.335e-08	47	2.901e-08		47	1.937e-08	47	4.022e-08	47	6.121e-08		47	9.432e-09	47	1.335e-08	47	1.448e-08		47	2.913e-08	47	2.901e-08	47	2.96e-08		47	2.884e-07	47	2.552e-07	47	3.947e-07		47	4.022e-08	47	4.828e-08		47	1.335e-08	47	7.783e-08		47
47.1	2.412e-08	47.1	2.803e-08	47.1	4.021e-08	47.1	1.332e-08	47.1	2.908e-08		47.1	1.925e-08	47.1	4.021e-08	47.1	6.112e-08		47.1	9.338e-09	47.1	1.332e-08	47.1	1.449e-08		47.1	2.911e-08	47.1	2.908e-08	47.1	2.954e-08		47.1	2.882e-07	47.1	2.55e-07	47.1	3.946e-07		47.1	4.021e-08	47.1	4.83e-08		47.1	1.332e-08	47.1	7.795e-08		47.1
47.2	2.407e-08	47.2	2.803e-08	47.2	4.016e-08	47.2	1.332e-08	47.2	2.907e-08		47.2	1.925e-08	47.2	4.016e-08	47.2	6.104e-08		47.2	9.384e-09	47.2	1.332e-08	47.2	1.446e-08		47.2	2.904e-08	47.2	2.907e-08	47.2	2.957e-08		47.2	2.881e-07	47.2	2.549e-07	47.2	3.945e-07		47.2	4.016e-08	47.2	4.829e-08		47.2	1.332e-08	47.2	7.786e-08		47.2
47.3	2.402e-08	47.3	2.803e-08	47.3	4.016e-08	47.3	1.327e-08	47.3	2.901e-08		47.3	1.927e-08	47.3	4.016e-08	47.3	6.081e-08		47.3	9.374e-09	47.3	1.327e-08	47.3	1.454e-08		47.3	2.904e-08	47.3	2.901e-08	47.3	2.949e-08		47.3	2.88e-07	47.3	2.547e-07	47.3	3.945e-07		47.3	4.016e-08	47.3	4.836e-08		47.3	1.327e-08	47.3	7.784e-08		47.3
47.4	2.398e-08	47.4	2.806e-08	47.4	4.014e-08	47.4	1.335e-08	47.4	2.902e-08		47.4	1.92e-08	47.4	4.014e-08	47.4	6.107e-08		47.4	9.372e-09	47.4	1.335e-08	47.4	1.45e-08		47.4	2.905e-08	47.4	2.902e-08	47.4	2.952e-08		47.4	2.879e-07	47.4	2.547e-07	47.4	3.943e-07		47.4	4.014e-08	47.4	4.834e-08		47.4	1.335e-08	47.4	7.771e-08		47.4
47.5	2.403e-08	47.5	2.802e-08	47.5	4.01e-08	47.5	1.336e-08	47.5	2.897e-08		47.5	1.922e-08	47.5	4.01e-08	47.5	6.109e-08		47.5	9.368e-09	47.5	1.336e-08	47.5	1.443e-08		47.5	2.896e-08	47.5	2.897e-08	47.5	2.946e-08		47.5	2.878e-07	47.5	2.545e-07	47.5	3.942e-07		47.5	4.01e-08	47.5	4.827e-08		47.5	1.336e-08	47.5	7.785e-08		47.5
47.6	2.396e-08	47.6	2.798e-08	47.6	4.011e-08	47.6	1.329e-08	47.6	2.901e-08		47.6	1.923e-08	47.6	4.011e-08	47.6	6.106e-08		47.6	9.392e-09	47.6	1.329e-08	47.6	1.442e-08		47.6	2.897e-08	47.6	2.901e-08	47.6	2.95e-08		47.6	2.878e-07	47.6	2.545e-07	47.6	3.942e-07		47.6	4.011e-08	47.6	4.826e-08		47.6	1.329e-08	47.6	7.772e-08		47.6
47.7	2.4e-08	47.7	2.8e-08	47.7	4.002e-08	47.7	1.327e-08	47.7	2.903e-08		47.7	1.921e-08	47.7	4.002e-08	47.7	6.085e-08		47.7	9.387e-09	47.7	1.327e-08	47.7	1.441e-08		47.7	2.891e-08	47.7	2.903e-08	47.7	2.933e-08		47.7	2.877e-07	47.7	2.545e-07	47.7	3.941e-07		47.7	4.002e-08	47.7	4.828e-08		47.7	1.327e-08	47.7	7.769e-08		47.7
47.8	2.4e-08	47.8	2.796e-08	47.8	3.998e-08	47.8	1.327e-08	47.8	2.899e-08		47.8	1.91e-08	47.8	3.998e-08	47.8	6.081e-08		47.8	9.448e-09	47.8	1.327e-08	47.8	1.444e-08		47.8	2.892e-08	47.8	2.899e-08	47.8	2.932e-08		47.8	2.876e-07	47.8	2.543e-07	47.8	3.94e-07		47.8	3.998e-08	47.8	4.824e-08		47.8	1.327e-08	47.8	7.767e-08		47.8
47.9	2.39e-08	47.9	2.801e-08	47.9	3.996e-08	47.9	1.327e-08	47.9	2.9e-08		47.9	1.914e-08	47.9	3.996e-08	47.9	6.081e-08		47.9	9.391e-09	47.9	1.327e-08	47.9	1.444e-08		47.9	2.885e-08	47.9	2.9e-08	47.9	2.946e-08		47.9	2.876e-07	47.9	2.542e-07	47.9	3.939e-07		47.9	3.996e-08	47.9	4.827e-08		47.9	1.327e-08	47.9	7.769e-08		47.9
48	2.393e-08	48	2.803e-08	48	3.99e-08	48	1.328e-08	48	2.888e-08		48	1.911e-08	48	3.99e-08	48	6.07e-08		48	9.353e-09	48	1.328e-08	48	1.441e-08		48	2.889e-08	48	2.888e-08	48	2.929e-08		48	2.875e-07	48	2.541e-07	48	3.938e-07		48	3.99e-08	48	4.824e-08		48	1.328e-08	48	7.763e-08		48
48.1	2.39e-08	48.1	2.801e-08	48.1	3.989e-08	48.1	1.327e-08	48.1	2.898e-08		48.1	1.914e-08	48.1	3.989e-08	48.1	6.064e-08		48.1	9.372e-09	48.1	1.327e-08	48.1	1.437e-08		48.1	2.89e-08	48.1	2.898e-08	48.1	2.928e-08		48.1	2.873e-07	48.1	2.541e-07	48.1	3.938e-07		48.1	3.989e-08	48.1	4.813e-08		48.1	1.327e-08	48.1	7.753e-08		48.1
48.2	2.387e-08	48.2	2.802e-08	48.2	3.988e-08	48.2	1.332e-08	48.2	2.884e-08		48.2	1.901e-08	48.2	3.988e-08	48.2	6.064e-08		48.2	9.41e-09	48.2	1.332e-08	48.2	1.435e-08		48.2	2.876e-08	48.2	2.884e-08	48.2	2.926e-08		48.2	2.873e-07	48.2	2.541e-07	48.2	3.937e-07		48.2	3.988e-08	48.2	4.828e-08		48.2	1.332e-08	48.2	7.762e-08		48.2
48.3	2.385e-08	48.3	2.8e-08	48.3	3.988e-08	48.3	1.339e-08	48.3	2.894e-08		48.3	1.91e-08	48.3	3.988e-08	48.3	6.059e-08		48.3	9.36e-09	48.3	1.339e-08	48.3	1.433e-08		48.3	2.876e-08	48.3	2.894e-08	48.3	2.933e-08		48.3	2.871e-07	48.3	2.541e-07	48.3	3.937e-07		48.3	3.988e-08	48.3	4.819e-08		48.3	1.339e-08	48.3	7.753e-08		48.3
48.4	2.377e-08	48.4	2.799e-08	48.4	3.987e-08	48.4	1.334e-08	48.4	2.886e-08		48.4	1.9e-08	48.4	3.987e-08	48.4	6.058e-08		48.4	9.38e-09	48.4	1.334e-08	48.4	1.43e-08		48.4	2.87e-08	48.4	2.886e-08	48.4	2.913e-08		48.4	2.87e-07	48.4	2.539e-07	48.4	3.936e-07		48.4	3.987e-08	48.4	4.825e-08		48.4	1.334e-08	48.4	7.753e-08		48.4
48.5	2.387e-08	48.5	2.797e-08	48.5	3.976e-08	48.5	1.333e-08	48.5	2.875e-08		48.5	1.899e-08	48.5	3.976e-08	48.5	6.053e-08		48.5	9.383e-09	48.5	1.333e-08	48.5	1.435e-08		48.5	2.87e-08	48.5	2.875e-08	48.5	2.923e-08		48.5	2.868e-07	48.5	2.539e-07	48.5	3.935e-07		48.5	3.976e-08	48.5	4.816e-08		48.5	1.333e-08	48.5	7.746e-08		48.5
48.6	2.383e-08	48.6	2.799e-08	48.6	3.974e-08	48.6	1.33e-08	48.6	2.88e-08		48.6	1.89e-08	48.6	3.974e-08	48.6	6.056e-08		48.6	9.377e-09	48.6	1.33e-08	48.6	1.43e-08		48.6	2.872e-08	48.6	2.88e-08	48.6	2.912e-08		48.6	2.868e-07	48.6	2.537e-07	48.6	3.933e-07		48.6	3.974e-08	48.6	4.813e-08		48.6	1.33e-08	48.6	7.741e-08		48.6
48.7	2.381e-08	48.7	2.798e-08	48.7	3.975e-08	48.7	1.329e-08	48.7	2.875e-08		48.7	1.896e-08	48.7	3.975e-08	48.7	6.058e-08		48.7	9.301e-09	48.7	1.329e-08	48.7	1.426e-08		48.7	2.862e-08	48.7	2.875e-08	48.7	2.917e-08		48.7	2.867e-07	48.7	2.536e-07	48.7	3.933e-07		48.7	3.975e-08	48.7	4.816e-08		48.7	1.329e-08	48.7	7.754e-08		48.7
48.8	2.374e-08	48.8	2.799e-08	48.8	3.966e-08	48.8	1.332e-08	48.8	2.878e-08		48.8	1.892e-08	48.8	3.966e-08	48.8	6.047e-08		48.8	9.355e-09	48.8	1.332e-08	48.8	1.436e-08		48.8	2.863e-08	48.8	2.878e-08	48.8	2.919e-08		48.8	2.866e-07	48.8	2.535e-07	48.8	3.932e-07		48.8	3.966e-08	48.8	4.819e-08		48.8	1.332e-08	48.8	7.751e-08		48.8
48.9	2.381e-08	48.9	2.797e-08	48.9	3.969e-08	48.9	1.332e-08	48.9	2.865e-08		48.9	1.899e-08	48.9	3.969e-08	48.9	6.049e-08		48.9	9.387e-09	48.9	1.332e-08	48.9	1.428e-08		48.9	2.857e-08	48.9	2.865e-08	48.9	2.905e-08		48.9	2.866e-07	48.9	2.534e-07	48.9	3.931e-07		48.9	3.969e-08	48.9	4.816e-08		48.9	1.332e-08	48.9	7.745e-08		48.9
49	2.372e-08	49	2.801e-08	49	3.96e-08	49	1.329e-08	49	2.869e-08		49	1.89e-08	49	3.96e-08	49	6.033e-08		49	9.312e-09	49	1.329e-08	49	1.428e-08		49	2.859e-08	49	2.869e-08	49	2.907e-08		49	2.865e-07	49	2.532e-07	49	3.932e-07		49	3.96e-08	49	4.821e-08		49	1.329e-08	49	7.751e-08		49
49.1	2.38e-08	49.1	2.801e-08	49.1	3.96e-08	49.1	1.33e-08	49.1	2.865e-08		49.1	1.894e-08	49.1	3.96e-08	49.1	6.028e-08		49.1	9.325e-09	49.1	1.33e-08	49.1	1.427e-08		49.1	2.861e-08	49.1	2.865e-08	49.1	2.893e-08		49.1	2.864e-07	49.1	2.532e-07	49.1	3.93e-07		49.1	3.96e-08	49.1	4.817e-08		49.1	1.33e-08	49.1	7.742e-08		49.1
49.2	2.367e-08	49.2	2.799e-08	49.2	3.955e-08	49.2	1.324e-08	49.2	2.878e-08		49.2	1.89e-08	49.2	3.955e-08	49.2	6.025e-08		49.2	9.391e-09	49.2	1.324e-08	49.2	1.423e-08		49.2	2.85e-08	49.2	2.878e-08	49.2	2.894e-08		49.2	2.863e-07	49.2	2.53e-07	49.2	3.93e-07		49.2	3.955e-08	49.2	4.815e-08		49.2	1.324e-08	49.2	7.734e-08		49.2
49.3	2.377e-08	49.3	2.794e-08	49.3	3.956e-08	49.3	1.324e-08	49.3	2.864e-08		49.3	1.89e-08	49.3	3.956e-08	49.3	6.014e-08		49.3	9.304e-09	49.3	1.324e-08	49.3	1.428e-08		49.3	2.852e-08	49.3	2.864e-08	49.3	2.896e-08		49.3	2.862e-07	49.3	2.528e-07	49.3	3.929e-07		49.3	3.956e-08	49.3	4.812e-08		49.3	1.324e-08	49.3	7.733e-08		49.3
49.4	2.362e-08	49.4	2.794e-08	49.4	3.947e-08	49.4	1.319e-08	49.4	2.863e-08		49.4	1.887e-08	49.4	3.947e-08	49.4	6.011e-08		49.4	9.358e-09	49.4	1.319e-08	49.4	1.423e-08		49.4	2.854e-08	49.4	2.863e-08	49.4	2.884e-08		49.4	2.861e-07	49.4	2.528e-07	49.4	3.928e-07		49.4	3.947e-08	49.4	4.818e-08		49.4	1.319e-08	49.4	7.738e-08		49.4
49.5	2.369e-08	49.5	2.797e-08	49.5	3.949e-08	49.5	1.322e-08	49.5	2.86e-08		49.5	1.884e-08	49.5	3.949e-08	49.5	6.007e-08		49.5	9.437e-09	49.5	1.322e-08	49.5	1.43e-08		49.5	2.844e-08	49.5	2.86e-08	49.5	2.884e-08		49.5	2.86e-07	49.5	2.526e-07	49.5	3.928e-07		49.5	3.949e-08	49.5	4.817e-08		49.5	1.322e-08	49.5	7.73e-08		49.5
49.6	2.364e-08	49.6	2.795e-08	49.6	3.938e-08	49.6	1.325e-08	49.6	2.854e-08		49.6	1.877e-08	49.6	3.938e-08	49.6	6e-08		49.6	9.442e-09	49.6	1.325e-08	49.6	1.422e-08		49.6	2.853e-08	49.6	2.854e-08	49.6	2.894e-08		49.6	2.86e-07	49.6	2.525e-07	49.6	3.928e-07		49.6	3.938e-08	49.6	4.82e-08		49.6	1.325e-08	49.6	7.722e-08		49.6
49.7	2.367e-08	49.7	2.8e-08	49.7	3.939e-08	49.7	1.323e-08	49.7	2.852e-08		49.7	1.884e-08	49.7	3.939e-08	49.7	5.997e-08		49.7	9.395e-09	49.7	1.323e-08	49.7	1.422e-08		49.7	2.847e-08	49.7	2.852e-08	49.7	2.892e-08		49.7	2.859e-07	49.7	2.524e-07	49.7	3.928e-07		49.7	3.939e-08	49.7	4.806e-08		49.7	1.323e-08	49.7	7.728e-08		49.7
49.8	2.353e-08	49.8	2.794e-08	49.8	3.941e-08	49.8	1.319e-08	49.8	2.84e-08		49.8	1.88e-08	49.8	3.941e-08	49.8	5.995e-08		49.8	9.382e-09	49.8	1.319e-08	49.8	1.425e-08		49.8	2.838e-08	49.8	2.84e-08	49.8	2.88e-08		49.8	2.858e-07	49.8	2.524e-07	49.8	3.926e-07		49.8	3.941e-08	49.8	4.808e-08		49.8	1.319e-08	49.8	7.725e-08		49.8
49.9	2.358e-08	49.9	2.792e-08	49.9	3.933e-08	49.9	1.31e-08	49.9	2.844e-08		49.9	1.886e-08	49.9	3.933e-08	49.9	5.988e-08		49.9	9.402e-09	49.9	1.31e-08	49.9	1.428e-08		49.9	2.844e-08	49.9	2.844e-08	49.9	2.884e-08		49.9	2.857e-07	49.9	2.522e-07	49.9	3.925e-07		49.9	3.933e-08	49.9	4.815e-08		49.9	1.31e-08	49.9	7.726e-08		49.9
50	2.36e-08	50	2.794e-08	50	3.934e-08	50	1.321e-08	50	2.856e-08		50	1.88e-08	50	3.934e-08	50	5.986e-08		50	9.427e-09	50	1.321e-08	50	1.417e-08		50	2.834e-08	50	2.856e-08	50	2.878e-08		50	2.856e-07	50	2.521e-07	50	3.925e-07		50	3.934e-08	50	4.808e-08		50	1.321e-08	50	7.709e-08		50
50.1	2.351e-08	50.1	2.797e-08	50.1	3.942e-08	50.1	1.308e-08	50.1	2.839e-08		50.1	1.878e-08	50.1	3.942e-08	50.1	5.973e-08		50.1	9.337e-09	50.1	1.308e-08	50.1	1.419e-08		50.1	2.832e-08	50.1	2.839e-08	50.1	2.873e-08		50.1	2.856e-07	50.1	2.521e-07	50.1	3.924e-07		50.1	3.942e-08	50.1	4.808e-08		50.1	1.308e-08	50.1	7.708e-08		50.1
50.2	2.353e-08	50.2	2.792e-08	50.2	3.926e-08	50.2	1.314e-08	50.2	2.845e-08		50.2	1.886e-08	50.2	3.926e-08	50.2	5.989e-08		50.2	9.384e-09	50.2	1.314e-08	50.2	1.415e-08		50.2	2.825e-08	50.2	2.845e-08	50.2	2.87e-08		50.2	2.856e-07	50.2	2.52e-07	50.2	3.924e-07		50.2	3.926e-08	50.2	4.808e-08		50.2	1.314e-08	50.2	7.718e-08		50.2
50.3	2.343e-08	50.3	2.792e-08	50.3	3.927e-08	50.3	1.313e-08	50.3	2.836e-08		50.3	1.883e-08	50.3	3.927e-08	50.3	5.972e-08		50.3	9.384e-09	50.3	1.313e-08	50.3	1.421e-08		50.3	2.861e-08	50.3	2.836e-08	50.3	2.87e-08		50.3	2.854e-07	50.3	2.518e-07	50.3	3.923e-07		50.3	3.927e-08	50.3	4.809e-08		50.3	1.313e-08	50.3	7.702e-08		50.3
50.4	2.354e-08	50.4	2.793e-08	50.4	3.925e-08	50.4	1.312e-08	50.4	2.832e-08		50.4	1.875e-08	50.4	3.925e-08	50.4	5.968e-08		50.4	9.306e-09	50.4	1.312e-08	50.4	1.42e-08		50.4	2.826e-08	50.4	2.832e-08	50.4	2.869e-08		50.4	2.854e-07	50.4	2.518e-07	50.4	3.922e-07		50.4	3.925e-08	50.4	4.806e-08		50.4	1.312e-08	50.4	7.697e-08		50.4
50.5	2.342e-08	50.5	2.795e-08	50.5	3.921e-08	50.5	1.294e-08	50.5	2.833e-08		50.5	1.88e-08	50.5	3.921e-08	50.5	5.946e-08		50.5	9.37e-09	50.5	1.294e-08	50.5	1.412e-08		50.5	2.834e-08	50.5	2.833e-08	50.5	2.864e-08		50.5	2.851e-07	50.5	2.517e-07	50.5	3.922e-07		50.5	3.921e-08	50.5	4.779e-08		50.5	1.294e-08	50.5	7.708e-08		50.5
50.6	2.347e-08	50.6	2.789e-08	50.6	3.911e-08	50.6	1.299e-08	50.6	2.82e-08		50.6	1.883e-08	50.6	3.911e-08	50.6	6.02e-08		50.6	9.361e-09	50.6	1.299e-08	50.6	1.418e-08		50.6	2.822e-08	50.6	2.82e-08	50.6	2.855e-08		50.6	2.852e-07	50.6	2.516e-07	50.6	3.92e-07		50.6	3.911e-08	50.6	4.804e-08		50.6	1.299e-08	50.6	7.714e-08		50.6
50.7	2.347e-08	50.7	2.793e-08	50.7	3.91e-08	50.7	1.306e-08	50.7	2.825e-08		50.7	1.875e-08	50.7	3.91e-08	50.7	6.127e-08		50.7	9.31e-09	50.7	1.306e-08	50.7	1.417e-08		50.7	2.827e-08	50.7	2.825e-08	50.7	2.855e-08		50.7	2.85e-07	50.7	2.515e-07	50.7	3.919e-07		50.7	3.91e-08	50.7	4.811e-08		50.7	1.306e-08	50.7	7.746e-08		50.7
50.8	2.341e-08	50.8	2.792e-08	50.8	3.911e-08	50.8	1.322e-08	50.8	2.836e-08		50.8	1.877e-08	50.8	3.911e-08	50.8	6.213e-08		50.8	9.445e-09	50.8	1.322e-08	50.8	1.409e-08		50.8	2.816e-08	50.8	2.836e-08	50.8	2.85e-08		50.8	2.85e-07	50.8	2.515e-07	50.8	3.92e-07		50.8	3.911e-08	50.8	4.804e-08		50.8	1.322e-08	50.8	7.729e-08		50.8
50.9	2.331e-08	50.9	2.791e-08	50.9	3.906e-08	50.9	1.323e-08	50.9	2.861e-08		50.9	1.874e-08	50.9	3.906e-08	50.9	6.263e-08		50.9	9.5e-09	50.9	1.323e-08	50.9	1.413e-08		50.9	2.82e-08	50.9	2.861e-08	50.9	2.854e-08		50.9	2.849e-07	50.9	2.514e-07	50.9	3.917e-07		50.9	3.906e-08	50.9	4.796e-08		50.9	1.323e-08	50.9	7.716e-08		50.9
51	2.338e-08	51	2.788e-08	51	3.898e-08	51	1.32e-08	51	2.839e-08		51	1.876e-08	51	3.898e-08	51	6.287e-08		51	9.606e-09	51	1.32e-08	51	1.414e-08		51	2.82e-08	51	2.839e-08	51	2.854e-08		51	2.848e-07	51	2.513e-07	51	3.918e-07		51	3.898e-08	51	4.866e-08		51	1.32e-08	51	7.718e-08		51
51.1	2.389e-08	51.1	2.784e-08	51.1	3.902e-08	51.1	1.316e-08	51.1	2.862e-08		51.1	1.879e-08	51.1	3.902e-08	51.1	6.309e-08		51.1	9.571e-09	51.1	1.316e-08	51.1	1.408e-08		51.1	2.832e-08	51.1	2.862e-08	51.1	2.867e-08		51.1	2.847e-07	51.1	2.514e-07	51.1	3.917e-07		51.1	3.902e-08	51.1	4.976e-08		51.1	1.316e-08	51.1	7.726e-08		51.1
51.2	2.456e-08	51.2	2.782e-08	51.2	3.9e-08	51.2	1.317e-08	51.2	2.897e-08		51.2	1.871e-08	51.2	3.9e-08	51.2	6.318e-08		51.2	9.539e-09	51.2	1.317e-08	51.2	1.401e-08		51.2	2.906e-08	51.2	2.897e-08	51.2	2.855e-08		51.2	2.846e-07	51.2	2.512e-07	51.2	3.916e-07		51.2	3.9e-08	51.2	4.998e-08		51.2	1.317e-08	51.2	7.744e-08		51.2
51.3	2.493e-08	51.3	2.822e-08	51.3	3.904e-08	51.3	1.315e-08	51.3	3.041e-08		51.3	1.878e-08	51.3	3.904e-08	51.3	6.338e-08		51.3	9.666e-09	51.3	1.315e-08	51.3	1.394e-08		51.3	2.935e-08	51.3	3.041e-08	51.3	2.853e-08		51.3	2.845e-07	51.3	2.512e-07	51.3	3.915e-07		51.3	3.904e-08	51.3	5.029e-08		51.3	1.315e-08	51.3	7.732e-08		51.3
51.4	2.514e-08	51.4	2.826e-08	51.4	3.899e-08	51.4	1.314e-08	51.4	3.107e-08		51.4	1.867e-08	51.4	3.899e-08	51.4	6.338e-08		51.4	9.599e-09	51.4	1.314e-08	51.4	1.475e-08		51.4	2.954e-08	51.4	3.107e-08	51.4	2.842e-08		51.4	2.845e-07	51.4	2.51e-07	51.4	3.915e-07		51.4	3.899e-08	51.4	5.038e-08		51.4	1.314e-08	51.4	7.738e-08		51.4
51.5	2.527e-08	51.5	2.821e-08	51.5	3.891e-08	51.5	1.31e-08	51.5	3.141e-08		51.5	1.873e-08	51.5	3.891e-08	51.5	6.354e-08		51.5	9.603e-09	51.5	1.31e-08	51.5	1.487e-08		51.5	2.974e-08	51.5	3.141e-08	51.5	2.836e-08		51.5	2.843e-07	51.5	2.509e-07	51.5	3.914e-07		51.5	3.891e-08	51.5	5.047e-08		51.5	1.31e-08	51.5	7.723e-08		51.5
51.6	2.532e-08	51.6	2.822e-08	51.6	3.896e-08	51.6	1.311e-08	51.6	3.159e-08		51.6	1.865e-08	51.6	3.896e-08	51.6	6.355e-08		51.6	9.614e-09	51.6	1.311e-08	51.6	1.46e-08		51.6	2.976e-08	51.6	3.159e-08	51.6	2.961e-08		51.6	2.843e-07	51.6	2.508e-07	51.6	3.913e-07		51.6	3.896e-08	51.6	5.057e-08		51.6	1.311e-08	51.6	7.718e-08		51.6
51.7	2.547e-08	51.7	2.833e-08	51.7	3.885e-08	51.7	1.312e-08	51.7	3.187e-08		51.7	1.871e-08	51.7	3.885e-08	51.7	6.359e-08		51.7	9.646e-09	51.7	1.312e-08	51.7	1.465e-08		51.7	2.987e-08	51.7	3.187e-08	51.7	3.103e-08		51.7	2.842e-07	51.7	2.506e-07	51.7	3.912e-07		51.7	3.885e-08	51.7	5.06e-08		51.7	1.312e-08	51.7	7.722e-08		51.7
51.8	2.553e-08	51.8	2.834e-08	51.8	3.884e-08	51.8	1.307e-08	51.8	3.199e-08		51.8	1.869e-08	51.8	3.884e-08	51.8	6.365e-08		51.8	9.626e-09	51.8	1.307e-08	51.8	1.466e-08		51.8	2.995e-08	51.8	3.199e-08	51.8	3.096e-08		51.8	2.842e-07	51.8	2.507e-07	51.8	3.911e-07		51.8	3.884e-08	51.8	5.066e-08		51.8	1.307e-08	51.8	7.721e-08		51.8
51.9	2.549e-08	51.9	2.84e-08	51.9	3.882e-08	51.9	1.316e-08	51.9	3.204e-08		51.9	1.866e-08	51.9	3.882e-08	51.9	6.372e-08		51.9	9.693e-09	51.9	1.316e-08	51.9	1.468e-08		51.9	2.997e-08	51.9	3.204e-08	51.9	3.115e-08		51.9	2.841e-07	51.9	2.505e-07	51.9	3.91e-07		51.9	3.882e-08	51.9	5.07e-08		51.9	1.316e-08	51.9	7.717e-08		51.9
52	2.56e-08	52	2.846e-08	52	3.882e-08	52	1.279e-08	52	3.212e-08		52	1.862e-08	52	3.882e-08	52	6.38e-08		52	9.616e-09	52	1.279e-08	52	1.471e-08		52	2.996e-08	52	3.212e-08	52	3.124e-08		52	2.84e-07	52	2.504e-07	52	3.909e-07		52	3.882e-08	52	5.083e-08		52	1.279e-08	52	7.725e-08		52
52.1	2.559e-08	52.1	2.846e-08	52.1	3.877e-08	52.1	1.336e-08	52.1	3.216e-08		52.1	1.86e-08	52.1	3.877e-08	52.1	6.386e-08		52.1	9.725e-09	52.1	1.336e-08	52.1	1.476e-08		52.1	3.004e-08	52.1	3.216e-08	52.1	3.14e-08		52.1	2.84e-07	52.1	2.503e-07	52.1	3.909e-07		52.1	3.877e-08	52.1	5.086e-08		52.1	1.336e-08	52.1	7.718e-08		52.1
52.2	2.569e-08	52.2	2.851e-08	52.2	3.879e-08	52.2	1.288e-08	52.2	3.229e-08		52.2	1.863e-08	52.2	3.879e-08	52.2	6.383e-08		52.2	9.606e-09	52.2	1.288e-08	52.2	1.474e-08		52.2	2.994e-08	52.2	3.229e-08	52.2	3.138e-08		52.2	2.838e-07	52.2	2.503e-07	52.2	3.908e-07		52.2	3.879e-08	52.2	5.091e-08		52.2	1.288e-08	52.2	7.717e-08		52.2
52.3	2.571e-08	52.3	2.851e-08	52.3	3.965e-08	52.3	1.29e-08	52.3	3.231e-08		52.3	1.866e-08	52.3	3.965e-08	52.3	6.388e-08		52.3	9.681e-09	52.3	1.29e-08	52.3	1.481e-08		52.3	2.999e-08	52.3	3.231e-08	52.3	3.148e-08		52.3	2.837e-07	52.3	2.501e-07	52.3	3.908e-07		52.3	3.965e-08	52.3	5.087e-08		52.3	1.29e-08	52.3	7.714e-08		52.3
52.4	2.573e-08	52.4	2.855e-08	52.4	4.012e-08	52.4	1.309e-08	52.4	3.23e-08		52.4	1.86e-08	52.4	4.012e-08	52.4	6.399e-08		52.4	9.631e-09	52.4	1.309e-08	52.4	1.478e-08		52.4	3.004e-08	52.4	3.23e-08	52.4	3.154e-08		52.4	2.836e-07	52.4	2.5e-07	52.4	3.907e-07		52.4	4.012e-08	52.4	5.099e-08		52.4	1.309e-08	52.4	7.709e-08		52.4
52.5	2.57e-08	52.5	2.86e-08	52.5	4.033e-08	52.5	1.305e-08	52.5	3.234e-08		52.5	1.861e-08	52.5	4.033e-08	52.5	6.392e-08		52.5	9.667e-09	52.5	1.305e-08	52.5	1.472e-08		52.5	3e-08	52.5	3.234e-08	52.5	3.164e-08		52.5	2.836e-07	52.5	2.499e-07	52.5	3.906e-07		52.5	4.033e-08	52.5	5.092e-08		52.5	1.305e-08	52.5	7.716e-08		52.5
52.6	2.573e-08	52.6	2.861e-08	52.6	4.051e-08	52.6	1.293e-08	52.6	3.236e-08		52.6	1.864e-08	52.6	4.051e-08	52.6	6.394e-08		52.6	9.658e-09	52.6	1.293e-08	52.6	1.484e-08		52.6	2.999e-08	52.6	3.236e-08	52.6	3.159e-08		52.6	2.835e-07	52.6	2.498e-07	52.6	3.906e-07		52.6	4.051e-08	52.6	5.094e-08		52.6	1.293e-08	52.6	7.71e-08		52.6
52.7	2.571e-08	52.7	2.867e-08	52.7	4.064e-08	52.7	1.34e-08	52.7	3.241e-08		52.7	2.078e-08	52.7	4.064e-08	52.7	6.401e-08		52.7	9.626e-09	52.7	1.34e-08	52.7	1.477e-08		52.7	2.992e-08	52.7	3.241e-08	52.7	3.167e-08		52.7	2.835e-07	52.7	2.498e-07	52.7	3.904e-07		52.7	4.064e-08	52.7	5.102e-08		52.7	1.34e-08	52.7	7.729e-08		52.7
52.8	2.575e-08	52.8	2.865e-08	52.8	4.076e-08	52.8	1.305e-08	52.8	3.241e-08		52.8	1.936e-08	52.8	4.076e-08	52.8	6.398e-08		52.8	9.695e-09	52.8	1.305e-08	52.8	1.479e-08		52.8	2.997e-08	52.8	3.241e-08	52.8	3.162e-08		52.8	2.834e-07	52.8	2.499e-07	52.8	3.904e-07		52.8	4.076e-08	52.8	5.1e-08		52.8	1.305e-08	52.8	7.747e-08		52.8
52.9	2.576e-08	52.9	2.869e-08	52.9	4.087e-08	52.9	1.306e-08	52.9	3.245e-08		52.9	1.911e-08	52.9	4.087e-08	52.9	6.406e-08		52.9	9.649e-09	52.9	1.306e-08	52.9	1.474e-08		52.9	2.993e-08	52.9	3.245e-08	52.9	3.159e-08		52.9	2.833e-07	52.9	2.497e-07	52.9	3.904e-07		52.9	4.087e-08	52.9	5.102e-08		52.9	1.306e-08	52.9	7.748e-08		52.9
53	2.572e-08	53	2.873e-08	53	4.086e-08	53	1.31e-08	53	3.252e-08		53	1.91e-08	53	4.086e-08	53	6.4e-08		53	9.643e-09	53	1.31e-08	53	1.477e-08		53	2.993e-08	53	3.252e-08	53	3.164e-08		53	2.832e-07	53	2.496e-07	53	3.903e-07		53	4.086e-08	53	5.099e-08		53	1.31e-08	53	7.735e-08		53
53.1	2.579e-08	53.1	2.877e-08	53.1	4.094e-08	53.1	1.299e-08	53.1	3.242e-08		53.1	1.903e-08	53.1	4.094e-08	53.1	6.401e-08		53.1	9.66e-09	53.1	1.299e-08	53.1	1.484e-08		53.1	2.986e-08	53.1	3.242e-08	53.1	3.157e-08		53.1	2.832e-07	53.1	2.494e-07	53.1	3.902e-07		53.1	4.094e-08	53.1	5.109e-08		53.1	1.299e-08	53.1	7.738e-08		53.1
53.2	2.568e-08	53.2	2.88e-08	53.2	4.099e-08	53.2	1.311e-08	53.2	3.252e-08		53.2	1.884e-08	53.2	4.099e-08	53.2	6.402e-08		53.2	9.659e-09	53.2	1.311e-08	53.2	1.469e-08		53.2	2.996e-08	53.2	3.252e-08	53.2	3.156e-08		53.2	2.83e-07	53.2	2.495e-07	53.2	3.901e-07		53.2	4.099e-08	53.2	5.114e-08		53.2	1.311e-08	53.2	7.725e-08		53.2
53.3	2.577e-08	53.3	2.883e-08	53.3	4.105e-08	53.3	1.297e-08	53.3	3.252e-08		53.3	1.882e-08	53.3	4.105e-08	53.3	6.403e-08		53.3	9.606e-09	53.3	1.297e-08	53.3	1.472e-08		53.3	2.986e-08	53.3	3.252e-08	53.3	3.166e-08		53.3	2.829e-07	53.3	2.492e-07	53.3	3.9e-07		53.3	4.105e-08	53.3	5.12e-08		53.3	1.297e-08	53.3	7.716e-08		53.3
53.4	2.575e-08	53.4	2.882e-08	53.4	4.103e-08	53.4	1.306e-08	53.4	3.25e-08		53.4	1.883e-08	53.4	4.103e-08	53.4	6.411e-08		53.4	9.661e-09	53.4	1.306e-08	53.4	1.478e-08		53.4	2.995e-08	53.4	3.25e-08	53.4	3.164e-08		53.4	2.829e-07	53.4	2.493e-07	53.4	3.9e-07		53.4	4.103e-08	53.4	5.115e-08		53.4	1.306e-08	53.4	7.722e-08		53.4
53.5	2.569e-08	53.5	2.886e-08	53.5	4.107e-08	53.5	1.304e-08	53.5	3.247e-08		53.5	1.872e-08	53.5	4.107e-08	53.5	6.408e-08		53.5	9.678e-09	53.5	1.304e-08	53.5	1.474e-08		53.5	2.986e-08	53.5	3.247e-08	53.5	3.159e-08		53.5	2.829e-07	53.5	2.491e-07	53.5	3.898e-07		53.5	4.107e-08	53.5	5.121e-08		53.5	1.304e-08	53.5	7.716e-08		53.5
53.6	2.573e-08	53.6	2.885e-08	53.6	4.114e-08	53.6	1.301e-08	53.6	3.252e-08		53.6	1.876e-08	53.6	4.114e-08	53.6	6.408e-08		53.6	9.667e-09	53.6	1.301e-08	53.6	1.473e-08		53.6	2.987e-08	53.6	3.252e-08	53.6	3.167e-08		53.6	2.827e-07	53.6	2.491e-07	53.6	3.899e-07		53.6	4.114e-08	53.6	5.14e-08		53.6	1.301e-08	53.6	7.716e-08		53.6
53.7	2.572e-08	53.7	2.89e-08	53.7	4.118e-08	53.7	1.31e-08	53.7	3.256e-08		53.7	1.865e-08	53.7	4.118e-08	53.7	6.414e-08		53.7	9.739e-09	53.7	1.31e-08	53.7	1.481e-08		53.7	2.986e-08	53.7	3.256e-08	53.7	3.161e-08		53.7	2.826e-07	53.7	2.49e-07	53.7	3.898e-07		53.7	4.118e-08	53.7	5.181e-08		53.7	1.31e-08	53.7	7.712e-08		53.7
53.8	2.563e-08	53.8	2.899e-08	53.8	4.116e-08	53.8	1.305e-08	53.8	3.251e-08		53.8	1.862e-08	53.8	4.116e-08	53.8	6.411e-08		53.8	9.642e-09	53.8	1.305e-08	53.8	1.473e-08		53.8	2.981e-08	53.8	3.251e-08	53.8	3.16e-08		53.8	2.825e-07	53.8	2.49e-07	53.8	3.897e-07		53.8	4.116e-08	53.8	5.183e-08		53.8	1.305e-08	53.8	7.706e-08		53.8
53.9	2.575e-08	53.9	2.893e-08	53.9	4.118e-08	53.9	1.301e-08	53.9	3.261e-08		53.9	1.858e-08	53.9	4.118e-08	53.9	6.403e-08		53.9	9.663e-09	53.9	1.301e-08	53.9	1.479e-08		53.9	2.976e-08	53.9	3.261e-08	53.9	3.158e-08		53.9	2.824e-07	53.9	2.488e-07	53.9	3.895e-07		53.9	4.118e-08	53.9	5.187e-08		53.9	1.301e-08	53.9	7.701e-08		53.9
54	2.573e-08	54	2.9e-08	54	4.116e-08	54	1.301e-08	54	3.25e-08		54	1.868e-08	54	4.116e-08	54	6.413e-08		54	9.684e-09	54	1.301e-08	54	1.473e-08		54	2.978e-08	54	3.25e-08	54	3.159e-08		54	2.823e-07	54	2.487e-07	54	3.895e-07		54	4.116e-08	54	5.2e-08		54	1.301e-08	54	7.696e-08		54
54.1	2.571e-08	54.1	2.895e-08	54.1	4.122e-08	54.1	1.311e-08	54.1	3.252e-08		54.1	1.862e-08	54.1	4.122e-08	54.1	6.415e-08		54.1	9.695e-09	54.1	1.311e-08	54.1	1.483e-08		54.1	2.978e-08	54.1	3.252e-08	54.1	3.158e-08		54.1	2.823e-07	54.1	2.486e-07	54.1	3.895e-07		54.1	4.122e-08	54.1	5.223e-08		54.1	1.311e-08	54.1	7.695e-08		54.1
54.2	2.571e-08	54.2	2.901e-08	54.2	4.124e-08	54.2	1.304e-08	54.2	3.25e-08		54.2	1.857e-08	54.2	4.124e-08	54.2	6.405e-08		54.2	9.655e-09	54.2	1.304e-08	54.2	1.479e-08		54.2	2.974e-08	54.2	3.25e-08	54.2	3.153e-08		54.2	2.821e-07	54.2	2.486e-07	54.2	3.895e-07		54.2	4.124e-08	54.2	5.263e-08		54.2	1.304e-08	54.2	7.697e-08		54.2
54.3	2.583e-08	54.3	2.901e-08	54.3	4.119e-08	54.3	1.305e-08	54.3	3.264e-08		54.3	1.857e-08	54.3	4.119e-08	54.3	6.412e-08		54.3	9.723e-09	54.3	1.305e-08	54.3	1.474e-08		54.3	2.973e-08	54.3	3.264e-08	54.3	3.164e-08		54.3	2.82e-07	54.3	2.484e-07	54.3	3.894e-07		54.3	4.119e-08	54.3	5.282e-08		54.3	1.305e-08	54.3	7.702e-08		54.3
54.4	2.574e-08	54.4	2.906e-08	54.4	4.117e-08	54.4	1.305e-08	54.4	3.249e-08		54.4	1.868e-08	54.4	4.117e-08	54.4	6.409e-08		54.4	9.669e-09	54.4	1.305e-08	54.4	1.478e-08		54.4	2.979e-08	54.4	3.249e-08	54.4	3.156e-08		54.4	2.818e-07	54.4	2.484e-07	54.4	3.893e-07		54.4	4.117e-08	54.4	5.318e-08		54.4	1.305e-08	54.4	7.693e-08		54.4
54.5	2.571e-08	54.5	2.91e-08	54.5	4.122e-08	54.5	1.313e-08	54.5	3.257e-08		54.5	1.873e-08	54.5	4.122e-08	54.5	6.405e-08		54.5	9.662e-09	54.5	1.313e-08	54.5	1.473e-08		54.5	2.976e-08	54.5	3.257e-08	54.5	3.154e-08		54.5	2.818e-07	54.5	2.482e-07	54.5	3.892e-07		54.5	4.122e-08	54.5	5.325e-08		54.5	1.313e-08	54.5	7.688e-08		54.5
54.6	2.572e-08	54.6	2.913e-08	54.6	4.13e-08	54.6	1.316e-08	54.6	3.247e-08		54.6	1.862e-08	54.6	4.13e-08	54.6	6.406e-08		54.6	9.643e-09	54.6	1.316e-08	54.6	1.478e-08		54.6	2.975e-08	54.6	3.247e-08	54.6	3.163e-08		54.6	2.817e-07	54.6	2.482e-07	54.6	3.893e-07		54.6	4.13e-08	54.6	5.388e-08		54.6	1.316e-08	54.6	7.689e-08		54.6
54.7	2.578e-08	54.7	2.91e-08	54.7	4.117e-08	54.7	1.315e-08	54.7	3.253e-08		54.7	1.854e-08	54.7	4.117e-08	54.7	6.417e-08		54.7	9.651e-09	54.7	1.315e-08	54.7	1.475e-08		54.7	2.982e-08	54.7	3.253e-08	54.7	3.157e-08		54.7	2.816e-07	54.7	2.48e-07	54.7	3.892e-07		54.7	4.117e-08	54.7	5.429e-08		54.7	1.315e-08	54.7	7.698e-08		54.7
54.8	2.579e-08	54.8	2.915e-08	54.8	4.124e-08	54.8	1.32e-08	54.8	3.268e-08		54.8	1.857e-08	54.8	4.124e-08	54.8	6.406e-08		54.8	9.634e-09	54.8	1.32e-08	54.8	1.475e-08		54.8	2.981e-08	54.8	3.268e-08	54.8	3.15e-08		54.8	2.815e-07	54.8	2.48e-07	54.8	3.892e-07		54.8	4.124e-08	54.8	5.49e-08		54.8	1.32e-08	54.8	7.685e-08		54.8
54.9	2.575e-08	54.9	2.917e-08	54.9	4.124e-08	54.9	1.322e-08	54.9	3.257e-08		54.9	1.857e-08	54.9	4.124e-08	54.9	6.406e-08		54.9	9.657e-09	54.9	1.322e-08	54.9	1.472e-08		54.9	2.979e-08	54.9	3.257e-08	54.9	3.156e-08		54.9	2.814e-07	54.9	2.479e-07	54.9	3.892e-07		54.9	4.124e-08	54.9	5.55e-08		54.9	1.322e-08	54.9	7.678e-08		54.9
55	2.573e-08	55	2.92e-08	55	4.119e-08	55	1.326e-08	55	3.259e-08		55	1.856e-08	55	4.119e-08	55	6.406e-08		55	9.727e-09	55	1.326e-08	55	1.471e-08		55	2.968e-08	55	3.259e-08	55	3.148e-08		55	2.814e-07	55	2.477e-07	55	3.891e-07		55	4.119e-08	55	5.571e-08		55	1.326e-08	55	7.678e-08		55
55.1	2.579e-08	55.1	2.921e-08	55.1	4.128e-08	55.1	1.33e-08	55.1	3.258e-08		55.1	1.837e-08	55.1	4.128e-08	55.1	6.399e-08		55.1	9.704e-09	55.1	1.33e-08	55.1	1.47e-08		55.1	2.973e-08	55.1	3.258e-08	55.1	3.153e-08		55.1	2.811e-07	55.1	2.477e-07	55.1	3.89e-07		55.1	4.128e-08	55.1	5.589e-08		55.1	1.33e-08	55.1	7.675e-08		55.1
55.2	2.571e-08	55.2	2.925e-08	55.2	4.118e-08	55.2	1.328e-08	55.2	3.262e-08		55.2	1.852e-08	55.2	4.118e-08	55.2	6.412e-08		55.2	9.661e-09	55.2	1.328e-08	55.2	1.474e-08		55.2	2.975e-08	55.2	3.262e-08	55.2	3.155e-08		55.2	2.811e-07	55.2	2.476e-07	55.2	3.89e-07		55.2	4.118e-08	55.2	5.574e-08		55.2	1.328e-08	55.2	7.681e-08		55.2
55.3	2.58e-08	55.3	2.932e-08	55.3	4.128e-08	55.3	1.328e-08	55.3	3.253e-08		55.3	1.838e-08	55.3	4.128e-08	55.3	6.402e-08		55.3	9.661e-09	55.3	1.328e-08	55.3	1.473e-08		55.3	2.97e-08	55.3	3.253e-08	55.3	3.155e-08		55.3	2.81e-07	55.3	2.476e-07	55.3	3.889e-07		55.3	4.128e-08	55.3	5.574e-08		55.3	1.328e-08	55.3	7.677e-08		55.3
55.4	2.589e-08	55.4	2.936e-08	55.4	4.126e-08	55.4	1.329e-08	55.4	3.252e-08		55.4	2.077e-08	55.4	4.126e-08	55.4	6.405e-08		55.4	9.696e-09	55.4	1.329e-08	55.4	1.483e-08		55.4	2.973e-08	55.4	3.252e-08	55.4	3.137e-08		55.4	2.81e-07	55.4	2.474e-07	55.4	3.888e-07		55.4	4.126e-08	55.4	5.571e-08		55.4	1.329e-08	55.4	7.665e-08		55.4
55.5	2.604e-08	55.5	2.937e-08	55.5	4.119e-08	55.5	1.335e-08	55.5	3.256e-08		55.5	2.239e-08	55.5	4.119e-08	55.5	6.394e-08		55.5	9.665e-09	55.5	1.335e-08	55.5	1.474e-08		55.5	2.964e-08	55.5	3.256e-08	55.5	3.138e-08		55.5	2.808e-07	55.5	2.474e-07	55.5	3.887e-07		55.5	4.119e-08	55.5	5.566e-08		55.5	1.335e-08	55.5	7.68e-08		55.5
55.6	2.61e-08	55.6	2.935e-08	55.6	4.125e-08	55.6	1.333e-08	55.6	3.247e-08		55.6	2.314e-08	55.6	4.125e-08	55.6	6.397e-08		55.6	9.686e-09	55.6	1.333e-08	55.6	1.474e-08		55.6	2.961e-08	55.6	3.247e-08	55.6	3.147e-08		55.6	2.808e-07	55.6	2.471e-07	55.6	3.887e-07		55.6	4.125e-08	55.6	5.587e-08		55.6	1.333e-08	55.6	7.661e-08		55.6
55.7	2.608e-08	55.7	2.935e-08	55.7	4.128e-08	55.7	1.328e-08	55.7	3.258e-08		55.7	2.365e-08	55.7	4.128e-08	55.7	6.398e-08		55.7	9.62e-09	55.7	1.328e-08	55.7	1.47e-08		55.7	2.962e-08	55.7	3.258e-08	55.7	3.139e-08		55.7	2.808e-07	55.7	2.471e-07	55.7	3.886e-07		55.7	4.128e-08	55.7	5.594e-08		55.7	1.328e-08	55.7	7.654e-08		55.7
55.8	2.604e-08	55.8	2.937e-08	55.8	4.124e-08	55.8	1.341e-08	55.8	3.257e-08		55.8	2.395e-08	55.8	4.124e-08	55.8	6.392e-08		55.8	9.704e-09	55.8	1.341e-08	55.8	1.466e-08		55.8	2.96e-08	55.8	3.257e-08	55.8	3.142e-08		55.8	2.805e-07	55.8	2.47e-07	55.8	3.885e-07		55.8	4.124e-08	55.8	5.593e-08		55.8	1.341e-08	55.8	7.669e-08		55.8
55.9	2.597e-08	55.9	2.936e-08	55.9	4.121e-08	55.9	1.352e-08	55.9	3.25e-08		55.9	2.419e-08	55.9	4.121e-08	55.9	6.391e-08		55.9	9.779e-09	55.9	1.352e-08	55.9	1.477e-08		55.9	2.966e-08	55.9	3.25e-08	55.9	3.143e-08		55.9	2.804e-07	55.9	2.469e-07	55.9	3.883e-07		55.9	4.121e-08	55.9	5.599e-08		55.9	1.352e-08	55.9	7.67e-08		55.9
56	2.609e-08	56	2.942e-08	56	4.112e-08	56	1.351e-08	56	3.253e-08		56	2.442e-08	56	4.112e-08	56	6.398e-08		56	9.801e-09	56	1.351e-08	56	1.463e-08		56	2.95e-08	56	3.253e-08	56	3.132e-08		56	2.805e-07	56	2.468e-07	56	3.884e-07		56	4.112e-08	56	5.596e-08		56	1.351e-08	56	7.661e-08		56
56.1	2.597e-08	56.1	2.939e-08	56.1	4.122e-08	56.1	1.345e-08	56.1	3.262e-08		56.1	2.454e-08	56.1	4.122e-08	56.1	6.399e-08		56.1	9.801e-09	56.1	1.345e-08	56.1	1.472e-08		56.1	2.957e-08	56.1	3.262e-08	56.1	3.133e-08		56.1	2.804e-07	56.1	2.467e-07	56.1	3.883e-07		56.1	4.122e-08	56.1	5.611e-08		56.1	1.345e-08	56.1	7.661e-08		56.1
56.2	2.6e-08	56.2	2.943e-08	56.2	4.121e-08	56.2	1.338e-08	56.2	3.242e-08		56.2	2.468e-08	56.2	4.121e-08	56.2	6.393e-08		56.2	9.892e-09	56.2	1.338e-08	56.2	1.471e-08		56.2	2.948e-08	56.2	3.242e-08	56.2	3.139e-08		56.2	2.803e-07	56.2	2.466e-07	56.2	3.882e-07		56.2	4.121e-08	56.2	5.605e-08		56.2	1.338e-08	56.2	7.654e-08		56.2
56.3	2.606e-08	56.3	2.943e-08	56.3	4.12e-08	56.3	1.337e-08	56.3	3.251e-08		56.3	2.48e-08	56.3	4.12e-08	56.3	6.384e-08		56.3	9.778e-09	56.3	1.337e-08	56.3	1.47e-08		56.3	2.951e-08	56.3	3.251e-08	56.3	3.129e-08		56.3	2.802e-07	56.3	2.466e-07	56.3	3.882e-07		56.3	4.12e-08	56.3	5.615e-08		56.3	1.337e-08	56.3	7.654e-08		56.3
56.4	2.605e-08	56.4	2.948e-08	56.4	4.118e-08	56.4	1.334e-08	56.4	3.251e-08		56.4	2.495e-08	56.4	4.118e-08	56.4	6.391e-08		56.4	9.8e-09	56.4	1.334e-08	56.4	1.46e-08		56.4	2.944e-08	56.4	3.251e-08	56.4	3.139e-08		56.4	2.801e-07	56.4	2.465e-07	56.4	3.88e-07		56.4	4.118e-08	56.4	5.614e-08		56.4	1.334e-08	56.4	7.659e-08		56.4
56.5	2.605e-08	56.5	2.944e-08	56.5	4.122e-08	56.5	1.34e-08	56.5	3.253e-08		56.5	2.497e-08	56.5	4.122e-08	56.5	6.381e-08		56.5	9.802e-09	56.5	1.34e-08	56.5	1.47e-08		56.5	2.94e-08	56.5	3.253e-08	56.5	3.125e-08		56.5	2.8e-07	56.5	2.464e-07	56.5	3.879e-07		56.5	4.122e-08	56.5	5.618e-08		56.5	1.34e-08	56.5	7.649e-08		56.5
56.6	2.602e-08	56.6	2.949e-08	56.6	4.125e-08	56.6	1.333e-08	56.6	3.24e-08		56.6	2.502e-08	56.6	4.125e-08	56.6	6.387e-08		56.6	9.798e-09	56.6	1.333e-08	56.6	1.463e-08		56.6	2.955e-08	56.6	3.24e-08	56.6	3.129e-08		56.6	2.801e-07	56.6	2.463e-07	56.6	3.879e-07		56.6	4.125e-08	56.6	5.624e-08		56.6	1.333e-08	56.6	7.644e-08		56.6
56.7	2.601e-08	56.7	2.947e-08	56.7	4.12e-08	56.7	1.339e-08	56.7	3.255e-08		56.7	2.505e-08	56.7	4.12e-08	56.7	6.383e-08		56.7	9.836e-09	56.7	1.339e-08	56.7	1.466e-08		56.7	2.949e-08	56.7	3.255e-08	56.7	3.126e-08		56.7	2.799e-07	56.7	2.463e-07	56.7	3.878e-07		56.7	4.12e-08	56.7	5.632e-08		56.7	1.339e-08	56.7	7.64e-08		56.7
56.8	2.604e-08	56.8	2.945e-08	56.8	4.118e-08	56.8	1.334e-08	56.8	3.241e-08		56.8	2.517e-08	56.8	4.118e-08	56.8	6.383e-08		56.8	9.753e-09	56.8	1.334e-08	56.8	1.466e-08		56.8	2.942e-08	56.8	3.241e-08	56.8	3.12e-08		56.8	2.798e-07	56.8	2.462e-07	56.8	3.878e-07		56.8	4.118e-08	56.8	5.618e-08		56.8	1.334e-08	56.8	7.648e-08		56.8
56.9	2.597e-08	56.9	2.947e-08	56.9	4.119e-08	56.9	1.332e-08	56.9	3.242e-08		56.9	2.514e-08	56.9	4.119e-08	56.9	6.371e-08		56.9	9.823e-09	56.9	1.332e-08	56.9	1.471e-08		56.9	2.94e-08	56.9	3.242e-08	56.9	3.124e-08		56.9	2.8e-07	56.9	2.46e-07	56.9	3.877e-07		56.9	4.119e-08	56.9	5.635e-08		56.9	1.332e-08	56.9	7.641e-08		56.9
57	2.607e-08	57	2.947e-08	57	4.108e-08	57	1.329e-08	57	3.246e-08		57	2.519e-08	57	4.108e-08	57	6.369e-08		57	9.781e-09	57	1.329e-08	57	1.464e-08		57	2.94e-08	57	3.246e-08	57	3.118e-08		57	2.798e-07	57	2.46e-07	57	3.876e-07		57	4.108e-08	57	5.637e-08		57	1.329e-08	57	7.637e-08		57
57.1	2.6e-08	57.1	2.951e-08	57.1	4.108e-08	57.1	1.329e-08	57.1	3.236e-08		57.1	2.527e-08	57.1	4.108e-08	57.1	6.371e-08		57.1	9.75e-09	57.1	1.329e-08	57.1	1.466e-08		57.1	2.935e-08	57.1	3.236e-08	57.1	3.108e-08		57.1	2.799e-07	57.1	2.458e-07	57.1	3.876e-07		57.1	4.108e-08	57.1	5.641e-08		57.1	1.329e-08	57.1	7.633e-08		57.1
57.2	2.595e-08	57.2	2.954e-08	57.2	4.111e-08	57.2	1.337e-08	57.2	3.237e-08		57.2	2.526e-08	57.2	4.111e-08	57.2	6.373e-08		57.2	9.835e-09	57.2	1.337e-08	57.2	1.465e-08		57.2	2.935e-08	57.2	3.237e-08	57.2	3.123e-08		57.2	2.798e-07	57.2	2.457e-07	57.2	3.875e-07		57.2	4.111e-08	57.2	5.639e-08		57.2	1.337e-08	57.2	7.636e-08		57.2
57.3	2.609e-08	57.3	2.95e-08	57.3	4.113e-08	57.3	1.304e-08	57.3	3.235e-08		57.3	2.532e-08	57.3	4.113e-08	57.3	6.366e-08		57.3	9.757e-09	57.3	1.304e-08	57.3	1.461e-08		57.3	2.936e-08	57.3	3.235e-08	57.3	3.113e-08		57.3	2.797e-07	57.3	2.457e-07	57.3	3.874e-07		57.3	4.113e-08	57.3	5.645e-08		57.3	1.304e-08	57.3	7.629e-08		57.3
57.4	2.602e-08	57.4	2.956e-08	57.4	4.107e-08	57.4	1.343e-08	57.4	3.239e-08		57.4	2.537e-08	57.4	4.107e-08	57.4	6.369e-08		57.4	9.804e-09	57.4	1.343e-08	57.4	1.466e-08		57.4	2.936e-08	57.4	3.239e-08	57.4	3.115e-08		57.4	2.796e-07	57.4	2.454e-07	57.4	3.873e-07		57.4	4.107e-08	57.4	5.645e-08		57.4	1.343e-08	57.4	7.632e-08		57.4
57.5	2.611e-08	57.5	2.956e-08	57.5	4.105e-08	57.5	1.346e-08	57.5	3.232e-08		57.5	2.541e-08	57.5	4.105e-08	57.5	6.362e-08		57.5	9.617e-09	57.5	1.346e-08	57.5	1.461e-08		57.5	2.923e-08	57.5	3.232e-08	57.5	3.108e-08		57.5	2.796e-07	57.5	2.453e-07	57.5	3.873e-07		57.5	4.105e-08	57.5	5.643e-08		57.5	1.346e-08	57.5	7.623e-08		57.5
57.6	2.601e-08	57.6	2.959e-08	57.6	4.102e-08	57.6	1.319e-08	57.6	3.241e-08		57.6	2.547e-08	57.6	4.102e-08	57.6	6.367e-08		57.6	9.741e-09	57.6	1.319e-08	57.6	1.466e-08		57.6	2.921e-08	57.6	3.241e-08	57.6	3.108e-08		57.6	2.797e-07	57.6	2.452e-07	57.6	3.872e-07		57.6	4.102e-08	57.6	5.651e-08		57.6	1.319e-08	57.6	7.616e-08		57.6
57.7	2.601e-08	57.7	2.96e-08	57.7	4.102e-08	57.7	1.414e-08	57.7	3.232e-08		57.7	2.553e-08	57.7	4.102e-08	57.7	6.367e-08		57.7	9.685e-09	57.7	1.414e-08	57.7	1.47e-08		57.7	2.924e-08	57.7	3.232e-08	57.7	3.109e-08		57.7	2.797e-07	57.7	2.451e-07	57.7	3.872e-07		57.7	4.102e-08	57.7	5.659e-08		57.7	1.414e-08	57.7	7.62e-08		57.7
57.8	2.596e-08	57.8	2.959e-08	57.8	4.101e-08	57.8	1.358e-08	57.8	3.233e-08		57.8	2.554e-08	57.8	4.101e-08	57.8	6.368e-08		57.8	9.708e-09	57.8	1.358e-08	57.8	1.455e-08		57.8	2.925e-08	57.8	3.233e-08	57.8	3.099e-08		57.8	2.796e-07	57.8	2.452e-07	57.8	3.871e-07		57.8	4.101e-08	57.8	5.665e-08		57.8	1.358e-08	57.8	7.614e-08		57.8
57.9	2.598e-08	57.9	2.96e-08	57.9	4.097e-08	57.9	1.337e-08	57.9	3.234e-08		57.9	2.564e-08	57.9	4.097e-08	57.9	6.358e-08		57.9	9.678e-09	57.9	1.337e-08	57.9	1.455e-08		57.9	2.918e-08	57.9	3.234e-08	57.9	3.109e-08		57.9	2.795e-07	57.9	2.45e-07	57.9	3.87e-07		57.9	4.097e-08	57.9	5.657e-08		57.9	1.337e-08	57.9	7.626e-08		57.9
58	2.603e-08	58	2.961e-08	58	4.105e-08	58	1.359e-08	58	3.228e-08		58	2.564e-08	58	4.105e-08	58	6.358e-08		58	9.71e-09	58	1.359e-08	58	1.455e-08		58	2.915e-08	58	3.228e-08	58	3.107e-08		58	2.795e-07	58	2.448e-07	58	3.87e-07		58	4.105e-08	58	5.656e-08		58	1.359e-08	58	7.614e-08		58
58.1	2.592e-08	58.1	2.957e-08	58.1	4.097e-08	58.1	1.359e-08	58.1	3.229e-08		58.1	2.568e-08	58.1	4.097e-08	58.1	6.354e-08		58.1	9.707e-09	58.1	1.359e-08	58.1	1.46e-08		58.1	2.918e-08	58.1	3.229e-08	58.1	3.101e-08		58.1	2.793e-07	58.1	2.449e-07	58.1	3.869e-07		58.1	4.097e-08	58.1	5.657e-08		58.1	1.359e-08	58.1	7.62e-08		58.1
58.2	2.602e-08	58.2	2.965e-08	58.2	4.101e-08	58.2	1.343e-08	58.2	3.23e-08		58.2	2.562e-08	58.2	4.101e-08	58.2	6.35e-08		58.2	9.677e-09	58.2	1.343e-08	58.2	1.455e-08		58.2	2.92e-08	58.2	3.23e-08	58.2	3.094e-08		58.2	2.793e-07	58.2	2.447e-07	58.2	3.868e-07		58.2	4.101e-08	58.2	5.666e-08		58.2	1.343e-08	58.2	7.61e-08		58.2
58.3	2.601e-08	58.3	2.965e-08	58.3	4.095e-08	58.3	1.334e-08	58.3	3.227e-08		58.3	2.571e-08	58.3	4.095e-08	58.3	6.348e-08		58.3	9.656e-09	58.3	1.334e-08	58.3	1.458e-08		58.3	2.911e-08	58.3	3.227e-08	58.3	3.099e-08		58.3	2.793e-07	58.3	2.446e-07	58.3	3.868e-07		58.3	4.095e-08	58.3	5.659e-08		58.3	1.334e-08	58.3	7.609e-08		58.3
58.4	2.597e-08	58.4	2.962e-08	58.4	4.094e-08	58.4	1.335e-08	58.4	3.228e-08		58.4	2.563e-08	58.4	4.094e-08	58.4	6.348e-08		58.4	9.743e-09	58.4	1.335e-08	58.4	1.456e-08		58.4	2.915e-08	58.4	3.228e-08	58.4	3.09e-08		58.4	2.792e-07	58.4	2.445e-07	58.4	3.866e-07		58.4	4.094e-08	58.4	5.668e-08		58.4	1.335e-08	58.4	7.599e-08		58.4
58.5	2.594e-08	58.5	2.967e-08	58.5	4.094e-08	58.5	1.32e-08	58.5	3.227e-08		58.5	2.572e-08	58.5	4.094e-08	58.5	6.35e-08		58.5	9.711e-09	58.5	1.32e-08	58.5	1.449e-08		58.5	2.914e-08	58.5	3.227e-08	58.5	3.092e-08		58.5	2.792e-07	58.5	2.445e-07	58.5	3.867e-07		58.5	4.094e-08	58.5	5.667e-08		58.5	1.32e-08	58.5	7.606e-08		58.5
58.6	2.597e-08	58.6	2.971e-08	58.6	4.094e-08	58.6	1.34e-08	58.6	3.226e-08		58.6	2.566e-08	58.6	4.094e-08	58.6	6.344e-08		58.6	9.729e-09	58.6	1.34e-08	58.6	1.459e-08		58.6	2.912e-08	58.6	3.226e-08	58.6	3.099e-08		58.6	2.791e-07	58.6	2.444e-07	58.6	3.866e-07		58.6	4.094e-08	58.6	5.668e-08		58.6	1.34e-08	58.6	7.604e-08		58.6
58.7	2.585e-08	58.7	2.97e-08	58.7	4.093e-08	58.7	1.356e-08	58.7	3.222e-08		58.7	2.576e-08	58.7	4.093e-08	58.7	6.336e-08		58.7	9.752e-09	58.7	1.356e-08	58.7	1.453e-08		58.7	2.908e-08	58.7	3.222e-08	58.7	3.096e-08		58.7	2.79e-07	58.7	2.443e-07	58.7	3.867e-07		58.7	4.093e-08	58.7	5.686e-08		58.7	1.356e-08	58.7	7.604e-08		58.7
58.8	2.592e-08	58.8	2.972e-08	58.8	4.087e-08	58.8	1.352e-08	58.8	3.214e-08		58.8	2.577e-08	58.8	4.087e-08	58.8	6.341e-08		58.8	9.671e-09	58.8	1.352e-08	58.8	1.454e-08		58.8	2.911e-08	58.8	3.214e-08	58.8	3.097e-08		58.8	2.789e-07	58.8	2.442e-07	58.8	3.866e-07		58.8	4.087e-08	58.8	5.676e-08		58.8	1.352e-08	58.8	7.6e-08		58.8
58.9	2.601e-08	58.9	2.968e-08	58.9	4.085e-08	58.9	1.363e-08	58.9	3.224e-08		58.9	2.582e-08	58.9	4.085e-08	58.9	6.333e-08		58.9	9.686e-09	58.9	1.363e-08	58.9	1.458e-08		58.9	2.916e-08	58.9	3.224e-08	58.9	3.09e-08		58.9	2.79e-07	58.9	2.441e-07	58.9	3.866e-07		58.9	4.085e-08	58.9	5.663e-08		58.9	1.363e-08	58.9	7.6e-08		58.9
59	2.601e-08	59	2.973e-08	59	4.084e-08	59	1.353e-08	59	3.218e-08		59	2.575e-08	59	4.084e-08	59	6.33e-08		59	9.731e-09	59	1.353e-08	59	1.455e-08		59	2.916e-08	59	3.218e-08	59	3.094e-08		59	2.788e-07	59	2.441e-07	59	3.865e-07		59	4.084e-08	59	5.674e-08		59	1.353e-08	59	7.597e-08		59
59.1	2.594e-08	59.1	2.974e-08	59.1	4.086e-08	59.1	1.344e-08	59.1	3.214e-08		59.1	2.583e-08	59.1	4.086e-08	59.1	6.335e-08		59.1	9.723e-09	59.1	1.344e-08	59.1	1.455e-08		59.1	2.922e-08	59.1	3.214e-08	59.1	3.089e-08		59.1	2.788e-07	59.1	2.44e-07	59.1	3.866e-07		59.1	4.086e-08	59.1	5.675e-08		59.1	1.344e-08	59.1	7.604e-08		59.1
59.2	2.597e-08	59.2	2.975e-08	59.2	4.074e-08	59.2	1.357e-08	59.2	3.21e-08		59.2	2.584e-08	59.2	4.074e-08	59.2	6.33e-08		59.2	9.7e-09	59.2	1.357e-08	59.2	1.454e-08		59.2	2.935e-08	59.2	3.21e-08	59.2	3.087e-08		59.2	2.787e-07	59.2	2.438e-07	59.2	3.864e-07		59.2	4.074e-08	59.2	5.676e-08		59.2	1.357e-08	59.2	7.589e-08		59.2
59.3	2.59e-08	59.3	2.968e-08	59.3	4.074e-08	59.3	1.348e-08	59.3	3.224e-08		59.3	2.583e-08	59.3	4.074e-08	59.3	6.326e-08		59.3	9.667e-09	59.3	1.348e-08	59.3	1.457e-08		59.3	2.946e-08	59.3	3.224e-08	59.3	3.087e-08		59.3	2.787e-07	59.3	2.437e-07	59.3	3.864e-07		59.3	4.074e-08	59.3	5.686e-08		59.3	1.348e-08	59.3	7.596e-08		59.3
59.4	2.593e-08	59.4	2.976e-08	59.4	4.085e-08	59.4	1.353e-08	59.4	3.215e-08		59.4	2.59e-08	59.4	4.085e-08	59.4	6.332e-08		59.4	9.742e-09	59.4	1.353e-08	59.4	1.447e-08		59.4	2.953e-08	59.4	3.215e-08	59.4	3.085e-08		59.4	2.785e-07	59.4	2.436e-07	59.4	3.863e-07		59.4	4.085e-08	59.4	5.684e-08		59.4	1.353e-08	59.4	7.593e-08		59.4
59.5	2.583e-08	59.5	2.978e-08	59.5	4.074e-08	59.5	1.345e-08	59.5	3.225e-08		59.5	2.592e-08	59.5	4.074e-08	59.5	6.315e-08		59.5	9.741e-09	59.5	1.345e-08	59.5	1.454e-08		59.5	2.955e-08	59.5	3.225e-08	59.5	3.082e-08		59.5	2.785e-07	59.5	2.436e-07	59.5	3.862e-07		59.5	4.074e-08	59.5	5.689e-08		59.5	1.345e-08	59.5	7.583e-08		59.5
59.6	2.589e-08	59.6	2.977e-08	59.6	4.071e-08	59.6	1.353e-08	59.6	3.209e-08		59.6	2.588e-08	59.6	4.071e-08	59.6	6.322e-08		59.6	9.691e-09	59.6	1.353e-08	59.6	1.447e-08		59.6	2.961e-08	59.6	3.209e-08	59.6	3.079e-08		59.6	2.785e-07	59.6	2.434e-07	59.6	3.862e-07		59.6	4.071e-08	59.6	5.68e-08		59.6	1.353e-08	59.6	7.591e-08		59.6
59.7	2.582e-08	59.7	2.979e-08	59.7	4.076e-08	59.7	1.353e-08	59.7	3.209e-08		59.7	2.593e-08	59.7	4.076e-08	59.7	6.317e-08		59.7	9.701e-09	59.7	1.353e-08	59.7	1.449e-08		59.7	2.944e-08	59.7	3.209e-08	59.7	3.073e-08		59.7	2.783e-07	59.7	2.433e-07	59.7	3.861e-07		59.7	4.076e-08	59.7	5.681e-08		59.7	1.353e-08	59.7	7.58e-08		59.7
59.8	2.592e-08	59.8	2.981e-08	59.8	4.073e-08	59.8	1.352e-08	59.8	3.205e-08		59.8	2.589e-08	59.8	4.073e-08	59.8	6.319e-08		59.8	9.726e-09	59.8	1.352e-08	59.8	1.445e-08		59.8	2.938e-08	59.8	3.205e-08	59.8	3.067e-08		59.8	2.782e-07	59.8	2.433e-07	59.8	3.861e-07		59.8	4.073e-08	59.8	5.695e-08		59.8	1.352e-08	59.8	7.57e-08		59.8
59.9	2.582e-08	59.9	2.979e-08	59.9	4.065e-08	59.9	1.351e-08	59.9	3.205e-08		59.9	2.592e-08	59.9	4.065e-08	59.9	6.313e-08		59.9	9.687e-09	59.9	1.351e-08	59.9	1.449e-08		59.9	2.942e-08	59.9	3.205e-08	59.9	3.073e-08		59.9	2.783e-07	59.9	2.432e-07	59.9	3.86e-07		59.9	4.065e-08	59.9	5.694e-08		59.9	1.351e-08	59.9	7.573e-08		59.9
60	2.589e-08	60	2.98e-08	60	4.068e-08	60	1.353e-08	60	3.215e-08		60	2.597e-08	60	4.068e-08	60	6.315e-08		60	9.733e-09	60	1.353e-08	60	1.447e-08		60	2.943e-08	60	3.215e-08	60	3.064e-08		60	2.78e-07	60	2.431e-07	60	3.859e-07		60	4.068e-08	60	5.684e-08		60	1.353e-08	60	7.587e-08		60
60.1	2.585e-08	60.1	2.978e-08	60.1	4.07e-08	60.1	1.347e-08	60.1	3.203e-08		60.1	2.591e-08	60.1	4.07e-08	60.1	6.31e-08		60.1	9.74e-09	60.1	1.347e-08	60.1	1.449e-08		60.1	2.938e-08	60.1	3.203e-08	60.1	3.072e-08		60.1	2.78e-07	60.1	2.43e-07	60.1	3.859e-07		60.1	4.07e-08	60.1	5.695e-08		60.1	1.347e-08	60.1	7.566e-08		60.1
60.2	2.587e-08	60.2	2.982e-08	60.2	4.064e-08	60.2	1.344e-08	60.2	3.207e-08		60.2	2.6e-08	60.2	4.064e-08	60.2	6.316e-08		60.2	9.719e-09	60.2	1.344e-08	60.2	1.444e-08		60.2	2.94e-08	60.2	3.207e-08	60.2	3.058e-08		60.2	2.778e-07	60.2	2.43e-07	60.2	3.857e-07		60.2	4.064e-08	60.2	5.702e-08		60.2	1.344e-08	60.2	7.584e-08		60.2
60.3	2.588e-08	60.3	2.984e-08	60.3	4.06e-08	60.3	1.36e-08	60.3	3.199e-08		60.3	2.597e-08	60.3	4.06e-08	60.3	6.309e-08		60.3	9.662e-09	60.3	1.36e-08	60.3	1.446e-08		60.3	2.94e-08	60.3	3.199e-08	60.3	3.06e-08		60.3	2.779e-07	60.3	2.428e-07	60.3	3.857e-07		60.3	4.06e-08	60.3	5.697e-08		60.3	1.36e-08	60.3	7.579e-08		60.3
60.4	2.587e-08	60.4	2.979e-08	60.4	4.068e-08	60.4	1.354e-08	60.4	3.202e-08		60.4	2.596e-08	60.4	4.068e-08	60.4	6.305e-08		60.4	9.73e-09	60.4	1.354e-08	60.4	1.445e-08		60.4	2.936e-08	60.4	3.202e-08	60.4	3.064e-08		60.4	2.777e-07	60.4	2.427e-07	60.4	3.858e-07		60.4	4.068e-08	60.4	5.698e-08		60.4	1.354e-08	60.4	7.573e-08		60.4
60.5	2.581e-08	60.5	2.983e-08	60.5	4.053e-08	60.5	1.35e-08	60.5	3.209e-08		60.5	2.602e-08	60.5	4.053e-08	60.5	6.303e-08		60.5	9.73e-09	60.5	1.35e-08	60.5	1.45e-08		60.5	2.941e-08	60.5	3.209e-08	60.5	3.066e-08		60.5	2.777e-07	60.5	2.474e-07	60.5	3.857e-07		60.5	4.053e-08	60.5	5.707e-08		60.5	1.35e-08	60.5	7.561e-08		60.5
60.6	2.584e-08	60.6	2.985e-08	60.6	4.053e-08	60.6	1.346e-08	60.6	3.19e-08		60.6	2.599e-08	60.6	4.053e-08	60.6	6.303e-08		60.6	9.683e-09	60.6	1.346e-08	60.6	1.444e-08		60.6	2.942e-08	60.6	3.19e-08	60.6	3.055e-08		60.6	2.779e-07	60.6	2.545e-07	60.6	3.856e-07		60.6	4.053e-08	60.6	5.685e-08		60.6	1.346e-08	60.6	7.561e-08		60.6
60.7	2.589e-08	60.7	2.986e-08	60.7	4.058e-08	60.7	1.35e-08	60.7	3.204e-08		60.7	2.596e-08	60.7	4.058e-08	60.7	6.306e-08		60.7	9.736e-09	60.7	1.35e-08	60.7	1.446e-08		60.7	2.937e-08	60.7	3.204e-08	60.7	3.06e-08		60.7	2.777e-07	60.7	2.574e-07	60.7	3.856e-07		60.7	4.058e-08	60.7	5.701e-08		60.7	1.35e-08	60.7	7.57e-08		60.7
60.8	2.586e-08	60.8	2.986e-08	60.8	4.052e-08	60.8	1.348e-08	60.8	3.202e-08		60.8	2.603e-08	60.8	4.052e-08	60.8	6.297e-08		60.8	9.69e-09	60.8	1.348e-08	60.8	1.444e-08		60.8	2.925e-08	60.8	3.202e-08	60.8	3.055e-08		60.8	2.777e-07	60.8	2.596e-07	60.8	3.855e-07		60.8	4.052e-08	60.8	5.711e-08		60.8	1.348e-08	60.8	7.557e-08		60.8
60.9	2.589e-08	60.9	2.984e-08	60.9	4.047e-08	60.9	1.345e-08	60.9	3.198e-08		60.9	2.603e-08	60.9	4.047e-08	60.9	6.305e-08		60.9	9.665e-09	60.9	1.345e-08	60.9	1.443e-08		60.9	2.935e-08	60.9	3.198e-08	60.9	3.055e-08		60.9	2.777e-07	60.9	2.612e-07	60.9	3.855e-07		60.9	4.047e-08	60.9	5.701e-08		60.9	1.345e-08	60.9	7.569e-08		60.9
61	2.582e-08	61	2.989e-08	61	4.043e-08	61	1.35e-08	61	3.189e-08		61	2.606e-08	61	4.043e-08	61	6.294e-08		61	9.72e-09	61	1.35e-08	61	1.445e-08		61	2.933e-08	61	3.189e-08	61	3.052e-08		61	2.776e-07	61	2.625e-07	61	3.898e-07		61	4.043e-08	61	5.708e-08		61	1.35e-08	61	7.56e-08		61
61.1	2.582e-08	61.1	2.994e-08	61.1	4.045e-08	61.1	1.343e-08	61.1	3.201e-08		61.1	2.612e-08	61.1	4.045e-08	61.1	6.297e-08		61.1	9.722e-09	61.1	1.343e-08	61.1	1.439e-08		61.1	2.932e-08	61.1	3.201e-08	61.1	3.057e-08		61.1	2.775e-07	61.1	2.633e-07	61.1	3.938e-07		61.1	4.045e-08	61.1	5.712e-08		61.1	1.343e-08	61.1	7.567e-08		61.1
61.2	2.592e-08	61.2	2.994e-08	61.2	4.046e-08	61.2	1.346e-08	61.2	3.192e-08		61.2	2.607e-08	61.2	4.046e-08	61.2	6.297e-08		61.2	9.697e-09	61.2	1.346e-08	61.2	1.443e-08		61.2	2.931e-08	61.2	3.192e-08	61.2	3.05e-08		61.2	2.775e-07	61.2	2.641e-07	61.2	3.961e-07		61.2	4.046e-08	61.2	5.713e-08		61.2	1.346e-08	61.2	7.551e-08		61.2
61.3	2.58e-08	61.3	2.993e-08	61.3	4.042e-08	61.3	1.346e-08	61.3	3.191e-08		61.3	2.598e-08	61.3	4.042e-08	61.3	6.294e-08		61.3	9.678e-09	61.3	1.346e-08	61.3	1.437e-08		61.3	2.933e-08	61.3	3.191e-08	61.3	3.049e-08		61.3	2.774e-07	61.3	2.646e-07	61.3	3.978e-07		61.3	4.042e-08	61.3	5.708e-08		61.3	1.346e-08	61.3	7.551e-08		61.3
61.4	2.586e-08	61.4	2.994e-08	61.4	4.045e-08	61.4	1.343e-08	61.4	3.195e-08		61.4	2.614e-08	61.4	4.045e-08	61.4	6.293e-08		61.4	9.695e-09	61.4	1.343e-08	61.4	1.437e-08		61.4	2.925e-08	61.4	3.195e-08	61.4	3.041e-08		61.4	2.772e-07	61.4	2.652e-07	61.4	3.992e-07		61.4	4.045e-08	61.4	5.711e-08		61.4	1.343e-08	61.4	7.542e-08		61.4
61.5	2.584e-08	61.5	2.994e-08	61.5	4.044e-08	61.5	1.342e-08	61.5	3.192e-08		61.5	2.61e-08	61.5	4.044e-08	61.5	6.288e-08		61.5	9.72e-09	61.5	1.342e-08	61.5	1.437e-08		61.5	2.935e-08	61.5	3.192e-08	61.5	3.053e-08		61.5	2.772e-07	61.5	2.656e-07	61.5	4.003e-07		61.5	4.044e-08	61.5	5.708e-08		61.5	1.342e-08	61.5	7.549e-08		61.5
61.6	2.572e-08	61.6	2.997e-08	61.6	4.041e-08	61.6	1.352e-08	61.6	3.187e-08		61.6	2.613e-08	61.6	4.041e-08	61.6	6.291e-08		61.6	9.67e-09	61.6	1.352e-08	61.6	1.437e-08		61.6	2.919e-08	61.6	3.187e-08	61.6	3.039e-08		61.6	2.773e-07	61.6	2.661e-07	61.6	4.015e-07		61.6	4.041e-08	61.6	5.724e-08		61.6	1.352e-08	61.6	7.546e-08		61.6
61.7	2.584e-08	61.7	3e-08	61.7	4.034e-08	61.7	1.345e-08	61.7	3.19e-08		61.7	2.618e-08	61.7	4.034e-08	61.7	6.286e-08		61.7	9.695e-09	61.7	1.345e-08	61.7	1.437e-08		61.7	2.927e-08	61.7	3.19e-08	61.7	3.046e-08		61.7	2.77e-07	61.7	2.665e-07	61.7	4.024e-07		61.7	4.034e-08	61.7	5.718e-08		61.7	1.345e-08	61.7	7.543e-08		61.7
61.8	2.577e-08	61.8	3.001e-08	61.8	4.03e-08	61.8	1.343e-08	61.8	3.185e-08		61.8	2.621e-08	61.8	4.03e-08	61.8	6.289e-08		61.8	9.69e-09	61.8	1.343e-08	61.8	1.439e-08		61.8	2.919e-08	61.8	3.185e-08	61.8	3.042e-08		61.8	2.767e-07	61.8	2.666e-07	61.8	4.031e-07		61.8	4.03e-08	61.8	5.717e-08		61.8	1.343e-08	61.8	7.533e-08		61.8
61.9	2.574e-08	61.9	3.001e-08	61.9	4.041e-08	61.9	1.35e-08	61.9	3.194e-08		61.9	2.622e-08	61.9	4.041e-08	61.9	6.283e-08		61.9	9.705e-09	61.9	1.35e-08	61.9	1.438e-08		61.9	2.925e-08	61.9	3.194e-08	61.9	3.045e-08		61.9	2.843e-07	61.9	2.67e-07	61.9	4.039e-07		61.9	4.041e-08	61.9	5.715e-08		61.9	1.35e-08	61.9	7.552e-08		61.9
62	2.571e-08	62	3.003e-08	62	4.035e-08	62	1.352e-08	62	3.183e-08		62	2.624e-08	62	4.035e-08	62	6.283e-08		62	9.736e-09	62	1.352e-08	62	1.44e-08		62	2.922e-08	62	3.183e-08	62	3.038e-08		62	2.908e-07	62	2.673e-07	62	4.047e-07		62	4.035e-08	62	5.726e-08		62	1.352e-08	62	7.54e-08		62
62.1	2.588e-08	62.1	3.001e-08	62.1	4.03e-08	62.1	1.347e-08	62.1	3.176e-08		62.1	2.617e-08	62.1	4.03e-08	62.1	6.286e-08		62.1	9.733e-09	62.1	1.347e-08	62.1	1.43e-08		62.1	2.913e-08	62.1	3.176e-08	62.1	3.031e-08		62.1	2.923e-07	62.1	2.675e-07	62.1	4.056e-07		62.1	4.03e-08	62.1	5.714e-08		62.1	1.347e-08	62.1	7.546e-08		62.1
62.2	2.574e-08	62.2	3.001e-08	62.2	4.037e-08	62.2	1.344e-08	62.2	3.185e-08		62.2	2.623e-08	62.2	4.037e-08	62.2	6.278e-08		62.2	9.71e-09	62.2	1.344e-08	62.2	1.441e-08		62.2	2.914e-08	62.2	3.185e-08	62.2	3.039e-08		62.2	2.943e-07	62.2	2.678e-07	62.2	4.063e-07		62.2	4.037e-08	62.2	5.722e-08		62.2	1.344e-08	62.2	7.533e-08		62.2
62.3	2.574e-08	62.3	3.001e-08	62.3	4.025e-08	62.3	1.345e-08	62.3	3.179e-08		62.3	2.62e-08	62.3	4.025e-08	62.3	6.271e-08		62.3	9.751e-09	62.3	1.345e-08	62.3	1.433e-08		62.3	2.92e-08	62.3	3.179e-08	62.3	3.032e-08		62.3	2.96e-07	62.3	2.679e-07	62.3	4.069e-07		62.3	4.025e-08	62.3	5.726e-08		62.3	1.345e-08	62.3	7.544e-08		62.3
62.4	2.574e-08	62.4	3.007e-08	62.4	4.023e-08	62.4	1.343e-08	62.4	3.186e-08		62.4	2.63e-08	62.4	4.023e-08	62.4	6.267e-08		62.4	9.74e-09	62.4	1.343e-08	62.4	1.432e-08		62.4	2.916e-08	62.4	3.186e-08	62.4	3.032e-08		62.4	2.973e-07	62.4	2.681e-07	62.4	4.074e-07		62.4	4.023e-08	62.4	5.723e-08		62.4	1.343e-08	62.4	7.528e-08		62.4
62.5	2.566e-08	62.5	3.001e-08	62.5	4.022e-08	62.5	1.341e-08	62.5	3.179e-08		62.5	2.624e-08	62.5	4.022e-08	62.5	6.271e-08		62.5	9.711e-09	62.5	1.341e-08	62.5	1.433e-08		62.5	2.913e-08	62.5	3.179e-08	62.5	3.022e-08		62.5	2.99e-07	62.5	2.683e-07	62.5	4.081e-07		62.5	4.022e-08	62.5	5.724e-08		62.5	1.341e-08	62.5	7.532e-08		62.5
62.6	2.575e-08	62.6	3.005e-08	62.6	4.02e-08	62.6	1.343e-08	62.6	3.183e-08		62.6	2.633e-08	62.6	4.02e-08	62.6	6.273e-08		62.6	9.71e-09	62.6	1.343e-08	62.6	1.435e-08		62.6	2.915e-08	62.6	3.183e-08	62.6	3.027e-08		62.6	2.999e-07	62.6	2.686e-07	62.6	4.086e-07		62.6	4.02e-08	62.6	5.725e-08		62.6	1.343e-08	62.6	7.523e-08		62.6
62.7	2.572e-08	62.7	3.006e-08	62.7	4.023e-08	62.7	1.339e-08	62.7	3.183e-08		62.7	2.626e-08	62.7	4.023e-08	62.7	6.26e-08		62.7	9.685e-09	62.7	1.339e-08	62.7	1.429e-08		62.7	2.908e-08	62.7	3.183e-08	62.7	3.017e-08		62.7	3.013e-07	62.7	2.686e-07	62.7	4.09e-07		62.7	4.023e-08	62.7	5.729e-08		62.7	1.339e-08	62.7	7.543e-08		62.7
62.8	2.572e-08	62.8	3.004e-08	62.8	4.016e-08	62.8	1.344e-08	62.8	3.182e-08		62.8	2.629e-08	62.8	4.016e-08	62.8	6.263e-08		62.8	9.695e-09	62.8	1.344e-08	62.8	1.435e-08		62.8	2.91e-08	62.8	3.182e-08	62.8	3.023e-08		62.8	3.025e-07	62.8	2.689e-07	62.8	4.097e-07		62.8	4.016e-08	62.8	5.719e-08		62.8	1.344e-08	62.8	7.524e-08		62.8
62.9	2.573e-08	62.9	3.008e-08	62.9	4.017e-08	62.9	1.339e-08	62.9	3.18e-08		62.9	2.633e-08	62.9	4.017e-08	62.9	6.259e-08		62.9	9.708e-09	62.9	1.339e-08	62.9	1.429e-08		62.9	2.908e-08	62.9	3.18e-08	62.9	3.023e-08		62.9	3.036e-07	62.9	2.69e-07	62.9	4.099e-07		62.9	4.017e-08	62.9	5.729e-08		62.9	1.339e-08	62.9	7.529e-08		62.9
63	2.571e-08	63	3.011e-08	63	4.02e-08	63	1.338e-08	63	3.177e-08		63	2.625e-08	63	4.02e-08	63	6.258e-08		63	9.739e-09	63	1.338e-08	63	1.437e-08		63	2.902e-08	63	3.177e-08	63	3.02e-08		63	3.047e-07	63	2.691e-07	63	4.104e-07		63	4.02e-08	63	5.729e-08		63	1.338e-08	63	7.521e-08		63
63.1	2.571e-08	63.1	3.01e-08	63.1	4.014e-08	63.1	1.341e-08	63.1	3.174e-08		63.1	2.633e-08	63.1	4.014e-08	63.1	6.248e-08		63.1	9.764e-09	63.1	1.341e-08	63.1	1.429e-08		63.1	2.905e-08	63.1	3.174e-08	63.1	3.02e-08		63.1	3.056e-07	63.1	2.693e-07	63.1	4.108e-07		63.1	4.014e-08	63.1	5.726e-08		63.1	1.341e-08	63.1	7.52e-08		63.1
63.2	2.562e-08	63.2	3.011e-08	63.2	4.009e-08	63.2	1.34e-08	63.2	3.175e-08		63.2	2.631e-08	63.2	4.009e-08	63.2	6.254e-08		63.2	9.636e-09	63.2	1.34e-08	63.2	1.429e-08		63.2	2.904e-08	63.2	3.175e-08	63.2	3.018e-08		63.2	3.066e-07	63.2	2.693e-07	63.2	4.111e-07		63.2	4.009e-08	63.2	5.734e-08		63.2	1.34e-08	63.2	7.513e-08		63.2
63.3	2.566e-08	63.3	3.006e-08	63.3	4e-08	63.3	1.334e-08	63.3	3.168e-08		63.3	2.637e-08	63.3	4e-08	63.3	6.245e-08		63.3	9.684e-09	63.3	1.334e-08	63.3	1.424e-08		63.3	2.903e-08	63.3	3.168e-08	63.3	3.021e-08		63.3	3.076e-07	63.3	2.694e-07	63.3	4.114e-07		63.3	4e-08	63.3	5.731e-08		63.3	1.334e-08	63.3	7.517e-08		63.3
63.4	2.568e-08	63.4	3.009e-08	63.4	4.01e-08	63.4	1.339e-08	63.4	3.17e-08		63.4	2.624e-08	63.4	4.01e-08	63.4	6.245e-08		63.4	9.766e-09	63.4	1.339e-08	63.4	1.428e-08		63.4	2.899e-08	63.4	3.17e-08	63.4	3.014e-08		63.4	3.085e-07	63.4	2.694e-07	63.4	4.118e-07		63.4	4.01e-08	63.4	5.737e-08		63.4	1.339e-08	63.4	7.508e-08		63.4
63.5	2.564e-08	63.5	3.006e-08	63.5	4.004e-08	63.5	1.335e-08	63.5	3.176e-08		63.5	2.64e-08	63.5	4.004e-08	63.5	6.244e-08		63.5	9.704e-09	63.5	1.335e-08	63.5	1.422e-08		63.5	2.901e-08	63.5	3.176e-08	63.5	3.017e-08		63.5	3.093e-07	63.5	2.695e-07	63.5	4.118e-07		63.5	4.004e-08	63.5	5.731e-08		63.5	1.335e-08	63.5	7.508e-08		63.5
63.6	2.565e-08	63.6	3.007e-08	63.6	4.004e-08	63.6	1.33e-08	63.6	3.169e-08		63.6	2.637e-08	63.6	4.004e-08	63.6	6.248e-08		63.6	9.701e-09	63.6	1.33e-08	63.6	1.428e-08		63.6	2.899e-08	63.6	3.169e-08	63.6	3.011e-08		63.6	3.099e-07	63.6	2.696e-07	63.6	4.123e-07		63.6	4.004e-08	63.6	5.732e-08		63.6	1.33e-08	63.6	7.519e-08		63.6
63.7	2.566e-08	63.7	3.008e-08	63.7	4.002e-08	63.7	1.335e-08	63.7	3.166e-08		63.7	2.638e-08	63.7	4.002e-08	63.7	6.246e-08		63.7	9.764e-09	63.7	1.335e-08	63.7	1.425e-08		63.7	2.898e-08	63.7	3.166e-08	63.7	3.013e-08		63.7	3.108e-07	63.7	2.697e-07	63.7	4.125e-07		63.7	4.002e-08	63.7	5.731e-08		63.7	1.335e-08	63.7	7.506e-08		63.7
63.8	2.568e-08	63.8	3.009e-08	63.8	3.996e-08	63.8	1.336e-08	63.8	3.164e-08		63.8	2.634e-08	63.8	3.996e-08	63.8	6.239e-08		63.8	9.692e-09	63.8	1.336e-08	63.8	1.426e-08		63.8	2.897e-08	63.8	3.164e-08	63.8	3.011e-08		63.8	3.116e-07	63.8	2.698e-07	63.8	4.128e-07		63.8	3.996e-08	63.8	5.744e-08		63.8	1.336e-08	63.8	7.513e-08		63.8
63.9	2.564e-08	63.9	3.013e-08	63.9	3.994e-08	63.9	1.332e-08	63.9	3.16e-08		63.9	2.634e-08	63.9	3.994e-08	63.9	6.237e-08		63.9	9.695e-09	63.9	1.332e-08	63.9	1.426e-08		63.9	2.902e-08	63.9	3.16e-08	63.9	3.011e-08		63.9	3.123e-07	63.9	2.7e-07	63.9	4.13e-07		63.9	3.994e-08	63.9	5.735e-08		63.9	1.332e-08	63.9	7.507e-08		63.9
64	2.564e-08	64	3.012e-08	64	3.995e-08	64	1.33e-08	64	3.155e-08		64	2.638e-08	64	3.995e-08	64	6.231e-08		64	9.769e-09	64	1.33e-08	64	1.424e-08		64	2.897e-08	64	3.155e-08	64	3.007e-08		64	3.131e-07	64	2.7e-07	64	4.134e-07		64	3.995e-08	64	5.735e-08		64	1.33e-08	64	7.5e-08		64
64.1	2.566e-08	64.1	3.012e-08	64.1	3.995e-08	64.1	1.331e-08	64.1	3.168e-08		64.1	2.635e-08	64.1	3.995e-08	64.1	6.227e-08		64.1	9.755e-09	64.1	1.331e-08	64.1	1.429e-08		64.1	2.893e-08	64.1	3.168e-08	64.1	3.012e-08		64.1	3.139e-07	64.1	2.701e-07	64.1	4.135e-07		64.1	3.995e-08	64.1	5.74e-08		64.1	1.331e-08	64.1	7.513e-08		64.1
64.2	2.568e-08	64.2	3.009e-08	64.2	3.992e-08	64.2	1.336e-08	64.2	3.16e-08		64.2	2.639e-08	64.2	3.992e-08	64.2	6.228e-08		64.2	9.713e-09	64.2	1.336e-08	64.2	1.42e-08		64.2	2.893e-08	64.2	3.16e-08	64.2	2.997e-08		64.2	3.146e-07	64.2	2.703e-07	64.2	4.138e-07		64.2	3.992e-08	64.2	5.738e-08		64.2	1.336e-08	64.2	7.506e-08		64.2
64.3	2.563e-08	64.3	3.014e-08	64.3	3.989e-08	64.3	1.335e-08	64.3	3.16e-08		64.3	2.647e-08	64.3	3.989e-08	64.3	6.227e-08		64.3	9.727e-09	64.3	1.335e-08	64.3	1.422e-08		64.3	2.892e-08	64.3	3.16e-08	64.3	2.997e-08		64.3	3.152e-07	64.3	2.703e-07	64.3	4.139e-07		64.3	3.989e-08	64.3	5.744e-08		64.3	1.335e-08	64.3	7.511e-08		64.3
64.4	2.563e-08	64.4	3.01e-08	64.4	3.993e-08	64.4	1.331e-08	64.4	3.158e-08		64.4	2.631e-08	64.4	3.993e-08	64.4	6.229e-08		64.4	9.703e-09	64.4	1.331e-08	64.4	1.427e-08		64.4	2.892e-08	64.4	3.158e-08	64.4	2.99e-08		64.4	3.16e-07	64.4	2.702e-07	64.4	4.141e-07		64.4	3.993e-08	64.4	5.735e-08		64.4	1.331e-08	64.4	7.511e-08		64.4
64.5	2.561e-08	64.5	3.011e-08	64.5	3.986e-08	64.5	1.336e-08	64.5	3.154e-08		64.5	2.653e-08	64.5	3.986e-08	64.5	6.22e-08		64.5	9.676e-09	64.5	1.336e-08	64.5	1.419e-08		64.5	2.891e-08	64.5	3.154e-08	64.5	2.994e-08		64.5	3.165e-07	64.5	2.702e-07	64.5	4.144e-07		64.5	3.986e-08	64.5	5.752e-08		64.5	1.336e-08	64.5	7.505e-08		64.5
64.6	2.56e-08	64.6	3.013e-08	64.6	3.986e-08	64.6	1.339e-08	64.6	3.153e-08		64.6	2.643e-08	64.6	3.986e-08	64.6	6.221e-08		64.6	9.731e-09	64.6	1.339e-08	64.6	1.422e-08		64.6	2.891e-08	64.6	3.153e-08	64.6	2.997e-08		64.6	3.173e-07	64.6	2.702e-07	64.6	4.146e-07		64.6	3.986e-08	64.6	5.751e-08		64.6	1.339e-08	64.6	7.507e-08		64.6
64.7	2.558e-08	64.7	3.015e-08	64.7	3.985e-08	64.7	1.337e-08	64.7	3.154e-08		64.7	2.65e-08	64.7	3.985e-08	64.7	6.213e-08		64.7	9.685e-09	64.7	1.337e-08	64.7	1.422e-08		64.7	2.901e-08	64.7	3.154e-08	64.7	2.994e-08		64.7	3.178e-07	64.7	2.703e-07	64.7	4.147e-07		64.7	3.985e-08	64.7	5.751e-08		64.7	1.337e-08	64.7	7.489e-08		64.7
64.8	2.56e-08	64.8	3.016e-08	64.8	3.981e-08	64.8	1.328e-08	64.8	3.154e-08		64.8	2.643e-08	64.8	3.981e-08	64.8	6.207e-08		64.8	9.713e-09	64.8	1.328e-08	64.8	1.42e-08		64.8	2.891e-08	64.8	3.154e-08	64.8	3e-08		64.8	3.184e-07	64.8	2.704e-07	64.8	4.148e-07		64.8	3.981e-08	64.8	5.745e-08		64.8	1.328e-08	64.8	7.509e-08		64.8
64.9	2.558e-08	64.9	3.012e-08	64.9	3.979e-08	64.9	1.336e-08	64.9	3.151e-08		64.9	2.647e-08	64.9	3.979e-08	64.9	6.213e-08		64.9	9.655e-09	64.9	1.336e-08	64.9	1.418e-08		64.9	2.882e-08	64.9	3.151e-08	64.9	2.996e-08		64.9	3.19e-07	64.9	2.704e-07	64.9	4.15e-07		64.9	3.979e-08	64.9	5.759e-08		64.9	1.336e-08	64.9	7.494e-08		64.9
65	2.563e-08	65	3.016e-08	65	3.981e-08	65	1.333e-08	65	3.149e-08		65	2.648e-08	65	3.981e-08	65	6.21e-08		65	9.66e-09	65	1.333e-08	65	1.423e-08		65	2.884e-08	65	3.149e-08	65	2.992e-08		65	3.197e-07	65	2.706e-07	65	4.153e-07		65	3.981e-08	65	5.753e-08		65	1.333e-08	65	7.495e-08		65
65.1	2.55e-08	65.1	3.02e-08	65.1	3.977e-08	65.1	1.337e-08	65.1	3.151e-08		65.1	2.643e-08	65.1	3.977e-08	65.1	6.206e-08		65.1	9.695e-09	65.1	1.337e-08	65.1	1.415e-08		65.1	2.878e-08	65.1	3.151e-08	65.1	2.989e-08		65.1	3.202e-07	65.1	2.707e-07	65.1	4.155e-07		65.1	3.977e-08	65.1	5.756e-08		65.1	1.337e-08	65.1	7.506e-08		65.1
65.2	2.567e-08	65.2	3.019e-08	65.2	3.97e-08	65.2	1.345e-08	65.2	3.151e-08		65.2	2.653e-08	65.2	3.97e-08	65.2	6.204e-08		65.2	9.69e-09	65.2	1.345e-08	65.2	1.413e-08		65.2	2.885e-08	65.2	3.151e-08	65.2	2.988e-08		65.2	3.207e-07	65.2	2.709e-07	65.2	4.157e-07		65.2	3.97e-08	65.2	5.753e-08		65.2	1.345e-08	65.2	7.489e-08		65.2
65.3	2.556e-08	65.3	3.018e-08	65.3	3.974e-08	65.3	1.337e-08	65.3	3.144e-08		65.3	2.646e-08	65.3	3.974e-08	65.3	6.199e-08		65.3	9.639e-09	65.3	1.337e-08	65.3	1.418e-08		65.3	2.877e-08	65.3	3.144e-08	65.3	2.976e-08		65.3	3.214e-07	65.3	2.71e-07	65.3	4.158e-07		65.3	3.974e-08	65.3	5.766e-08		65.3	1.337e-08	65.3	7.491e-08		65.3
65.4	2.556e-08	65.4	3.015e-08	65.4	3.973e-08	65.4	1.336e-08	65.4	3.15e-08		65.4	2.649e-08	65.4	3.973e-08	65.4	6.201e-08		65.4	9.699e-09	65.4	1.336e-08	65.4	1.412e-08		65.4	2.883e-08	65.4	3.15e-08	65.4	2.979e-08		65.4	3.219e-07	65.4	2.711e-07	65.4	4.159e-07		65.4	3.973e-08	65.4	5.769e-08		65.4	1.336e-08	65.4	7.488e-08		65.4
65.5	2.548e-08	65.5	3.018e-08	65.5	3.972e-08	65.5	1.334e-08	65.5	3.148e-08		65.5	2.651e-08	65.5	3.972e-08	65.5	6.201e-08		65.5	9.713e-09	65.5	1.334e-08	65.5	1.417e-08		65.5	2.874e-08	65.5	3.148e-08	65.5	2.992e-08		65.5	3.224e-07	65.5	2.712e-07	65.5	4.16e-07		65.5	3.972e-08	65.5	5.758e-08		65.5	1.334e-08	65.5	7.487e-08		65.5
65.6	2.552e-08	65.6	3.019e-08	65.6	3.973e-08	65.6	1.337e-08	65.6	3.145e-08		65.6	2.648e-08	65.6	3.973e-08	65.6	6.194e-08		65.6	9.75e-09	65.6	1.337e-08	65.6	1.412e-08		65.6	2.878e-08	65.6	3.145e-08	65.6	2.978e-08		65.6	3.23e-07	65.6	2.714e-07	65.6	4.162e-07		65.6	3.973e-08	65.6	5.762e-08		65.6	1.337e-08	65.6	7.472e-08		65.6
65.7	2.56e-08	65.7	3.02e-08	65.7	3.967e-08	65.7	1.341e-08	65.7	3.143e-08		65.7	2.65e-08	65.7	3.967e-08	65.7	6.191e-08		65.7	9.781e-09	65.7	1.341e-08	65.7	1.414e-08		65.7	2.88e-08	65.7	3.143e-08	65.7	2.973e-08		65.7	3.234e-07	65.7	2.713e-07	65.7	4.163e-07		65.7	3.967e-08	65.7	5.758e-08		65.7	1.341e-08	65.7	7.486e-08		65.7
65.8	2.551e-08	65.8	3.021e-08	65.8	3.972e-08	65.8	1.341e-08	65.8	3.143e-08		65.8	2.651e-08	65.8	3.972e-08	65.8	6.19e-08		65.8	9.768e-09	65.8	1.341e-08	65.8	1.412e-08		65.8	2.878e-08	65.8	3.143e-08	65.8	2.976e-08		65.8	3.239e-07	65.8	2.714e-07	65.8	4.166e-07		65.8	3.972e-08	65.8	5.765e-08		65.8	1.341e-08	65.8	7.483e-08		65.8
65.9	2.553e-08	65.9	3.022e-08	65.9	3.955e-08	65.9	1.341e-08	65.9	3.142e-08		65.9	2.659e-08	65.9	3.955e-08	65.9	6.189e-08		65.9	9.788e-09	65.9	1.341e-08	65.9	1.417e-08		65.9	2.877e-08	65.9	3.142e-08	65.9	2.962e-08		65.9	3.243e-07	65.9	2.715e-07	65.9	4.166e-07		65.9	3.955e-08	65.9	5.77e-08		65.9	1.341e-08	65.9	7.475e-08		65.9
66	2.553e-08	66	3.021e-08	66	3.966e-08	66	1.343e-08	66	3.129e-08		66	2.654e-08	66	3.966e-08	66	6.187e-08		66	9.815e-09	66	1.343e-08	66	1.416e-08		66	2.867e-08	66	3.129e-08	66	2.986e-08		66	3.249e-07	66	2.716e-07	66	4.167e-07		66	3.966e-08	66	5.762e-08		66	1.343e-08	66	7.486e-08		66
66.1	2.544e-08	66.1	3.023e-08	66.1	3.955e-08	66.1	1.335e-08	66.1	3.138e-08		66.1	2.656e-08	66.1	3.955e-08	66.1	6.186e-08		66.1	9.75e-09	66.1	1.335e-08	66.1	1.412e-08		66.1	2.879e-08	66.1	3.138e-08	66.1	2.966e-08		66.1	3.253e-07	66.1	2.717e-07	66.1	4.169e-07		66.1	3.955e-08	66.1	5.774e-08		66.1	1.335e-08	66.1	7.475e-08		66.1
66.2	2.549e-08	66.2	3.02e-08	66.2	3.965e-08	66.2	1.334e-08	66.2	3.14e-08		66.2	2.655e-08	66.2	3.965e-08	66.2	6.168e-08		66.2	9.776e-09	66.2	1.334e-08	66.2	1.409e-08		66.2	2.872e-08	66.2	3.14e-08	66.2	2.97e-08		66.2	3.259e-07	66.2	2.717e-07	66.2	4.171e-07		66.2	3.965e-08	66.2	5.771e-08		66.2	1.334e-08	66.2	7.48e-08		66.2
66.3	2.548e-08	66.3	3.021e-08	66.3	3.967e-08	66.3	1.341e-08	66.3	3.127e-08		66.3	2.651e-08	66.3	3.967e-08	66.3	6.177e-08		66.3	9.815e-09	66.3	1.341e-08	66.3	1.413e-08		66.3	2.878e-08	66.3	3.127e-08	66.3	2.969e-08		66.3	3.263e-07	66.3	2.718e-07	66.3	4.172e-07		66.3	3.967e-08	66.3	5.774e-08		66.3	1.341e-08	66.3	7.487e-08		66.3
66.4	2.547e-08	66.4	3.02e-08	66.4	3.955e-08	66.4	1.334e-08	66.4	3.136e-08		66.4	2.648e-08	66.4	3.955e-08	66.4	6.176e-08		66.4	9.768e-09	66.4	1.334e-08	66.4	1.413e-08		66.4	2.867e-08	66.4	3.136e-08	66.4	2.965e-08		66.4	3.267e-07	66.4	2.717e-07	66.4	4.172e-07		66.4	3.955e-08	66.4	5.768e-08		66.4	1.334e-08	66.4	7.473e-08		66.4
66.5	2.549e-08	66.5	3.025e-08	66.5	3.95e-08	66.5	1.336e-08	66.5	3.142e-08		66.5	2.651e-08	66.5	3.95e-08	66.5	6.166e-08		66.5	9.798e-09	66.5	1.336e-08	66.5	1.41e-08		66.5	2.862e-08	66.5	3.142e-08	66.5	2.96e-08		66.5	3.271e-07	66.5	2.718e-07	66.5	4.173e-07		66.5	3.95e-08	66.5	5.771e-08		66.5	1.336e-08	66.5	7.471e-08		66.5
66.6	2.553e-08	66.6	3.025e-08	66.6	3.945e-08	66.6	1.334e-08	66.6	3.124e-08		66.6	2.651e-08	66.6	3.945e-08	66.6	6.175e-08		66.6	9.81e-09	66.6	1.334e-08	66.6	1.408e-08		66.6	2.868e-08	66.6	3.124e-08	66.6	2.966e-08		66.6	3.276e-07	66.6	2.718e-07	66.6	4.174e-07		66.6	3.945e-08	66.6	5.771e-08		66.6	1.334e-08	66.6	7.461e-08		66.6
66.7	2.541e-08	66.7	3.022e-08	66.7	3.951e-08	66.7	1.339e-08	66.7	3.125e-08		66.7	2.65e-08	66.7	3.951e-08	66.7	6.172e-08		66.7	9.741e-09	66.7	1.339e-08	66.7	1.415e-08		66.7	2.866e-08	66.7	3.125e-08	66.7	2.96e-08		66.7	3.279e-07	66.7	2.717e-07	66.7	4.175e-07		66.7	3.951e-08	66.7	5.772e-08		66.7	1.339e-08	66.7	7.473e-08		66.7
66.8	2.553e-08	66.8	3.027e-08	66.8	3.947e-08	66.8	1.326e-08	66.8	3.132e-08		66.8	2.651e-08	66.8	3.947e-08	66.8	6.172e-08		66.8	9.767e-09	66.8	1.326e-08	66.8	1.412e-08		66.8	2.872e-08	66.8	3.132e-08	66.8	2.951e-08		66.8	3.282e-07	66.8	2.718e-07	66.8	4.178e-07		66.8	3.947e-08	66.8	5.783e-08		66.8	1.326e-08	66.8	7.467e-08		66.8
66.9	2.536e-08	66.9	3.026e-08	66.9	3.955e-08	66.9	1.329e-08	66.9	3.129e-08		66.9	2.652e-08	66.9	3.955e-08	66.9	6.169e-08		66.9	9.729e-09	66.9	1.329e-08	66.9	1.404e-08		66.9	2.861e-08	66.9	3.129e-08	66.9	2.962e-08		66.9	3.287e-07	66.9	2.719e-07	66.9	4.179e-07		66.9	3.955e-08	66.9	5.772e-08		66.9	1.329e-08	66.9	7.465e-08		66.9
67	2.542e-08	67	3.028e-08	67	3.944e-08	67	1.328e-08	67	3.124e-08		67	2.651e-08	67	3.944e-08	67	6.172e-08		67	9.787e-09	67	1.328e-08	67	1.41e-08		67	2.851e-08	67	3.124e-08	67	2.953e-08		67	3.291e-07	67	2.72e-07	67	4.179e-07		67	3.944e-08	67	5.781e-08		67	1.328e-08	67	7.449e-08		67
67.1	2.551e-08	67.1	3.027e-08	67.1	3.941e-08	67.1	1.332e-08	67.1	3.122e-08		67.1	2.652e-08	67.1	3.941e-08	67.1	6.164e-08		67.1	9.781e-09	67.1	1.332e-08	67.1	1.41e-08		67.1	2.867e-08	67.1	3.122e-08	67.1	2.955e-08		67.1	3.294e-07	67.1	2.72e-07	67.1	4.18e-07		67.1	3.941e-08	67.1	5.789e-08		67.1	1.332e-08	67.1	7.467e-08		67.1
67.2	2.536e-08	67.2	3.024e-08	67.2	3.94e-08	67.2	1.328e-08	67.2	3.124e-08		67.2	2.656e-08	67.2	3.94e-08	67.2	6.171e-08		67.2	9.803e-09	67.2	1.328e-08	67.2	1.41e-08		67.2	2.858e-08	67.2	3.124e-08	67.2	2.947e-08		67.2	3.297e-07	67.2	2.722e-07	67.2	4.181e-07		67.2	3.94e-08	67.2	5.785e-08		67.2	1.328e-08	67.2	7.458e-08		67.2
67.3	2.542e-08	67.3	3.025e-08	67.3	3.936e-08	67.3	1.322e-08	67.3	3.12e-08		67.3	2.656e-08	67.3	3.936e-08	67.3	6.155e-08		67.3	9.813e-09	67.3	1.322e-08	67.3	1.405e-08		67.3	2.854e-08	67.3	3.12e-08	67.3	2.951e-08		67.3	3.301e-07	67.3	2.72e-07	67.3	4.182e-07		67.3	3.936e-08	67.3	5.786e-08		67.3	1.322e-08	67.3	7.46e-08		67.3
67.4	2.547e-08	67.4	3.03e-08	67.4	3.942e-08	67.4	1.329e-08	67.4	3.121e-08		67.4	2.654e-08	67.4	3.942e-08	67.4	6.157e-08		67.4	9.774e-09	67.4	1.329e-08	67.4	1.405e-08		67.4	2.853e-08	67.4	3.121e-08	67.4	2.948e-08		67.4	3.306e-07	67.4	2.722e-07	67.4	4.184e-07		67.4	3.942e-08	67.4	5.788e-08		67.4	1.329e-08	67.4	7.452e-08		67.4
67.5	2.533e-08	67.5	3.028e-08	67.5	3.936e-08	67.5	1.324e-08	67.5	3.117e-08		67.5	2.665e-08	67.5	3.936e-08	67.5	6.157e-08		67.5	9.809e-09	67.5	1.324e-08	67.5	1.407e-08		67.5	2.845e-08	67.5	3.117e-08	67.5	2.947e-08		67.5	3.309e-07	67.5	2.722e-07	67.5	4.185e-07		67.5	3.936e-08	67.5	5.806e-08		67.5	1.324e-08	67.5	7.442e-08		67.5
67.6	2.543e-08	67.6	3.027e-08	67.6	3.935e-08	67.6	1.324e-08	67.6	3.112e-08		67.6	2.657e-08	67.6	3.935e-08	67.6	6.145e-08		67.6	9.769e-09	67.6	1.324e-08	67.6	1.409e-08		67.6	2.857e-08	67.6	3.112e-08	67.6	2.941e-08		67.6	3.312e-07	67.6	2.723e-07	67.6	4.186e-07		67.6	3.935e-08	67.6	5.8e-08		67.6	1.324e-08	67.6	7.439e-08		67.6
67.7	2.54e-08	67.7	3.026e-08	67.7	3.929e-08	67.7	1.328e-08	67.7	3.117e-08		67.7	2.667e-08	67.7	3.929e-08	67.7	6.147e-08		67.7	9.706e-09	67.7	1.328e-08	67.7	1.402e-08		67.7	2.855e-08	67.7	3.117e-08	67.7	2.944e-08		67.7	3.316e-07	67.7	2.726e-07	67.7	4.186e-07		67.7	3.929e-08	67.7	5.799e-08		67.7	1.328e-08	67.7	7.434e-08		67.7
67.8	2.537e-08	67.8	3.028e-08	67.8	3.936e-08	67.8	1.325e-08	67.8	3.124e-08		67.8	2.653e-08	67.8	3.936e-08	67.8	6.143e-08		67.8	9.773e-09	67.8	1.325e-08	67.8	1.406e-08		67.8	2.858e-08	67.8	3.124e-08	67.8	2.945e-08		67.8	3.32e-07	67.8	2.732e-07	67.8	4.187e-07		67.8	3.936e-08	67.8	5.785e-08		67.8	1.325e-08	67.8	7.441e-08		67.8
67.9	2.532e-08	67.9	3.03e-08	67.9	3.929e-08	67.9	1.326e-08	67.9	3.113e-08		67.9	2.657e-08	67.9	3.929e-08	67.9	6.149e-08		67.9	9.743e-09	67.9	1.326e-08	67.9	1.399e-08		67.9	2.852e-08	67.9	3.113e-08	67.9	2.944e-08		67.9	3.322e-07	67.9	2.736e-07	67.9	4.19e-07		67.9	3.929e-08	67.9	5.797e-08		67.9	1.326e-08	67.9	7.453e-08		67.9
68	2.538e-08	68	3.034e-08	68	3.932e-08	68	1.326e-08	68	3.115e-08		68	2.663e-08	68	3.932e-08	68	6.144e-08		68	9.77e-09	68	1.326e-08	68	1.398e-08		68	2.853e-08	68	3.115e-08	68	2.946e-08		68	3.325e-07	68	2.742e-07	68	4.191e-07		68	3.932e-08	68	5.79e-08		68	1.326e-08	68	7.439e-08		68
68.1	2.545e-08	68.1	3.035e-08	68.1	3.923e-08	68.1	1.325e-08	68.1	3.107e-08		68.1	2.66e-08	68.1	3.923e-08	68.1	6.137e-08		68.1	9.689e-09	68.1	1.325e-08	68.1	1.403e-08		68.1	2.845e-08	68.1	3.107e-08	68.1	2.951e-08		68.1	3.328e-07	68.1	2.743e-07	68.1	4.192e-07		68.1	3.923e-08	68.1	5.797e-08		68.1	1.325e-08	68.1	7.432e-08		68.1
68.2	2.535e-08	68.2	3.029e-08	68.2	3.92e-08	68.2	1.327e-08	68.2	3.114e-08		68.2	2.66e-08	68.2	3.92e-08	68.2	6.131e-08		68.2	9.689e-09	68.2	1.327e-08	68.2	1.404e-08		68.2	2.845e-08	68.2	3.114e-08	68.2	2.955e-08		68.2	3.332e-07	68.2	2.741e-07	68.2	4.192e-07		68.2	3.92e-08	68.2	5.811e-08		68.2	1.327e-08	68.2	7.432e-08		68.2
68.3	2.542e-08	68.3	3.029e-08	68.3	3.926e-08	68.3	1.318e-08	68.3	3.111e-08		68.3	2.659e-08	68.3	3.926e-08	68.3	6.142e-08		68.3	9.784e-09	68.3	1.318e-08	68.3	1.403e-08		68.3	2.853e-08	68.3	3.111e-08	68.3	2.944e-08		68.3	3.334e-07	68.3	2.738e-07	68.3	4.192e-07		68.3	3.926e-08	68.3	5.805e-08		68.3	1.318e-08	68.3	7.431e-08		68.3
68.4	2.539e-08	68.4	3.025e-08	68.4	3.919e-08	68.4	1.319e-08	68.4	3.105e-08		68.4	2.669e-08	68.4	3.919e-08	68.4	6.139e-08		68.4	9.74e-09	68.4	1.319e-08	68.4	1.407e-08		68.4	2.838e-08	68.4	3.105e-08	68.4	2.944e-08		68.4	3.339e-07	68.4	2.736e-07	68.4	4.193e-07		68.4	3.919e-08	68.4	5.806e-08		68.4	1.319e-08	68.4	7.433e-08		68.4
68.5	2.533e-08	68.5	3.031e-08	68.5	3.927e-08	68.5	1.327e-08	68.5	3.106e-08		68.5	2.67e-08	68.5	3.927e-08	68.5	6.131e-08		68.5	9.725e-09	68.5	1.327e-08	68.5	1.403e-08		68.5	2.843e-08	68.5	3.106e-08	68.5	2.939e-08		68.5	3.342e-07	68.5	2.732e-07	68.5	4.195e-07		68.5	3.927e-08	68.5	5.815e-08		68.5	1.327e-08	68.5	7.424e-08		68.5
68.6	2.536e-08	68.6	3.031e-08	68.6	3.918e-08	68.6	1.326e-08	68.6	3.113e-08		68.6	2.668e-08	68.6	3.918e-08	68.6	6.126e-08		68.6	9.806e-09	68.6	1.326e-08	68.6	1.397e-08		68.6	2.84e-08	68.6	3.113e-08	68.6	2.94e-08		68.6	3.345e-07	68.6	2.731e-07	68.6	4.195e-07		68.6	3.918e-08	68.6	5.8e-08		68.6	1.326e-08	68.6	7.43e-08		68.6
68.7	2.544e-08	68.7	3.032e-08	68.7	3.916e-08	68.7	1.32e-08	68.7	3.101e-08		68.7	2.672e-08	68.7	3.916e-08	68.7	6.122e-08		68.7	9.755e-09	68.7	1.32e-08	68.7	1.401e-08		68.7	2.851e-08	68.7	3.101e-08	68.7	2.938e-08		68.7	3.347e-07	68.7	2.729e-07	68.7	4.197e-07		68.7	3.916e-08	68.7	5.814e-08		68.7	1.32e-08	68.7	7.426e-08		68.7
68.8	2.532e-08	68.8	3.034e-08	68.8	3.918e-08	68.8	1.319e-08	68.8	3.107e-08		68.8	2.669e-08	68.8	3.918e-08	68.8	6.114e-08		68.8	9.746e-09	68.8	1.319e-08	68.8	1.402e-08		68.8	2.844e-08	68.8	3.107e-08	68.8	2.928e-08		68.8	3.35e-07	68.8	2.728e-07	68.8	4.196e-07		68.8	3.918e-08	68.8	5.82e-08		68.8	1.319e-08	68.8	7.425e-08		68.8
68.9	2.534e-08	68.9	3.027e-08	68.9	3.917e-08	68.9	1.317e-08	68.9	3.105e-08		68.9	2.676e-08	68.9	3.917e-08	68.9	6.117e-08		68.9	9.722e-09	68.9	1.317e-08	68.9	1.395e-08		68.9	2.844e-08	68.9	3.105e-08	68.9	2.924e-08		68.9	3.353e-07	68.9	2.727e-07	68.9	4.198e-07		68.9	3.917e-08	68.9	5.81e-08		68.9	1.317e-08	68.9	7.422e-08		68.9
69	2.533e-08	69	3.032e-08	69	3.911e-08	69	1.323e-08	69	3.112e-08		69	2.674e-08	69	3.911e-08	69	6.119e-08		69	9.72e-09	69	1.323e-08	69	1.401e-08		69	2.839e-08	69	3.112e-08	69	2.927e-08		69	3.356e-07	69	2.726e-07	69	4.198e-07		69	3.911e-08	69	5.81e-08		69	1.323e-08	69	7.427e-08		69
69.1	2.527e-08	69.1	3.03e-08	69.1	3.913e-08	69.1	1.317e-08	69.1	3.093e-08		69.1	2.676e-08	69.1	3.913e-08	69.1	6.112e-08		69.1	9.748e-09	69.1	1.317e-08	69.1	1.392e-08		69.1	2.842e-08	69.1	3.093e-08	69.1	2.932e-08		69.1	3.358e-07	69.1	2.725e-07	69.1	4.2e-07		69.1	3.913e-08	69.1	5.825e-08		69.1	1.317e-08	69.1	7.431e-08		69.1
69.2	2.528e-08	69.2	3.032e-08	69.2	3.911e-08	69.2	1.321e-08	69.2	3.101e-08		69.2	2.681e-08	69.2	3.911e-08	69.2	6.106e-08		69.2	9.767e-09	69.2	1.321e-08	69.2	1.391e-08		69.2	2.839e-08	69.2	3.101e-08	69.2	2.92e-08		69.2	3.361e-07	69.2	2.725e-07	69.2	4.2e-07		69.2	3.911e-08	69.2	5.817e-08		69.2	1.321e-08	69.2	7.426e-08		69.2
69.3	2.529e-08	69.3	3.034e-08	69.3	3.908e-08	69.3	1.325e-08	69.3	3.102e-08		69.3	2.683e-08	69.3	3.908e-08	69.3	6.102e-08		69.3	9.717e-09	69.3	1.325e-08	69.3	1.394e-08		69.3	2.839e-08	69.3	3.102e-08	69.3	2.931e-08		69.3	3.363e-07	69.3	2.725e-07	69.3	4.2e-07		69.3	3.908e-08	69.3	5.82e-08		69.3	1.325e-08	69.3	7.413e-08		69.3
69.4	2.528e-08	69.4	3.031e-08	69.4	3.906e-08	69.4	1.32e-08	69.4	3.098e-08		69.4	2.682e-08	69.4	3.906e-08	69.4	6.102e-08		69.4	9.741e-09	69.4	1.32e-08	69.4	1.396e-08		69.4	2.833e-08	69.4	3.098e-08	69.4	2.924e-08		69.4	3.365e-07	69.4	2.723e-07	69.4	4.201e-07		69.4	3.906e-08	69.4	5.822e-08		69.4	1.32e-08	69.4	7.414e-08		69.4
69.5	2.529e-08	69.5	3.033e-08	69.5	3.906e-08	69.5	1.323e-08	69.5	3.096e-08		69.5	2.68e-08	69.5	3.906e-08	69.5	6.097e-08		69.5	9.678e-09	69.5	1.323e-08	69.5	1.4e-08		69.5	2.839e-08	69.5	3.096e-08	69.5	2.918e-08		69.5	3.37e-07	69.5	2.723e-07	69.5	4.202e-07		69.5	3.906e-08	69.5	5.825e-08		69.5	1.323e-08	69.5	7.413e-08		69.5
69.6	2.534e-08	69.6	3.034e-08	69.6	3.906e-08	69.6	1.318e-08	69.6	3.096e-08		69.6	2.677e-08	69.6	3.906e-08	69.6	6.101e-08		69.6	9.742e-09	69.6	1.318e-08	69.6	1.403e-08		69.6	2.83e-08	69.6	3.096e-08	69.6	2.929e-08		69.6	3.371e-07	69.6	2.722e-07	69.6	4.203e-07		69.6	3.906e-08	69.6	5.82e-08		69.6	1.318e-08	69.6	7.419e-08		69.6
69.7	2.527e-08	69.7	3.025e-08	69.7	3.912e-08	69.7	1.318e-08	69.7	3.101e-08		69.7	2.685e-08	69.7	3.912e-08	69.7	6.098e-08		69.7	9.733e-09	69.7	1.318e-08	69.7	1.392e-08		69.7	2.83e-08	69.7	3.101e-08	69.7	2.923e-08		69.7	3.373e-07	69.7	2.721e-07	69.7	4.202e-07		69.7	3.912e-08	69.7	5.831e-08		69.7	1.318e-08	69.7	7.413e-08		69.7
69.8	2.532e-08	69.8	3.034e-08	69.8	3.909e-08	69.8	1.319e-08	69.8	3.092e-08		69.8	2.686e-08	69.8	3.909e-08	69.8	6.097e-08		69.8	9.762e-09	69.8	1.319e-08	69.8	1.391e-08		69.8	2.838e-08	69.8	3.092e-08	69.8	2.925e-08		69.8	3.376e-07	69.8	2.72e-07	69.8	4.203e-07		69.8	3.909e-08	69.8	5.821e-08		69.8	1.319e-08	69.8	7.408e-08		69.8
69.9	2.525e-08	69.9	3.031e-08	69.9	3.905e-08	69.9	1.315e-08	69.9	3.095e-08		69.9	2.69e-08	69.9	3.905e-08	69.9	6.093e-08		69.9	9.747e-09	69.9	1.315e-08	69.9	1.394e-08		69.9	2.831e-08	69.9	3.095e-08	69.9	2.916e-08		69.9	3.378e-07	69.9	2.719e-07	69.9	4.204e-07		69.9	3.905e-08	69.9	5.831e-08		69.9	1.315e-08	69.9	7.4e-08		69.9
70	2.528e-08	70	3.028e-08	70	3.917e-08	70	1.313e-08	70	3.098e-08		70	2.688e-08	70	3.917e-08	70	6.086e-08		70	9.713e-09	70	1.313e-08	70	1.395e-08		70	2.828e-08	70	3.098e-08	70	2.919e-08		70	3.38e-07	70	2.718e-07	70	4.205e-07		70	3.917e-08	70	5.835e-08		70	1.313e-08	70	7.404e-08		70
70.1	2.523e-08	70.1	3.029e-08	70.1	3.904e-08	70.1	1.322e-08	70.1	3.088e-08		70.1	2.689e-08	70.1	3.904e-08	70.1	6.088e-08		70.1	9.721e-09	70.1	1.322e-08	70.1	1.389e-08		70.1	2.832e-08	70.1	3.088e-08	70.1	2.918e-08		70.1	3.382e-07	70.1	2.719e-07	70.1	4.206e-07		70.1	3.904e-08	70.1	5.839e-08		70.1	1.322e-08	70.1	7.405e-08		70.1
70.2	2.519e-08	70.2	3.034e-08	70.2	3.901e-08	70.2	1.318e-08	70.2	3.089e-08		70.2	2.688e-08	70.2	3.901e-08	70.2	6.083e-08		70.2	9.792e-09	70.2	1.318e-08	70.2	1.391e-08		70.2	2.824e-08	70.2	3.089e-08	70.2	2.911e-08		70.2	3.383e-07	70.2	2.718e-07	70.2	4.207e-07		70.2	3.901e-08	70.2	5.832e-08		70.2	1.318e-08	70.2	7.395e-08		70.2
70.3	2.523e-08	70.3	3.029e-08	70.3	3.906e-08	70.3	1.317e-08	70.3	3.086e-08		70.3	2.683e-08	70.3	3.906e-08	70.3	6.085e-08		70.3	9.777e-09	70.3	1.317e-08	70.3	1.391e-08		70.3	2.828e-08	70.3	3.086e-08	70.3	2.905e-08		70.3	3.386e-07	70.3	2.717e-07	70.3	4.207e-07		70.3	3.906e-08	70.3	5.845e-08		70.3	1.317e-08	70.3	7.397e-08		70.3
70.4	2.52e-08	70.4	3.03e-08	70.4	3.904e-08	70.4	1.313e-08	70.4	3.088e-08		70.4	2.679e-08	70.4	3.904e-08	70.4	6.073e-08		70.4	9.777e-09	70.4	1.313e-08	70.4	1.39e-08		70.4	2.826e-08	70.4	3.088e-08	70.4	2.91e-08		70.4	3.389e-07	70.4	2.717e-07	70.4	4.207e-07		70.4	3.904e-08	70.4	5.836e-08		70.4	1.313e-08	70.4	7.41e-08		70.4
70.5	2.52e-08	70.5	3.034e-08	70.5	3.899e-08	70.5	1.313e-08	70.5	3.093e-08		70.5	2.689e-08	70.5	3.899e-08	70.5	6.075e-08		70.5	9.71e-09	70.5	1.313e-08	70.5	1.394e-08		70.5	2.827e-08	70.5	3.093e-08	70.5	2.915e-08		70.5	3.391e-07	70.5	2.717e-07	70.5	4.207e-07		70.5	3.899e-08	70.5	5.838e-08		70.5	1.313e-08	70.5	7.378e-08		70.5
70.6	2.52e-08	70.6	3.033e-08	70.6	3.896e-08	70.6	1.314e-08	70.6	3.085e-08		70.6	2.69e-08	70.6	3.896e-08	70.6	6.071e-08		70.6	9.729e-09	70.6	1.314e-08	70.6	1.385e-08		70.6	2.825e-08	70.6	3.085e-08	70.6	2.904e-08		70.6	3.393e-07	70.6	2.718e-07	70.6	4.208e-07		70.6	3.896e-08	70.6	5.848e-08		70.6	1.314e-08	70.6	7.398e-08		70.6
70.7	2.52e-08	70.7	3.033e-08	70.7	3.895e-08	70.7	1.319e-08	70.7	3.073e-08		70.7	2.691e-08	70.7	3.895e-08	70.7	6.066e-08		70.7	9.647e-09	70.7	1.319e-08	70.7	1.387e-08		70.7	2.832e-08	70.7	3.073e-08	70.7	2.906e-08		70.7	3.395e-07	70.7	2.719e-07	70.7	4.209e-07		70.7	3.895e-08	70.7	5.843e-08		70.7	1.319e-08	70.7	7.392e-08		70.7
70.8	2.513e-08	70.8	3.035e-08	70.8	3.899e-08	70.8	1.315e-08	70.8	3.085e-08		70.8	2.691e-08	70.8	3.899e-08	70.8	6.063e-08		70.8	9.739e-09	70.8	1.315e-08	70.8	1.385e-08		70.8	2.826e-08	70.8	3.085e-08	70.8	2.9e-08		70.8	3.399e-07	70.8	2.718e-07	70.8	4.209e-07		70.8	3.899e-08	70.8	5.846e-08		70.8	1.315e-08	70.8	7.384e-08		70.8
70.9	2.518e-08	70.9	3.034e-08	70.9	3.891e-08	70.9	1.313e-08	70.9	3.081e-08		70.9	2.69e-08	70.9	3.891e-08	70.9	6.067e-08		70.9	9.701e-09	70.9	1.313e-08	70.9	1.385e-08		70.9	2.817e-08	70.9	3.081e-08	70.9	2.904e-08		70.9	3.399e-07	70.9	2.719e-07	70.9	4.209e-07		70.9	3.891e-08	70.9	5.845e-08		70.9	1.313e-08	70.9	7.385e-08		70.9
71	2.521e-08	71	3.031e-08	71	3.886e-08	71	1.312e-08	71	3.075e-08		71	2.687e-08	71	3.886e-08	71	6.061e-08		71	9.709e-09	71	1.312e-08	71	1.397e-08		71	2.828e-08	71	3.075e-08	71	2.898e-08		71	3.401e-07	71	2.72e-07	71	4.211e-07		71	3.886e-08	71	5.853e-08		71	1.312e-08	71	7.381e-08		71
71.1	2.528e-08	71.1	3.035e-08	71.1	3.884e-08	71.1	1.306e-08	71.1	3.079e-08		71.1	2.695e-08	71.1	3.884e-08	71.1	6.064e-08		71.1	9.723e-09	71.1	1.306e-08	71.1	1.387e-08		71.1	2.817e-08	71.1	3.079e-08	71.1	2.893e-08		71.1	3.404e-07	71.1	2.72e-07	71.1	4.211e-07		71.1	3.884e-08	71.1	5.848e-08		71.1	1.306e-08	71.1	7.374e-08		71.1
71.2	2.516e-08	71.2	3.035e-08	71.2	3.889e-08	71.2	1.31e-08	71.2	3.077e-08		71.2	2.691e-08	71.2	3.889e-08	71.2	6.053e-08		71.2	9.776e-09	71.2	1.31e-08	71.2	1.387e-08		71.2	2.814e-08	71.2	3.077e-08	71.2	2.905e-08		71.2	3.405e-07	71.2	2.721e-07	71.2	4.211e-07		71.2	3.889e-08	71.2	5.849e-08		71.2	1.31e-08	71.2	7.386e-08		71.2
71.3	2.511e-08	71.3	3.037e-08	71.3	3.882e-08	71.3	1.311e-08	71.3	3.073e-08		71.3	2.694e-08	71.3	3.882e-08	71.3	6.052e-08		71.3	9.724e-09	71.3	1.311e-08	71.3	1.384e-08		71.3	2.822e-08	71.3	3.073e-08	71.3	2.906e-08		71.3	3.408e-07	71.3	2.721e-07	71.3	4.212e-07		71.3	3.882e-08	71.3	5.852e-08		71.3	1.311e-08	71.3	7.382e-08		71.3
71.4	2.511e-08	71.4	3.038e-08	71.4	3.886e-08	71.4	1.306e-08	71.4	3.067e-08		71.4	2.697e-08	71.4	3.886e-08	71.4	6.053e-08		71.4	9.699e-09	71.4	1.306e-08	71.4	1.382e-08		71.4	2.817e-08	71.4	3.067e-08	71.4	2.884e-08		71.4	3.41e-07	71.4	2.721e-07	71.4	4.213e-07		71.4	3.886e-08	71.4	5.859e-08		71.4	1.306e-08	71.4	7.373e-08		71.4
71.5	2.517e-08	71.5	3.036e-08	71.5	3.883e-08	71.5	1.312e-08	71.5	3.075e-08		71.5	2.695e-08	71.5	3.883e-08	71.5	6.046e-08		71.5	9.678e-09	71.5	1.312e-08	71.5	1.388e-08		71.5	2.811e-08	71.5	3.075e-08	71.5	2.891e-08		71.5	3.413e-07	71.5	2.721e-07	71.5	4.213e-07		71.5	3.883e-08	71.5	5.855e-08		71.5	1.312e-08	71.5	7.372e-08		71.5
71.6	2.515e-08	71.6	3.035e-08	71.6	3.878e-08	71.6	1.31e-08	71.6	3.071e-08		71.6	2.695e-08	71.6	3.878e-08	71.6	6.042e-08		71.6	9.703e-09	71.6	1.31e-08	71.6	1.385e-08		71.6	2.809e-08	71.6	3.071e-08	71.6	2.892e-08		71.6	3.413e-07	71.6	2.721e-07	71.6	4.214e-07		71.6	3.878e-08	71.6	5.863e-08		71.6	1.31e-08	71.6	7.374e-08		71.6
71.7	2.516e-08	71.7	3.034e-08	71.7	3.874e-08	71.7	1.309e-08	71.7	3.07e-08		71.7	2.69e-08	71.7	3.874e-08	71.7	6.046e-08		71.7	9.743e-09	71.7	1.309e-08	71.7	1.383e-08		71.7	2.817e-08	71.7	3.07e-08	71.7	2.892e-08		71.7	3.415e-07	71.7	2.72e-07	71.7	4.212e-07		71.7	3.874e-08	71.7	5.866e-08		71.7	1.309e-08	71.7	7.367e-08		71.7
71.8	2.51e-08	71.8	3.042e-08	71.8	3.876e-08	71.8	1.305e-08	71.8	3.073e-08		71.8	2.691e-08	71.8	3.876e-08	71.8	6.048e-08		71.8	9.732e-09	71.8	1.305e-08	71.8	1.381e-08		71.8	2.815e-08	71.8	3.073e-08	71.8	2.895e-08		71.8	3.418e-07	71.8	2.72e-07	71.8	4.212e-07		71.8	3.876e-08	71.8	5.87e-08		71.8	1.305e-08	71.8	7.371e-08		71.8
71.9	2.505e-08	71.9	3.039e-08	71.9	3.874e-08	71.9	1.309e-08	71.9	3.068e-08		71.9	2.693e-08	71.9	3.874e-08	71.9	6.045e-08		71.9	9.762e-09	71.9	1.309e-08	71.9	1.384e-08		71.9	2.818e-08	71.9	3.068e-08	71.9	2.885e-08		71.9	3.418e-07	71.9	2.721e-07	71.9	4.214e-07		71.9	3.874e-08	71.9	5.874e-08		71.9	1.309e-08	71.9	7.369e-08		71.9
72	2.513e-08	72	3.039e-08	72	3.87e-08	72	1.311e-08	72	3.071e-08		72	2.703e-08	72	3.87e-08	72	6.037e-08		72	9.673e-09	72	1.311e-08	72	1.391e-08		72	2.809e-08	72	3.071e-08	72	2.886e-08		72	3.419e-07	72	2.721e-07	72	4.215e-07		72	3.87e-08	72	5.871e-08		72	1.311e-08	72	7.373e-08		72
72.1	2.507e-08	72.1	3.036e-08	72.1	3.869e-08	72.1	1.303e-08	72.1	3.067e-08		72.1	2.701e-08	72.1	3.869e-08	72.1	6.042e-08		72.1	9.73e-09	72.1	1.303e-08	72.1	1.386e-08		72.1	2.81e-08	72.1	3.067e-08	72.1	2.884e-08		72.1	3.422e-07	72.1	2.723e-07	72.1	4.216e-07		72.1	3.869e-08	72.1	5.88e-08		72.1	1.303e-08	72.1	7.364e-08		72.1
72.2	2.507e-08	72.2	3.038e-08	72.2	3.868e-08	72.2	1.312e-08	72.2	3.07e-08		72.2	2.695e-08	72.2	3.868e-08	72.2	6.038e-08		72.2	9.713e-09	72.2	1.312e-08	72.2	1.382e-08		72.2	2.803e-08	72.2	3.07e-08	72.2	2.882e-08		72.2	3.423e-07	72.2	2.722e-07	72.2	4.216e-07		72.2	3.868e-08	72.2	5.88e-08		72.2	1.312e-08	72.2	7.372e-08		72.2
72.3	2.511e-08	72.3	3.037e-08	72.3	3.869e-08	72.3	1.314e-08	72.3	3.07e-08		72.3	2.69e-08	72.3	3.869e-08	72.3	6.037e-08		72.3	9.712e-09	72.3	1.314e-08	72.3	1.39e-08		72.3	2.805e-08	72.3	3.07e-08	72.3	2.878e-08		72.3	3.425e-07	72.3	2.721e-07	72.3	4.217e-07		72.3	3.869e-08	72.3	5.874e-08		72.3	1.314e-08	72.3	7.375e-08		72.3
72.4	2.509e-08	72.4	3.036e-08	72.4	3.87e-08	72.4	1.308e-08	72.4	3.06e-08		72.4	2.698e-08	72.4	3.87e-08	72.4	6.034e-08		72.4	9.708e-09	72.4	1.308e-08	72.4	1.383e-08		72.4	2.804e-08	72.4	3.06e-08	72.4	2.882e-08		72.4	3.426e-07	72.4	2.721e-07	72.4	4.218e-07		72.4	3.87e-08	72.4	5.883e-08		72.4	1.308e-08	72.4	7.358e-08		72.4
72.5	2.511e-08	72.5	3.034e-08	72.5	3.863e-08	72.5	1.314e-08	72.5	3.063e-08		72.5	2.7e-08	72.5	3.863e-08	72.5	6.034e-08		72.5	9.724e-09	72.5	1.314e-08	72.5	1.388e-08		72.5	2.802e-08	72.5	3.063e-08	72.5	2.88e-08		72.5	3.429e-07	72.5	2.72e-07	72.5	4.219e-07		72.5	3.863e-08	72.5	5.886e-08		72.5	1.314e-08	72.5	7.368e-08		72.5
72.6	2.517e-08	72.6	3.041e-08	72.6	3.868e-08	72.6	1.311e-08	72.6	3.061e-08		72.6	2.691e-08	72.6	3.868e-08	72.6	6.029e-08		72.6	9.73e-09	72.6	1.311e-08	72.6	1.378e-08		72.6	2.792e-08	72.6	3.061e-08	72.6	2.886e-08		72.6	3.429e-07	72.6	2.721e-07	72.6	4.217e-07		72.6	3.868e-08	72.6	5.887e-08		72.6	1.311e-08	72.6	7.356e-08		72.6
72.7	2.504e-08	72.7	3.041e-08	72.7	3.864e-08	72.7	1.31e-08	72.7	3.061e-08		72.7	2.697e-08	72.7	3.864e-08	72.7	6.029e-08		72.7	9.695e-09	72.7	1.31e-08	72.7	1.381e-08		72.7	2.8e-08	72.7	3.061e-08	72.7	2.877e-08		72.7	3.432e-07	72.7	2.721e-07	72.7	4.219e-07		72.7	3.864e-08	72.7	5.897e-08		72.7	1.31e-08	72.7	7.366e-08		72.7
72.8	2.511e-08	72.8	3.035e-08	72.8	3.871e-08	72.8	1.307e-08	72.8	3.065e-08		72.8	2.693e-08	72.8	3.871e-08	72.8	6.024e-08		72.8	9.75e-09	72.8	1.307e-08	72.8	1.383e-08		72.8	2.804e-08	72.8	3.065e-08	72.8	2.873e-08		72.8	3.432e-07	72.8	2.721e-07	72.8	4.219e-07		72.8	3.871e-08	72.8	5.899e-08		72.8	1.307e-08	72.8	7.353e-08		72.8
72.9	2.516e-08	72.9	3.04e-08	72.9	3.862e-08	72.9	1.312e-08	72.9	3.057e-08		72.9	2.689e-08	72.9	3.862e-08	72.9	6.02e-08		72.9	9.751e-09	72.9	1.312e-08	72.9	1.383e-08		72.9	2.802e-08	72.9	3.057e-08	72.9	2.867e-08		72.9	3.434e-07	72.9	2.72e-07	72.9	4.219e-07		72.9	3.862e-08	72.9	5.905e-08		72.9	1.312e-08	72.9	7.357e-08		72.9
73	2.519e-08	73	3.039e-08	73	3.871e-08	73	1.313e-08	73	3.051e-08		73	2.693e-08	73	3.871e-08	73	6.018e-08		73	9.709e-09	73	1.313e-08	73	1.379e-08		73	2.79e-08	73	3.051e-08	73	2.868e-08		73	3.435e-07	73	2.719e-07	73	4.218e-07		73	3.871e-08	73	5.894e-08		73	1.313e-08	73	7.354e-08		73
73.1	2.508e-08	73.1	3.041e-08	73.1	3.867e-08	73.1	1.308e-08	73.1	3.048e-08		73.1	2.693e-08	73.1	3.867e-08	73.1	6.015e-08		73.1	9.815e-09	73.1	1.308e-08	73.1	1.378e-08		73.1	2.801e-08	73.1	3.048e-08	73.1	2.868e-08		73.1	3.437e-07	73.1	2.719e-07	73.1	4.218e-07		73.1	3.867e-08	73.1	5.908e-08		73.1	1.308e-08	73.1	7.341e-08		73.1
73.2	2.52e-08	73.2	3.04e-08	73.2	3.885e-08	73.2	1.304e-08	73.2	3.058e-08		73.2	2.696e-08	73.2	3.885e-08	73.2	6.014e-08		73.2	9.728e-09	73.2	1.304e-08	73.2	1.378e-08		73.2	2.804e-08	73.2	3.058e-08	73.2	2.868e-08		73.2	3.437e-07	73.2	2.718e-07	73.2	4.219e-07		73.2	3.885e-08	73.2	5.911e-08		73.2	1.304e-08	73.2	7.343e-08		73.2
73.3	2.524e-08	73.3	3.039e-08	73.3	3.864e-08	73.3	1.307e-08	73.3	3.057e-08		73.3	2.696e-08	73.3	3.864e-08	73.3	6.015e-08		73.3	9.747e-09	73.3	1.307e-08	73.3	1.376e-08		73.3	2.787e-08	73.3	3.057e-08	73.3	2.871e-08		73.3	3.44e-07	73.3	2.718e-07	73.3	4.219e-07		73.3	3.864e-08	73.3	5.906e-08		73.3	1.307e-08	73.3	7.342e-08		73.3
73.4	2.513e-08	73.4	3.04e-08	73.4	3.862e-08	73.4	1.305e-08	73.4	3.058e-08		73.4	2.694e-08	73.4	3.862e-08	73.4	6.012e-08		73.4	9.758e-09	73.4	1.305e-08	73.4	1.384e-08		73.4	2.796e-08	73.4	3.058e-08	73.4	2.87e-08		73.4	3.44e-07	73.4	2.718e-07	73.4	4.219e-07		73.4	3.862e-08	73.4	5.922e-08		73.4	1.305e-08	73.4	7.345e-08		73.4
73.5	2.508e-08	73.5	3.04e-08	73.5	3.858e-08	73.5	1.305e-08	73.5	3.05e-08		73.5	2.699e-08	73.5	3.858e-08	73.5	6.006e-08		73.5	9.771e-09	73.5	1.305e-08	73.5	1.374e-08		73.5	2.8e-08	73.5	3.05e-08	73.5	2.873e-08		73.5	3.44e-07	73.5	2.717e-07	73.5	4.22e-07		73.5	3.858e-08	73.5	5.918e-08		73.5	1.305e-08	73.5	7.338e-08		73.5
73.6	2.504e-08	73.6	3.042e-08	73.6	3.855e-08	73.6	1.312e-08	73.6	3.051e-08		73.6	2.697e-08	73.6	3.855e-08	73.6	6.012e-08		73.6	9.784e-09	73.6	1.312e-08	73.6	1.371e-08		73.6	2.794e-08	73.6	3.051e-08	73.6	2.865e-08		73.6	3.443e-07	73.6	2.717e-07	73.6	4.22e-07		73.6	3.855e-08	73.6	5.919e-08		73.6	1.312e-08	73.6	7.332e-08		73.6
73.7	2.503e-08	73.7	3.043e-08	73.7	3.858e-08	73.7	1.306e-08	73.7	3.06e-08		73.7	2.697e-08	73.7	3.858e-08	73.7	6.003e-08		73.7	9.769e-09	73.7	1.306e-08	73.7	1.376e-08		73.7	2.791e-08	73.7	3.06e-08	73.7	2.865e-08		73.7	3.443e-07	73.7	2.718e-07	73.7	4.219e-07		73.7	3.858e-08	73.7	5.919e-08		73.7	1.306e-08	73.7	7.338e-08		73.7
73.8	2.502e-08	73.8	3.042e-08	73.8	3.855e-08	73.8	1.305e-08	73.8	3.05e-08		73.8	2.699e-08	73.8	3.855e-08	73.8	6.001e-08		73.8	9.748e-09	73.8	1.305e-08	73.8	1.376e-08		73.8	2.793e-08	73.8	3.05e-08	73.8	2.867e-08		73.8	3.446e-07	73.8	2.717e-07	73.8	4.22e-07		73.8	3.855e-08	73.8	5.928e-08		73.8	1.305e-08	73.8	7.337e-08		73.8
73.9	2.507e-08	73.9	3.043e-08	73.9	3.849e-08	73.9	1.307e-08	73.9	3.04e-08		73.9	2.696e-08	73.9	3.849e-08	73.9	5.999e-08		73.9	9.808e-09	73.9	1.307e-08	73.9	1.374e-08		73.9	2.791e-08	73.9	3.04e-08	73.9	2.859e-08		73.9	3.446e-07	73.9	2.717e-07	73.9	4.222e-07		73.9	3.849e-08	73.9	5.987e-08		73.9	1.307e-08	73.9	7.331e-08		73.9
74	2.498e-08	74	3.043e-08	74	3.847e-08	74	1.309e-08	74	3.055e-08		74	2.696e-08	74	3.847e-08	74	6.001e-08		74	9.734e-09	74	1.309e-08	74	1.377e-08		74	2.789e-08	74	3.055e-08	74	2.861e-08		74	3.447e-07	74	2.716e-07	74	4.223e-07		74	3.847e-08	74	6.07e-08		74	1.309e-08	74	7.321e-08		74
74.1	2.5e-08	74.1	3.045e-08	74.1	3.849e-08	74.1	1.308e-08	74.1	3.041e-08		74.1	2.7e-08	74.1	3.849e-08	74.1	6e-08		74.1	9.806e-09	74.1	1.308e-08	74.1	1.373e-08		74.1	2.788e-08	74.1	3.041e-08	74.1	2.858e-08		74.1	3.448e-07	74.1	2.716e-07	74.1	4.222e-07		74.1	3.849e-08	74.1	6.088e-08		74.1	1.308e-08	74.1	7.332e-08		74.1
74.2	2.493e-08	74.2	3.042e-08	74.2	3.848e-08	74.2	1.305e-08	74.2	3.044e-08		74.2	2.701e-08	74.2	3.848e-08	74.2	5.991e-08		74.2	9.859e-09	74.2	1.305e-08	74.2	1.377e-08		74.2	2.781e-08	74.2	3.044e-08	74.2	2.855e-08		74.2	3.448e-07	74.2	2.716e-07	74.2	4.223e-07		74.2	3.848e-08	74.2	6.063e-08		74.2	1.305e-08	74.2	7.328e-08		74.2
74.3	2.503e-08	74.3	3.043e-08	74.3	3.839e-08	74.3	1.301e-08	74.3	3.05e-08		74.3	2.703e-08	74.3	3.839e-08	74.3	5.992e-08		74.3	9.918e-09	74.3	1.301e-08	74.3	1.37e-08		74.3	2.782e-08	74.3	3.05e-08	74.3	2.855e-08		74.3	3.449e-07	74.3	2.716e-07	74.3	4.223e-07		74.3	3.839e-08	74.3	6.047e-08		74.3	1.301e-08	74.3	7.328e-08		74.3
74.4	2.501e-08	74.4	3.048e-08	74.4	3.843e-08	74.4	1.302e-08	74.4	3.036e-08		74.4	2.696e-08	74.4	3.843e-08	74.4	5.999e-08		74.4	9.909e-09	74.4	1.302e-08	74.4	1.372e-08		74.4	2.784e-08	74.4	3.036e-08	74.4	2.856e-08		74.4	3.451e-07	74.4	2.716e-07	74.4	4.223e-07		74.4	3.843e-08	74.4	6.038e-08		74.4	1.302e-08	74.4	7.339e-08		74.4
74.5	2.499e-08	74.5	3.049e-08	74.5	3.843e-08	74.5	1.309e-08	74.5	3.042e-08		74.5	2.699e-08	74.5	3.843e-08	74.5	5.986e-08		74.5	9.949e-09	74.5	1.309e-08	74.5	1.366e-08		74.5	2.783e-08	74.5	3.042e-08	74.5	2.859e-08		74.5	3.452e-07	74.5	2.715e-07	74.5	4.224e-07		74.5	3.843e-08	74.5	6.012e-08		74.5	1.309e-08	74.5	7.325e-08		74.5
74.6	2.493e-08	74.6	3.054e-08	74.6	3.839e-08	74.6	1.311e-08	74.6	3.039e-08		74.6	2.699e-08	74.6	3.839e-08	74.6	5.987e-08		74.6	9.965e-09	74.6	1.311e-08	74.6	1.375e-08		74.6	2.783e-08	74.6	3.039e-08	74.6	2.854e-08		74.6	3.453e-07	74.6	2.715e-07	74.6	4.224e-07		74.6	3.839e-08	74.6	6.013e-08		74.6	1.311e-08	74.6	7.332e-08		74.6
74.7	2.505e-08	74.7	3.054e-08	74.7	3.841e-08	74.7	1.294e-08	74.7	3.041e-08		74.7	2.701e-08	74.7	3.841e-08	74.7	5.999e-08		74.7	9.969e-09	74.7	1.294e-08	74.7	1.372e-08		74.7	2.777e-08	74.7	3.041e-08	74.7	2.858e-08		74.7	3.453e-07	74.7	2.716e-07	74.7	4.224e-07		74.7	3.841e-08	74.7	6e-08		74.7	1.294e-08	74.7	7.32e-08		74.7
74.8	2.495e-08	74.8	3.053e-08	74.8	3.838e-08	74.8	1.303e-08	74.8	3.038e-08		74.8	2.702e-08	74.8	3.838e-08	74.8	5.991e-08		74.8	1.009e-08	74.8	1.303e-08	74.8	1.373e-08		74.8	2.781e-08	74.8	3.038e-08	74.8	2.849e-08		74.8	3.453e-07	74.8	2.716e-07	74.8	4.225e-07		74.8	3.838e-08	74.8	5.995e-08		74.8	1.303e-08	74.8	7.32e-08		74.8
74.9	2.494e-08	74.9	3.052e-08	74.9	3.829e-08	74.9	1.306e-08	74.9	3.03e-08		74.9	2.7e-08	74.9	3.829e-08	74.9	5.992e-08		74.9	1.004e-08	74.9	1.306e-08	74.9	1.375e-08		74.9	2.771e-08	74.9	3.03e-08	74.9	2.846e-08		74.9	3.453e-07	74.9	2.714e-07	74.9	4.224e-07		74.9	3.829e-08	74.9	6.001e-08		74.9	1.306e-08	74.9	7.313e-08		74.9
75	2.5e-08	75	3.051e-08	75	3.842e-08	75	1.299e-08	75	3.035e-08		75	2.705e-08	75	3.842e-08	75	5.994e-08		75	1.006e-08	75	1.299e-08	75	1.375e-08		75	2.79e-08	75	3.035e-08	75	2.838e-08		75	3.454e-07	75	2.713e-07	75	4.223e-07		75	3.842e-08	75	5.996e-08		75	1.299e-08	75	7.324e-08		75
75.1	2.487e-08	75.1	3.054e-08	75.1	3.831e-08	75.1	1.302e-08	75.1	3.04e-08		75.1	2.701e-08	75.1	3.831e-08	75.1	5.989e-08		75.1	1.007e-08	75.1	1.302e-08	75.1	1.367e-08		75.1	2.778e-08	75.1	3.04e-08	75.1	2.851e-08		75.1	3.456e-07	75.1	2.712e-07	75.1	4.225e-07		75.1	3.831e-08	75.1	5.992e-08		75.1	1.302e-08	75.1	7.324e-08		75.1
75.2	2.496e-08	75.2	3.053e-08	75.2	3.828e-08	75.2	1.3e-08	75.2	3.036e-08		75.2	2.702e-08	75.2	3.828e-08	75.2	5.989e-08		75.2	1.008e-08	75.2	1.3e-08	75.2	1.372e-08		75.2	2.775e-08	75.2	3.036e-08	75.2	2.848e-08		75.2	3.457e-07	75.2	2.711e-07	75.2	4.225e-07		75.2	3.828e-08	75.2	5.992e-08		75.2	1.3e-08	75.2	7.32e-08		75.2
75.3	2.497e-08	75.3	3.055e-08	75.3	3.824e-08	75.3	1.3e-08	75.3	3.036e-08		75.3	2.701e-08	75.3	3.824e-08	75.3	5.985e-08		75.3	1.006e-08	75.3	1.3e-08	75.3	1.372e-08		75.3	2.767e-08	75.3	3.036e-08	75.3	2.847e-08		75.3	3.456e-07	75.3	2.711e-07	75.3	4.225e-07		75.3	3.824e-08	75.3	5.993e-08		75.3	1.3e-08	75.3	7.32e-08		75.3
75.4	2.491e-08	75.4	3.058e-08	75.4	3.828e-08	75.4	1.302e-08	75.4	3.024e-08		75.4	2.693e-08	75.4	3.828e-08	75.4	5.975e-08		75.4	1.012e-08	75.4	1.302e-08	75.4	1.362e-08		75.4	2.775e-08	75.4	3.024e-08	75.4	2.849e-08		75.4	3.459e-07	75.4	2.709e-07	75.4	4.225e-07		75.4	3.828e-08	75.4	6.001e-08		75.4	1.302e-08	75.4	7.319e-08		75.4
75.5	2.491e-08	75.5	3.062e-08	75.5	3.837e-08	75.5	1.296e-08	75.5	3.036e-08		75.5	2.696e-08	75.5	3.837e-08	75.5	5.977e-08		75.5	1.01e-08	75.5	1.296e-08	75.5	1.366e-08		75.5	2.768e-08	75.5	3.036e-08	75.5	2.846e-08		75.5	3.458e-07	75.5	2.709e-07	75.5	4.224e-07		75.5	3.837e-08	75.5	6.007e-08		75.5	1.296e-08	75.5	7.308e-08		75.5
75.6	2.493e-08	75.6	3.059e-08	75.6	3.828e-08	75.6	1.303e-08	75.6	3.027e-08		75.6	2.703e-08	75.6	3.828e-08	75.6	5.974e-08		75.6	1.012e-08	75.6	1.303e-08	75.6	1.372e-08		75.6	2.766e-08	75.6	3.027e-08	75.6	2.849e-08		75.6	3.46e-07	75.6	2.709e-07	75.6	4.225e-07		75.6	3.828e-08	75.6	6.007e-08		75.6	1.303e-08	75.6	7.311e-08		75.6
75.7	2.491e-08	75.7	3.061e-08	75.7	3.83e-08	75.7	1.296e-08	75.7	3.025e-08		75.7	2.697e-08	75.7	3.83e-08	75.7	5.976e-08		75.7	1.011e-08	75.7	1.296e-08	75.7	1.363e-08		75.7	2.77e-08	75.7	3.025e-08	75.7	2.83e-08		75.7	3.461e-07	75.7	2.709e-07	75.7	4.225e-07		75.7	3.83e-08	75.7	6.006e-08		75.7	1.296e-08	75.7	7.306e-08		75.7
75.8	2.483e-08	75.8	3.058e-08	75.8	3.825e-08	75.8	1.298e-08	75.8	3.023e-08		75.8	2.695e-08	75.8	3.825e-08	75.8	5.98e-08		75.8	1.014e-08	75.8	1.298e-08	75.8	1.368e-08		75.8	2.766e-08	75.8	3.023e-08	75.8	2.839e-08		75.8	3.46e-07	75.8	2.709e-07	75.8	4.225e-07		75.8	3.825e-08	75.8	6.005e-08		75.8	1.298e-08	75.8	7.305e-08		75.8
75.9	2.489e-08	75.9	3.061e-08	75.9	3.827e-08	75.9	1.3e-08	75.9	3.019e-08		75.9	2.706e-08	75.9	3.827e-08	75.9	5.972e-08		75.9	1.02e-08	75.9	1.3e-08	75.9	1.372e-08		75.9	2.77e-08	75.9	3.019e-08	75.9	2.838e-08		75.9	3.461e-07	75.9	2.708e-07	75.9	4.223e-07		75.9	3.827e-08	75.9	6.011e-08		75.9	1.3e-08	75.9	7.301e-08		75.9
76	2.492e-08	76	3.061e-08	76	3.817e-08	76	1.296e-08	76	3.031e-08		76	2.702e-08	76	3.817e-08	76	5.973e-08		76	1.01e-08	76	1.296e-08	76	1.366e-08		76	2.759e-08	76	3.031e-08	76	2.83e-08		76	3.461e-07	76	2.709e-07	76	4.224e-07		76	3.817e-08	76	6.019e-08		76	1.296e-08	76	7.301e-08		76
76.1	2.489e-08	76.1	3.06e-08	76.1	3.82e-08	76.1	1.299e-08	76.1	3.022e-08		76.1	2.701e-08	76.1	3.82e-08	76.1	5.967e-08		76.1	1.015e-08	76.1	1.299e-08	76.1	1.368e-08		76.1	2.767e-08	76.1	3.022e-08	76.1	2.842e-08		76.1	3.463e-07	76.1	2.707e-07	76.1	4.224e-07		76.1	3.82e-08	76.1	6.017e-08		76.1	1.299e-08	76.1	7.3e-08		76.1
76.2	2.479e-08	76.2	3.057e-08	76.2	3.817e-08	76.2	1.298e-08	76.2	3.029e-08		76.2	2.708e-08	76.2	3.817e-08	76.2	5.97e-08		76.2	1.018e-08	76.2	1.298e-08	76.2	1.372e-08		76.2	2.768e-08	76.2	3.029e-08	76.2	2.831e-08		76.2	3.463e-07	76.2	2.707e-07	76.2	4.225e-07		76.2	3.817e-08	76.2	6.021e-08		76.2	1.298e-08	76.2	7.292e-08		76.2
76.3	2.485e-08	76.3	3.061e-08	76.3	3.817e-08	76.3	1.296e-08	76.3	3.023e-08		76.3	2.706e-08	76.3	3.817e-08	76.3	5.967e-08		76.3	1.017e-08	76.3	1.296e-08	76.3	1.37e-08		76.3	2.765e-08	76.3	3.023e-08	76.3	2.835e-08		76.3	3.462e-07	76.3	2.708e-07	76.3	4.224e-07		76.3	3.817e-08	76.3	6.02e-08		76.3	1.296e-08	76.3	7.301e-08		76.3
76.4	2.491e-08	76.4	3.061e-08	76.4	3.813e-08	76.4	1.298e-08	76.4	3.02e-08		76.4	2.705e-08	76.4	3.813e-08	76.4	5.968e-08		76.4	1.015e-08	76.4	1.298e-08	76.4	1.368e-08		76.4	2.764e-08	76.4	3.02e-08	76.4	2.819e-08		76.4	3.461e-07	76.4	2.707e-07	76.4	4.225e-07		76.4	3.813e-08	76.4	6.018e-08		76.4	1.298e-08	76.4	7.299e-08		76.4
76.5	2.493e-08	76.5	3.063e-08	76.5	3.818e-08	76.5	1.292e-08	76.5	3.017e-08		76.5	2.707e-08	76.5	3.818e-08	76.5	5.966e-08		76.5	1.016e-08	76.5	1.292e-08	76.5	1.365e-08		76.5	2.759e-08	76.5	3.017e-08	76.5	2.835e-08		76.5	3.463e-07	76.5	2.706e-07	76.5	4.224e-07		76.5	3.818e-08	76.5	6.042e-08		76.5	1.292e-08	76.5	7.296e-08		76.5
76.6	2.484e-08	76.6	3.062e-08	76.6	3.816e-08	76.6	1.301e-08	76.6	3.017e-08		76.6	2.705e-08	76.6	3.816e-08	76.6	5.966e-08		76.6	1.014e-08	76.6	1.301e-08	76.6	1.371e-08		76.6	2.759e-08	76.6	3.017e-08	76.6	2.828e-08		76.6	3.464e-07	76.6	2.707e-07	76.6	4.225e-07		76.6	3.816e-08	76.6	6.031e-08		76.6	1.301e-08	76.6	7.29e-08		76.6
76.7	2.479e-08	76.7	3.061e-08	76.7	3.822e-08	76.7	1.3e-08	76.7	3.02e-08		76.7	2.702e-08	76.7	3.822e-08	76.7	5.967e-08		76.7	1.017e-08	76.7	1.3e-08	76.7	1.368e-08		76.7	2.756e-08	76.7	3.02e-08	76.7	2.825e-08		76.7	3.462e-07	76.7	2.706e-07	76.7	4.225e-07		76.7	3.822e-08	76.7	6.043e-08		76.7	1.3e-08	76.7	7.297e-08		76.7
76.8	2.49e-08	76.8	3.057e-08	76.8	3.819e-08	76.8	1.294e-08	76.8	3.008e-08		76.8	2.707e-08	76.8	3.819e-08	76.8	5.963e-08		76.8	1.017e-08	76.8	1.294e-08	76.8	1.366e-08		76.8	2.754e-08	76.8	3.008e-08	76.8	2.832e-08		76.8	3.462e-07	76.8	2.706e-07	76.8	4.225e-07		76.8	3.819e-08	76.8	6.041e-08		76.8	1.294e-08	76.8	7.287e-08		76.8
76.9	2.483e-08	76.9	3.064e-08	76.9	3.807e-08	76.9	1.301e-08	76.9	3.017e-08		76.9	2.706e-08	76.9	3.807e-08	76.9	5.968e-08		76.9	1.015e-08	76.9	1.301e-08	76.9	1.358e-08		76.9	2.762e-08	76.9	3.017e-08	76.9	2.823e-08		76.9	3.462e-07	76.9	2.705e-07	76.9	4.226e-07		76.9	3.807e-08	76.9	6.045e-08		76.9	1.301e-08	76.9	7.293e-08		76.9
77	2.487e-08	77	3.063e-08	77	3.814e-08	77	1.297e-08	77	3.007e-08		77	2.697e-08	77	3.814e-08	77	5.965e-08		77	1.015e-08	77	1.297e-08	77	1.364e-08		77	2.756e-08	77	3.007e-08	77	2.831e-08		77	3.461e-07	77	2.704e-07	77	4.226e-07		77	3.814e-08	77	6.05e-08		77	1.297e-08	77	7.284e-08		77
77.1	2.477e-08	77.1	3.058e-08	77.1	3.81e-08	77.1	1.296e-08	77.1	3.008e-08		77.1	2.706e-08	77.1	3.81e-08	77.1	5.96e-08		77.1	1.016e-08	77.1	1.296e-08	77.1	1.367e-08		77.1	2.754e-08	77.1	3.008e-08	77.1	2.821e-08		77.1	3.463e-07	77.1	2.705e-07	77.1	4.227e-07		77.1	3.81e-08	77.1	6.043e-08		77.1	1.296e-08	77.1	7.288e-08		77.1
77.2	2.475e-08	77.2	3.061e-08	77.2	3.807e-08	77.2	1.287e-08	77.2	3.008e-08		77.2	2.691e-08	77.2	3.807e-08	77.2	5.965e-08		77.2	1.027e-08	77.2	1.287e-08	77.2	1.361e-08		77.2	2.76e-08	77.2	3.008e-08	77.2	2.824e-08		77.2	3.462e-07	77.2	2.704e-07	77.2	4.226e-07		77.2	3.807e-08	77.2	6.049e-08		77.2	1.287e-08	77.2	7.28e-08		77.2
77.3	2.481e-08	77.3	3.061e-08	77.3	3.806e-08	77.3	1.296e-08	77.3	3.009e-08		77.3	2.708e-08	77.3	3.806e-08	77.3	5.954e-08		77.3	1.021e-08	77.3	1.296e-08	77.3	1.36e-08		77.3	2.749e-08	77.3	3.009e-08	77.3	2.83e-08		77.3	3.462e-07	77.3	2.703e-07	77.3	4.226e-07		77.3	3.806e-08	77.3	6.055e-08		77.3	1.296e-08	77.3	7.277e-08		77.3
77.4	2.483e-08	77.4	3.06e-08	77.4	3.811e-08	77.4	1.29e-08	77.4	3.003e-08		77.4	2.698e-08	77.4	3.811e-08	77.4	5.96e-08		77.4	1.023e-08	77.4	1.29e-08	77.4	1.361e-08		77.4	2.747e-08	77.4	3.003e-08	77.4	2.818e-08		77.4	3.463e-07	77.4	2.703e-07	77.4	4.226e-07		77.4	3.811e-08	77.4	6.062e-08		77.4	1.29e-08	77.4	7.285e-08		77.4
77.5	2.475e-08	77.5	3.058e-08	77.5	3.798e-08	77.5	1.296e-08	77.5	3.001e-08		77.5	2.698e-08	77.5	3.798e-08	77.5	5.961e-08		77.5	1.029e-08	77.5	1.296e-08	77.5	1.362e-08		77.5	2.749e-08	77.5	3.001e-08	77.5	2.819e-08		77.5	3.463e-07	77.5	2.704e-07	77.5	4.225e-07		77.5	3.798e-08	77.5	6.055e-08		77.5	1.296e-08	77.5	7.285e-08		77.5
77.6	2.485e-08	77.6	3.056e-08	77.6	3.802e-08	77.6	1.296e-08	77.6	3.01e-08		77.6	2.699e-08	77.6	3.802e-08	77.6	5.957e-08		77.6	1.037e-08	77.6	1.296e-08	77.6	1.362e-08		77.6	2.745e-08	77.6	3.01e-08	77.6	2.817e-08		77.6	3.464e-07	77.6	2.703e-07	77.6	4.225e-07		77.6	3.802e-08	77.6	6.075e-08		77.6	1.296e-08	77.6	7.272e-08		77.6
77.7	2.473e-08	77.7	3.059e-08	77.7	3.806e-08	77.7	1.288e-08	77.7	3e-08		77.7	2.71e-08	77.7	3.806e-08	77.7	5.957e-08		77.7	1.041e-08	77.7	1.288e-08	77.7	1.36e-08		77.7	2.752e-08	77.7	3e-08	77.7	2.81e-08		77.7	3.463e-07	77.7	2.702e-07	77.7	4.225e-07		77.7	3.806e-08	77.7	6.068e-08		77.7	1.288e-08	77.7	7.284e-08		77.7
77.8	2.488e-08	77.8	3.058e-08	77.8	3.801e-08	77.8	1.282e-08	77.8	3.001e-08		77.8	2.701e-08	77.8	3.801e-08	77.8	5.958e-08		77.8	1.047e-08	77.8	1.282e-08	77.8	1.364e-08		77.8	2.753e-08	77.8	3.001e-08	77.8	2.819e-08		77.8	3.462e-07	77.8	2.702e-07	77.8	4.225e-07		77.8	3.801e-08	77.8	6.072e-08		77.8	1.282e-08	77.8	7.276e-08		77.8
77.9	2.478e-08	77.9	3.059e-08	77.9	3.801e-08	77.9	1.284e-08	77.9	3.007e-08		77.9	2.699e-08	77.9	3.801e-08	77.9	5.956e-08		77.9	1.052e-08	77.9	1.284e-08	77.9	1.358e-08		77.9	2.746e-08	77.9	3.007e-08	77.9	2.821e-08		77.9	3.463e-07	77.9	2.703e-07	77.9	4.224e-07		77.9	3.801e-08	77.9	6.08e-08		77.9	1.284e-08	77.9	7.27e-08		77.9
78	2.48e-08	78	3.061e-08	78	3.798e-08	78	1.29e-08	78	3.001e-08		78	2.7e-08	78	3.798e-08	78	5.955e-08		78	1.048e-08	78	1.29e-08	78	1.363e-08		78	2.745e-08	78	3.001e-08	78	2.811e-08		78	3.462e-07	78	2.701e-07	78	4.226e-07		78	3.798e-08	78	6.075e-08		78	1.29e-08	78	7.275e-08		78
78.1	2.467e-08	78.1	3.057e-08	78.1	3.802e-08	78.1	1.291e-08	78.1	3.006e-08		78.1	2.698e-08	78.1	3.802e-08	78.1	5.96e-08		78.1	1.042e-08	78.1	1.291e-08	78.1	1.359e-08		78.1	2.752e-08	78.1	3.006e-08	78.1	2.815e-08		78.1	3.463e-07	78.1	2.701e-07	78.1	4.225e-07		78.1	3.802e-08	78.1	6.091e-08		78.1	1.291e-08	78.1	7.274e-08		78.1
78.2	2.466e-08	78.2	3.066e-08	78.2	3.795e-08	78.2	1.291e-08	78.2	2.998e-08		78.2	2.694e-08	78.2	3.795e-08	78.2	5.959e-08		78.2	1.031e-08	78.2	1.291e-08	78.2	1.359e-08		78.2	2.741e-08	78.2	2.998e-08	78.2	2.811e-08		78.2	3.471e-07	78.2	2.701e-07	78.2	4.228e-07		78.2	3.795e-08	78.2	6.089e-08		78.2	1.291e-08	78.2	7.257e-08		78.2
78.3	2.479e-08	78.3	3.064e-08	78.3	3.798e-08	78.3	1.287e-08	78.3	3.002e-08		78.3	2.703e-08	78.3	3.798e-08	78.3	5.96e-08		78.3	1.04e-08	78.3	1.287e-08	78.3	1.358e-08		78.3	2.737e-08	78.3	3.002e-08	78.3	2.804e-08		78.3	3.473e-07	78.3	2.701e-07	78.3	4.228e-07		78.3	3.798e-08	78.3	6.095e-08		78.3	1.287e-08	78.3	7.265e-08		78.3
78.4	2.466e-08	78.4	3.064e-08	78.4	3.799e-08	78.4	1.291e-08	78.4	3.001e-08		78.4	2.699e-08	78.4	3.799e-08	78.4	5.956e-08		78.4	1.031e-08	78.4	1.291e-08	78.4	1.361e-08		78.4	2.742e-08	78.4	3.001e-08	78.4	2.812e-08		78.4	3.469e-07	78.4	2.699e-07	78.4	4.229e-07		78.4	3.799e-08	78.4	6.099e-08		78.4	1.291e-08	78.4	7.268e-08		78.4
78.5	2.478e-08	78.5	3.064e-08	78.5	3.793e-08	78.5	1.291e-08	78.5	2.99e-08		78.5	2.691e-08	78.5	3.793e-08	78.5	5.955e-08		78.5	1.037e-08	78.5	1.291e-08	78.5	1.362e-08		78.5	2.729e-08	78.5	2.99e-08	78.5	2.809e-08		78.5	3.467e-07	78.5	2.7e-07	78.5	4.229e-07		78.5	3.793e-08	78.5	6.103e-08		78.5	1.291e-08	78.5	7.257e-08		78.5
78.6	2.475e-08	78.6	3.062e-08	78.6	3.795e-08	78.6	1.279e-08	78.6	2.996e-08		78.6	2.699e-08	78.6	3.795e-08	78.6	5.958e-08		78.6	1.041e-08	78.6	1.279e-08	78.6	1.362e-08		78.6	2.741e-08	78.6	2.996e-08	78.6	2.801e-08		78.6	3.467e-07	78.6	2.7e-07	78.6	4.23e-07		78.6	3.795e-08	78.6	6.097e-08		78.6	1.279e-08	78.6	7.264e-08		78.6
78.7	2.469e-08	78.7	3.065e-08	78.7	3.796e-08	78.7	1.28e-08	78.7	3.002e-08		78.7	2.695e-08	78.7	3.796e-08	78.7	5.957e-08		78.7	1.043e-08	78.7	1.28e-08	78.7	1.351e-08		78.7	2.746e-08	78.7	3.002e-08	78.7	2.803e-08		78.7	3.466e-07	78.7	2.698e-07	78.7	4.23e-07		78.7	3.796e-08	78.7	6.117e-08		78.7	1.28e-08	78.7	7.261e-08		78.7
78.8	2.464e-08	78.8	3.064e-08	78.8	3.795e-08	78.8	1.282e-08	78.8	2.994e-08		78.8	2.699e-08	78.8	3.795e-08	78.8	5.96e-08		78.8	1.043e-08	78.8	1.282e-08	78.8	1.354e-08		78.8	2.739e-08	78.8	2.994e-08	78.8	2.801e-08		78.8	3.467e-07	78.8	2.699e-07	78.8	4.23e-07		78.8	3.795e-08	78.8	6.122e-08		78.8	1.282e-08	78.8	7.272e-08		78.8
78.9	2.462e-08	78.9	3.068e-08	78.9	3.782e-08	78.9	1.281e-08	78.9	2.996e-08		78.9	2.701e-08	78.9	3.782e-08	78.9	5.953e-08		78.9	1.039e-08	78.9	1.281e-08	78.9	1.358e-08		78.9	2.744e-08	78.9	2.996e-08	78.9	2.799e-08		78.9	3.466e-07	78.9	2.699e-07	78.9	4.23e-07		78.9	3.782e-08	78.9	6.12e-08		78.9	1.281e-08	78.9	7.269e-08		78.9
79	2.471e-08	79	3.069e-08	79	3.793e-08	79	1.284e-08	79	2.991e-08		79	2.7e-08	79	3.793e-08	79	5.963e-08		79	1.034e-08	79	1.284e-08	79	1.357e-08		79	2.733e-08	79	2.991e-08	79	2.805e-08		79	3.464e-07	79	2.698e-07	79	4.229e-07		79	3.793e-08	79	6.131e-08		79	1.284e-08	79	7.253e-08		79
79.1	2.468e-08	79.1	3.071e-08	79.1	3.794e-08	79.1	1.282e-08	79.1	3e-08		79.1	2.698e-08	79.1	3.794e-08	79.1	5.95e-08		79.1	1.04e-08	79.1	1.282e-08	79.1	1.358e-08		79.1	2.737e-08	79.1	3e-08	79.1	2.793e-08		79.1	3.463e-07	79.1	2.698e-07	79.1	4.229e-07		79.1	3.794e-08	79.1	6.117e-08		79.1	1.282e-08	79.1	7.261e-08		79.1
79.2	2.471e-08	79.2	3.073e-08	79.2	3.786e-08	79.2	1.279e-08	79.2	2.992e-08		79.2	2.694e-08	79.2	3.786e-08	79.2	5.953e-08		79.2	1.038e-08	79.2	1.279e-08	79.2	1.349e-08		79.2	2.737e-08	79.2	2.992e-08	79.2	2.799e-08		79.2	3.464e-07	79.2	2.698e-07	79.2	4.23e-07		79.2	3.786e-08	79.2	6.128e-08		79.2	1.279e-08	79.2	7.259e-08		79.2
79.3	2.459e-08	79.3	3.075e-08	79.3	3.796e-08	79.3	1.28e-08	79.3	2.988e-08		79.3	2.7e-08	79.3	3.796e-08	79.3	5.954e-08		79.3	1.035e-08	79.3	1.28e-08	79.3	1.353e-08		79.3	2.73e-08	79.3	2.988e-08	79.3	2.806e-08		79.3	3.463e-07	79.3	2.697e-07	79.3	4.229e-07		79.3	3.796e-08	79.3	6.133e-08		79.3	1.28e-08	79.3	7.27e-08		79.3
79.4	2.457e-08	79.4	3.075e-08	79.4	3.789e-08	79.4	1.282e-08	79.4	2.998e-08		79.4	2.696e-08	79.4	3.789e-08	79.4	5.954e-08		79.4	1.04e-08	79.4	1.282e-08	79.4	1.353e-08		79.4	2.738e-08	79.4	2.998e-08	79.4	2.787e-08		79.4	3.464e-07	79.4	2.697e-07	79.4	4.229e-07		79.4	3.789e-08	79.4	6.142e-08		79.4	1.282e-08	79.4	7.258e-08		79.4
79.5	2.459e-08	79.5	3.079e-08	79.5	3.788e-08	79.5	1.284e-08	79.5	2.991e-08		79.5	2.695e-08	79.5	3.788e-08	79.5	5.956e-08		79.5	1.035e-08	79.5	1.284e-08	79.5	1.351e-08		79.5	2.727e-08	79.5	2.991e-08	79.5	2.794e-08		79.5	3.464e-07	79.5	2.698e-07	79.5	4.23e-07		79.5	3.788e-08	79.5	6.154e-08		79.5	1.284e-08	79.5	7.255e-08		79.5
79.6	2.46e-08	79.6	3.075e-08	79.6	3.786e-08	79.6	1.285e-08	79.6	2.991e-08		79.6	2.696e-08	79.6	3.786e-08	79.6	5.949e-08		79.6	1.034e-08	79.6	1.285e-08	79.6	1.352e-08		79.6	2.734e-08	79.6	2.991e-08	79.6	2.801e-08		79.6	3.463e-07	79.6	2.698e-07	79.6	4.231e-07		79.6	3.786e-08	79.6	6.147e-08		79.6	1.285e-08	79.6	7.263e-08		79.6
79.7	2.465e-08	79.7	3.076e-08	79.7	3.788e-08	79.7	1.287e-08	79.7	2.986e-08		79.7	2.701e-08	79.7	3.788e-08	79.7	5.948e-08		79.7	1.036e-08	79.7	1.287e-08	79.7	1.357e-08		79.7	2.726e-08	79.7	2.986e-08	79.7	2.797e-08		79.7	3.463e-07	79.7	2.699e-07	79.7	4.231e-07		79.7	3.788e-08	79.7	6.153e-08		79.7	1.287e-08	79.7	7.254e-08		79.7
79.8	2.462e-08	79.8	3.075e-08	79.8	3.776e-08	79.8	1.288e-08	79.8	2.987e-08		79.8	2.693e-08	79.8	3.776e-08	79.8	5.951e-08		79.8	1.035e-08	79.8	1.288e-08	79.8	1.358e-08		79.8	2.729e-08	79.8	2.987e-08	79.8	2.795e-08		79.8	3.463e-07	79.8	2.699e-07	79.8	4.232e-07		79.8	3.776e-08	79.8	6.159e-08		79.8	1.288e-08	79.8	7.265e-08		79.8
79.9	2.462e-08	79.9	3.076e-08	79.9	3.782e-08	79.9	1.282e-08	79.9	2.977e-08		79.9	2.694e-08	79.9	3.782e-08	79.9	5.948e-08		79.9	1.033e-08	79.9	1.282e-08	79.9	1.357e-08		79.9	2.727e-08	79.9	2.977e-08	79.9	2.785e-08		79.9	3.464e-07	79.9	2.697e-07	79.9	4.232e-07		79.9	3.782e-08	79.9	6.147e-08		79.9	1.282e-08	79.9	7.27e-08		79.9
80	2.458e-08	80	3.075e-08	80	3.785e-08	80	1.282e-08	80	2.985e-08		80	2.695e-08	80	3.785e-08	80	5.956e-08		80	1.031e-08	80	1.282e-08	80	1.352e-08		80	2.717e-08	80	2.985e-08	80	2.786e-08		80	3.464e-07	80	2.697e-07	80	4.233e-07		80	3.785e-08	80	6.175e-08		80	1.282e-08	80	7.267e-08		80
80.1	2.459e-08	80.1	3.075e-08	80.1	3.787e-08	80.1	1.282e-08	80.1	2.98e-08		80.1	2.7e-08	80.1	3.787e-08	80.1	5.951e-08		80.1	1.03e-08	80.1	1.282e-08	80.1	1.357e-08		80.1	2.724e-08	80.1	2.98e-08	80.1	2.789e-08		80.1	3.464e-07	80.1	2.695e-07	80.1	4.234e-07		80.1	3.787e-08	80.1	6.172e-08		80.1	1.282e-08	80.1	7.26e-08		80.1
80.2	2.462e-08	80.2	3.078e-08	80.2	3.786e-08	80.2	1.278e-08	80.2	2.966e-08		80.2	2.702e-08	80.2	3.786e-08	80.2	5.949e-08		80.2	1.033e-08	80.2	1.278e-08	80.2	1.355e-08		80.2	2.733e-08	80.2	2.966e-08	80.2	2.784e-08		80.2	3.465e-07	80.2	2.695e-07	80.2	4.234e-07		80.2	3.786e-08	80.2	6.188e-08		80.2	1.278e-08	80.2	7.274e-08		80.2
80.3	2.462e-08	80.3	3.076e-08	80.3	3.784e-08	80.3	1.279e-08	80.3	2.985e-08		80.3	2.699e-08	80.3	3.784e-08	80.3	5.956e-08		80.3	1.035e-08	80.3	1.279e-08	80.3	1.353e-08		80.3	2.728e-08	80.3	2.985e-08	80.3	2.788e-08		80.3	3.464e-07	80.3	2.697e-07	80.3	4.233e-07		80.3	3.784e-08	80.3	6.178e-08		80.3	1.279e-08	80.3	7.255e-08		80.3
80.4	2.457e-08	80.4	3.081e-08	80.4	3.775e-08	80.4	1.281e-08	80.4	2.99e-08		80.4	2.691e-08	80.4	3.775e-08	80.4	5.949e-08		80.4	1.031e-08	80.4	1.281e-08	80.4	1.356e-08		80.4	2.72e-08	80.4	2.99e-08	80.4	2.786e-08		80.4	3.465e-07	80.4	2.695e-07	80.4	4.234e-07		80.4	3.775e-08	80.4	6.181e-08		80.4	1.281e-08	80.4	7.269e-08		80.4
80.5	2.456e-08	80.5	3.074e-08	80.5	3.772e-08	80.5	1.264e-08	80.5	2.977e-08		80.5	2.693e-08	80.5	3.772e-08	80.5	5.952e-08		80.5	1.043e-08	80.5	1.264e-08	80.5	1.348e-08		80.5	2.723e-08	80.5	2.977e-08	80.5	2.782e-08		80.5	3.466e-07	80.5	2.695e-07	80.5	4.235e-07		80.5	3.772e-08	80.5	6.181e-08		80.5	1.264e-08	80.5	7.256e-08		80.5
80.6	2.455e-08	80.6	3.073e-08	80.6	3.773e-08	80.6	1.242e-08	80.6	2.975e-08		80.6	2.693e-08	80.6	3.773e-08	80.6	5.955e-08		80.6	1.037e-08	80.6	1.242e-08	80.6	1.351e-08		80.6	2.719e-08	80.6	2.975e-08	80.6	2.781e-08		80.6	3.465e-07	80.6	2.696e-07	80.6	4.234e-07		80.6	3.773e-08	80.6	6.186e-08		80.6	1.242e-08	80.6	7.265e-08		80.6
80.7	2.464e-08	80.7	3.078e-08	80.7	3.778e-08	80.7	1.262e-08	80.7	2.988e-08		80.7	2.692e-08	80.7	3.778e-08	80.7	5.954e-08		80.7	1.041e-08	80.7	1.262e-08	80.7	1.358e-08		80.7	2.721e-08	80.7	2.988e-08	80.7	2.783e-08		80.7	3.464e-07	80.7	2.696e-07	80.7	4.233e-07		80.7	3.778e-08	80.7	6.194e-08		80.7	1.262e-08	80.7	7.256e-08		80.7
80.8	2.453e-08	80.8	3.066e-08	80.8	3.775e-08	80.8	1.252e-08	80.8	2.975e-08		80.8	2.693e-08	80.8	3.775e-08	80.8	5.944e-08		80.8	1.037e-08	80.8	1.252e-08	80.8	1.352e-08		80.8	2.71e-08	80.8	2.975e-08	80.8	2.784e-08		80.8	3.462e-07	80.8	2.695e-07	80.8	4.232e-07		80.8	3.775e-08	80.8	6.199e-08		80.8	1.252e-08	80.8	7.254e-08		80.8
80.9	2.448e-08	80.9	3.053e-08	80.9	3.768e-08	80.9	1.282e-08	80.9	2.975e-08		80.9	2.699e-08	80.9	3.768e-08	80.9	5.951e-08		80.9	1.034e-08	80.9	1.282e-08	80.9	1.354e-08		80.9	2.728e-08	80.9	2.975e-08	80.9	2.781e-08		80.9	3.463e-07	80.9	2.695e-07	80.9	4.233e-07		80.9	3.768e-08	80.9	5.946e-08		80.9	1.282e-08	80.9	7.246e-08		80.9
81	2.456e-08	81	3.048e-08	81	3.767e-08	81	1.272e-08	81	2.973e-08		81	2.693e-08	81	3.767e-08	81	5.946e-08		81	1.025e-08	81	1.272e-08	81	1.353e-08		81	2.698e-08	81	2.973e-08	81	2.775e-08		81	3.462e-07	81	2.695e-07	81	4.231e-07		81	3.767e-08	81	5.866e-08		81	1.272e-08	81	7.242e-08		81
81.1	2.447e-08	81.1	3.039e-08	81.1	3.768e-08	81.1	1.272e-08	81.1	2.976e-08		81.1	2.697e-08	81.1	3.768e-08	81.1	5.949e-08		81.1	1.031e-08	81.1	1.272e-08	81.1	1.352e-08		81.1	2.624e-08	81.1	2.976e-08	81.1	2.772e-08		81.1	3.462e-07	81.1	2.695e-07	81.1	4.231e-07		81.1	3.768e-08	81.1	5.82e-08		81.1	1.272e-08	81.1	7.241e-08		81.1
81.2	2.449e-08	81.2	3.033e-08	81.2	3.769e-08	81.2	1.269e-08	81.2	2.968e-08		81.2	2.684e-08	81.2	3.769e-08	81.2	5.938e-08		81.2	1.031e-08	81.2	1.269e-08	81.2	1.348e-08		81.2	2.588e-08	81.2	2.968e-08	81.2	2.782e-08		81.2	3.462e-07	81.2	2.694e-07	81.2	4.232e-07		81.2	3.769e-08	81.2	5.79e-08		81.2	1.269e-08	81.2	7.232e-08		81.2
81.3	2.408e-08	81.3	3.029e-08	81.3	3.761e-08	81.3	1.274e-08	81.3	2.889e-08		81.3	2.688e-08	81.3	3.761e-08	81.3	5.947e-08		81.3	1.026e-08	81.3	1.274e-08	81.3	1.35e-08		81.3	2.568e-08	81.3	2.889e-08	81.3	2.774e-08		81.3	3.462e-07	81.3	2.693e-07	81.3	4.232e-07		81.3	3.761e-08	81.3	5.749e-08		81.3	1.274e-08	81.3	7.231e-08		81.3
81.4	2.367e-08	81.4	3.027e-08	81.4	3.772e-08	81.4	1.246e-08	81.4	2.779e-08		81.4	2.7e-08	81.4	3.772e-08	81.4	5.932e-08		81.4	1.027e-08	81.4	1.246e-08	81.4	1.355e-08		81.4	2.556e-08	81.4	2.779e-08	81.4	2.779e-08		81.4	3.462e-07	81.4	2.693e-07	81.4	4.232e-07		81.4	3.772e-08	81.4	5.745e-08		81.4	1.246e-08	81.4	7.211e-08		81.4
81.5	2.303e-08	81.5	3.02e-08	81.5	3.769e-08	81.5	1.26e-08	81.5	2.724e-08		81.5	2.706e-08	81.5	3.769e-08	81.5	5.945e-08		81.5	1.041e-08	81.5	1.26e-08	81.5	1.345e-08		81.5	2.546e-08	81.5	2.724e-08	81.5	2.772e-08		81.5	3.46e-07	81.5	2.694e-07	81.5	4.231e-07		81.5	3.769e-08	81.5	5.717e-08		81.5	1.26e-08	81.5	7.229e-08		81.5
81.6	2.267e-08	81.6	3.012e-08	81.6	3.789e-08	81.6	1.246e-08	81.6	2.708e-08		81.6	2.699e-08	81.6	3.789e-08	81.6	5.956e-08		81.6	1.039e-08	81.6	1.246e-08	81.6	1.356e-08		81.6	2.539e-08	81.6	2.708e-08	81.6	2.767e-08		81.6	3.461e-07	81.6	2.693e-07	81.6	4.231e-07		81.6	3.789e-08	81.6	5.724e-08		81.6	1.246e-08	81.6	7.214e-08		81.6
81.7	2.241e-08	81.7	3.009e-08	81.7	3.731e-08	81.7	1.217e-08	81.7	2.689e-08		81.7	2.688e-08	81.7	3.731e-08	81.7	5.809e-08		81.7	1.044e-08	81.7	1.217e-08	81.7	1.349e-08		81.7	2.533e-08	81.7	2.689e-08	81.7	2.762e-08		81.7	3.462e-07	81.7	2.693e-07	81.7	4.23e-07		81.7	3.731e-08	81.7	5.689e-08		81.7	1.217e-08	81.7	7.197e-08		81.7
81.8	2.231e-08	81.8	3.006e-08	81.8	3.664e-08	81.8	1.209e-08	81.8	2.675e-08		81.8	2.706e-08	81.8	3.664e-08	81.8	5.738e-08		81.8	1.035e-08	81.8	1.209e-08	81.8	1.348e-08		81.8	2.529e-08	81.8	2.675e-08	81.8	2.762e-08		81.8	3.463e-07	81.8	2.693e-07	81.8	4.23e-07		81.8	3.664e-08	81.8	5.677e-08		81.8	1.209e-08	81.8	7.204e-08		81.8
81.9	2.226e-08	81.9	3.002e-08	81.9	3.635e-08	81.9	1.227e-08	81.9	2.665e-08		81.9	2.744e-08	81.9	3.635e-08	81.9	5.707e-08		81.9	1.033e-08	81.9	1.227e-08	81.9	1.348e-08		81.9	2.514e-08	81.9	2.665e-08	81.9	2.76e-08		81.9	3.463e-07	81.9	2.693e-07	81.9	4.23e-07		81.9	3.635e-08	81.9	5.668e-08		81.9	1.227e-08	81.9	7.197e-08		81.9
82	2.218e-08	82	3e-08	82	3.6e-08	82	1.233e-08	82	2.667e-08		82	2.731e-08	82	3.6e-08	82	5.694e-08		82	1.03e-08	82	1.233e-08	82	1.345e-08		82	2.51e-08	82	2.667e-08	82	2.758e-08		82	3.462e-07	82	2.693e-07	82	4.232e-07		82	3.6e-08	82	5.664e-08		82	1.233e-08	82	7.189e-08		82
82.1	2.209e-08	82.1	3.004e-08	82.1	3.599e-08	82.1	1.221e-08	82.1	2.656e-08		82.1	2.567e-08	82.1	3.599e-08	82.1	5.663e-08		82.1	1.024e-08	82.1	1.221e-08	82.1	1.347e-08		82.1	2.51e-08	82.1	2.656e-08	82.1	2.766e-08		82.1	3.463e-07	82.1	2.693e-07	82.1	4.23e-07		82.1	3.599e-08	82.1	5.656e-08		82.1	1.221e-08	82.1	7.189e-08		82.1
82.2	2.206e-08	82.2	2.996e-08	82.2	3.577e-08	82.2	1.215e-08	82.2	2.633e-08		82.2	2.35e-08	82.2	3.577e-08	82.2	5.643e-08		82.2	1.037e-08	82.2	1.215e-08	82.2	1.357e-08		82.2	2.504e-08	82.2	2.633e-08	82.2	2.766e-08		82.2	3.462e-07	82.2	2.692e-07	82.2	4.231e-07		82.2	3.577e-08	82.2	5.654e-08		82.2	1.215e-08	82.2	7.182e-08		82.2
82.3	2.205e-08	82.3	2.994e-08	82.3	3.564e-08	82.3	1.211e-08	82.3	2.629e-08		82.3	2.28e-08	82.3	3.564e-08	82.3	5.631e-08		82.3	1.04e-08	82.3	1.211e-08	82.3	1.348e-08		82.3	2.498e-08	82.3	2.629e-08	82.3	2.76e-08		82.3	3.464e-07	82.3	2.693e-07	82.3	4.23e-07		82.3	3.564e-08	82.3	5.644e-08		82.3	1.211e-08	82.3	7.191e-08		82.3
82.4	2.201e-08	82.4	2.99e-08	82.4	3.56e-08	82.4	1.211e-08	82.4	2.624e-08		82.4	2.241e-08	82.4	3.56e-08	82.4	5.627e-08		82.4	1.039e-08	82.4	1.211e-08	82.4	1.356e-08		82.4	2.496e-08	82.4	2.624e-08	82.4	2.762e-08		82.4	3.466e-07	82.4	2.694e-07	82.4	4.231e-07		82.4	3.56e-08	82.4	5.64e-08		82.4	1.211e-08	82.4	7.173e-08		82.4
82.5	2.194e-08	82.5	2.991e-08	82.5	3.549e-08	82.5	1.214e-08	82.5	2.612e-08		82.5	2.204e-08	82.5	3.549e-08	82.5	5.606e-08		82.5	1.031e-08	82.5	1.214e-08	82.5	1.344e-08		82.5	2.496e-08	82.5	2.612e-08	82.5	2.757e-08		82.5	3.466e-07	82.5	2.693e-07	82.5	4.231e-07		82.5	3.549e-08	82.5	5.639e-08		82.5	1.214e-08	82.5	7.185e-08		82.5
82.6	2.18e-08	82.6	2.985e-08	82.6	3.542e-08	82.6	1.21e-08	82.6	2.615e-08		82.6	2.187e-08	82.6	3.542e-08	82.6	5.595e-08		82.6	1.025e-08	82.6	1.21e-08	82.6	1.343e-08		82.6	2.489e-08	82.6	2.615e-08	82.6	2.746e-08		82.6	3.465e-07	82.6	2.693e-07	82.6	4.231e-07		82.6	3.542e-08	82.6	5.631e-08		82.6	1.21e-08	82.6	7.178e-08		82.6
82.7	2.177e-08	82.7	2.981e-08	82.7	3.536e-08	82.7	1.21e-08	82.7	2.618e-08		82.7	2.163e-08	82.7	3.536e-08	82.7	5.587e-08		82.7	1.028e-08	82.7	1.21e-08	82.7	1.352e-08		82.7	2.494e-08	82.7	2.618e-08	82.7	2.67e-08		82.7	3.466e-07	82.7	2.692e-07	82.7	4.23e-07		82.7	3.536e-08	82.7	5.614e-08		82.7	1.21e-08	82.7	7.181e-08		82.7
82.8	2.183e-08	82.8	2.98e-08	82.8	3.529e-08	82.8	1.208e-08	82.8	2.605e-08		82.8	2.141e-08	82.8	3.529e-08	82.8	5.577e-08		82.8	1.021e-08	82.8	1.208e-08	82.8	1.345e-08		82.8	2.479e-08	82.8	2.605e-08	82.8	2.59e-08		82.8	3.466e-07	82.8	2.692e-07	82.8	4.231e-07		82.8	3.529e-08	82.8	5.623e-08		82.8	1.208e-08	82.8	7.177e-08		82.8
82.9	2.177e-08	82.9	2.983e-08	82.9	3.518e-08	82.9	1.211e-08	82.9	2.598e-08		82.9	2.128e-08	82.9	3.518e-08	82.9	5.563e-08		82.9	1.017e-08	82.9	1.211e-08	82.9	1.348e-08		82.9	2.48e-08	82.9	2.598e-08	82.9	2.556e-08		82.9	3.466e-07	82.9	2.69e-07	82.9	4.231e-07		82.9	3.518e-08	82.9	5.624e-08		82.9	1.211e-08	82.9	7.186e-08		82.9
83	2.172e-08	83	2.978e-08	83	3.519e-08	83	1.211e-08	83	2.585e-08		83	2.114e-08	83	3.519e-08	83	5.553e-08		83	1.023e-08	83	1.211e-08	83	1.347e-08		83	2.479e-08	83	2.585e-08	83	2.545e-08		83	3.466e-07	83	2.69e-07	83	4.231e-07		83	3.519e-08	83	5.612e-08		83	1.211e-08	83	7.189e-08		83
83.1	2.164e-08	83.1	2.975e-08	83.1	3.518e-08	83.1	1.209e-08	83.1	2.581e-08		83.1	2.103e-08	83.1	3.518e-08	83.1	5.555e-08		83.1	1.018e-08	83.1	1.209e-08	83.1	1.348e-08		83.1	2.469e-08	83.1	2.581e-08	83.1	2.555e-08		83.1	3.464e-07	83.1	2.69e-07	83.1	4.231e-07		83.1	3.518e-08	83.1	5.607e-08		83.1	1.209e-08	83.1	7.182e-08		83.1
83.2	2.172e-08	83.2	2.97e-08	83.2	3.509e-08	83.2	1.205e-08	83.2	2.571e-08		83.2	2.097e-08	83.2	3.509e-08	83.2	5.544e-08		83.2	1.012e-08	83.2	1.205e-08	83.2	1.347e-08		83.2	2.475e-08	83.2	2.571e-08	83.2	2.546e-08		83.2	3.465e-07	83.2	2.689e-07	83.2	4.23e-07		83.2	3.509e-08	83.2	5.597e-08		83.2	1.205e-08	83.2	7.19e-08		83.2
83.3	2.161e-08	83.3	2.964e-08	83.3	3.504e-08	83.3	1.207e-08	83.3	2.576e-08		83.3	2.077e-08	83.3	3.504e-08	83.3	5.536e-08		83.3	1.013e-08	83.3	1.207e-08	83.3	1.346e-08		83.3	2.458e-08	83.3	2.576e-08	83.3	2.525e-08		83.3	3.464e-07	83.3	2.688e-07	83.3	4.231e-07		83.3	3.504e-08	83.3	5.602e-08		83.3	1.207e-08	83.3	7.18e-08		83.3
83.4	2.169e-08	83.4	2.962e-08	83.4	3.502e-08	83.4	1.21e-08	83.4	2.574e-08		83.4	2.081e-08	83.4	3.502e-08	83.4	5.528e-08		83.4	1.005e-08	83.4	1.21e-08	83.4	1.341e-08		83.4	2.461e-08	83.4	2.574e-08	83.4	2.52e-08		83.4	3.465e-07	83.4	2.688e-07	83.4	4.232e-07		83.4	3.502e-08	83.4	5.599e-08		83.4	1.21e-08	83.4	7.148e-08		83.4
83.5	2.167e-08	83.5	2.959e-08	83.5	3.496e-08	83.5	1.205e-08	83.5	2.582e-08		83.5	2.07e-08	83.5	3.496e-08	83.5	5.513e-08		83.5	1.009e-08	83.5	1.205e-08	83.5	1.353e-08		83.5	2.463e-08	83.5	2.582e-08	83.5	2.511e-08		83.5	3.464e-07	83.5	2.689e-07	83.5	4.232e-07		83.5	3.496e-08	83.5	5.696e-08		83.5	1.205e-08	83.5	7.177e-08		83.5
83.6	2.157e-08	83.6	2.955e-08	83.6	3.491e-08	83.6	1.201e-08	83.6	2.564e-08		83.6	2.057e-08	83.6	3.491e-08	83.6	5.515e-08		83.6	1.011e-08	83.6	1.201e-08	83.6	1.351e-08		83.6	2.46e-08	83.6	2.564e-08	83.6	2.49e-08		83.6	3.463e-07	83.6	2.689e-07	83.6	4.23e-07		83.6	3.491e-08	83.6	5.674e-08		83.6	1.201e-08	83.6	7.158e-08		83.6
83.7	2.168e-08	83.7	2.956e-08	83.7	3.5e-08	83.7	1.201e-08	83.7	2.568e-08		83.7	2.051e-08	83.7	3.5e-08	83.7	5.509e-08		83.7	1.007e-08	83.7	1.201e-08	83.7	1.343e-08		83.7	2.458e-08	83.7	2.568e-08	83.7	2.492e-08		83.7	3.462e-07	83.7	2.689e-07	83.7	4.231e-07		83.7	3.5e-08	83.7	5.633e-08		83.7	1.201e-08	83.7	7.146e-08		83.7
83.8	2.155e-08	83.8	2.952e-08	83.8	3.486e-08	83.8	1.2e-08	83.8	2.563e-08		83.8	2.047e-08	83.8	3.486e-08	83.8	5.503e-08		83.8	1.01e-08	83.8	1.2e-08	83.8	1.35e-08		83.8	2.459e-08	83.8	2.563e-08	83.8	2.489e-08		83.8	3.463e-07	83.8	2.689e-07	83.8	4.231e-07		83.8	3.486e-08	83.8	5.611e-08		83.8	1.2e-08	83.8	7.16e-08		83.8
83.9	2.153e-08	83.9	2.951e-08	83.9	3.481e-08	83.9	1.2e-08	83.9	2.554e-08		83.9	2.04e-08	83.9	3.481e-08	83.9	5.501e-08		83.9	1.015e-08	83.9	1.2e-08	83.9	1.349e-08		83.9	2.454e-08	83.9	2.554e-08	83.9	2.487e-08		83.9	3.462e-07	83.9	2.688e-07	83.9	4.231e-07		83.9	3.481e-08	83.9	5.617e-08		83.9	1.2e-08	83.9	7.143e-08		83.9
84	2.142e-08	84	2.947e-08	84	3.481e-08	84	1.2e-08	84	2.555e-08		84	2.034e-08	84	3.481e-08	84	5.491e-08		84	1.018e-08	84	1.2e-08	84	1.345e-08		84	2.449e-08	84	2.555e-08	84	2.48e-08		84	3.46e-07	84	2.689e-07	84	4.232e-07		84	3.481e-08	84	5.619e-08		84	1.2e-08	84	7.14e-08		84
84.1	2.151e-08	84.1	2.95e-08	84.1	3.48e-08	84.1	1.194e-08	84.1	2.552e-08		84.1	2.027e-08	84.1	3.48e-08	84.1	5.486e-08		84.1	1.017e-08	84.1	1.194e-08	84.1	1.339e-08		84.1	2.45e-08	84.1	2.552e-08	84.1	2.489e-08		84.1	3.461e-07	84.1	2.689e-07	84.1	4.231e-07		84.1	3.48e-08	84.1	5.591e-08		84.1	1.194e-08	84.1	7.148e-08		84.1
84.2	2.15e-08	84.2	2.945e-08	84.2	3.471e-08	84.2	1.197e-08	84.2	2.556e-08		84.2	2.026e-08	84.2	3.471e-08	84.2	5.49e-08		84.2	1.021e-08	84.2	1.197e-08	84.2	1.344e-08		84.2	2.445e-08	84.2	2.556e-08	84.2	2.481e-08		84.2	3.461e-07	84.2	2.688e-07	84.2	4.232e-07		84.2	3.471e-08	84.2	5.603e-08		84.2	1.197e-08	84.2	7.143e-08		84.2
84.3	2.146e-08	84.3	2.943e-08	84.3	3.471e-08	84.3	1.197e-08	84.3	2.55e-08		84.3	2.027e-08	84.3	3.471e-08	84.3	5.478e-08		84.3	1.02e-08	84.3	1.197e-08	84.3	1.351e-08		84.3	2.447e-08	84.3	2.55e-08	84.3	2.468e-08		84.3	3.462e-07	84.3	2.687e-07	84.3	4.233e-07		84.3	3.471e-08	84.3	5.588e-08		84.3	1.197e-08	84.3	7.139e-08		84.3
84.4	2.147e-08	84.4	2.94e-08	84.4	3.46e-08	84.4	1.199e-08	84.4	2.54e-08		84.4	2.012e-08	84.4	3.46e-08	84.4	5.473e-08		84.4	1.023e-08	84.4	1.199e-08	84.4	1.339e-08		84.4	2.437e-08	84.4	2.54e-08	84.4	2.467e-08		84.4	3.461e-07	84.4	2.687e-07	84.4	4.233e-07		84.4	3.46e-08	84.4	5.578e-08		84.4	1.199e-08	84.4	7.145e-08		84.4
84.5	2.14e-08	84.5	2.933e-08	84.5	3.463e-08	84.5	1.199e-08	84.5	2.536e-08		84.5	2.006e-08	84.5	3.463e-08	84.5	5.462e-08		84.5	1.028e-08	84.5	1.199e-08	84.5	1.346e-08		84.5	2.445e-08	84.5	2.536e-08	84.5	2.476e-08		84.5	3.46e-07	84.5	2.687e-07	84.5	4.234e-07		84.5	3.463e-08	84.5	5.59e-08		84.5	1.199e-08	84.5	7.135e-08		84.5
84.6	2.14e-08	84.6	2.938e-08	84.6	3.455e-08	84.6	1.193e-08	84.6	2.538e-08		84.6	1.994e-08	84.6	3.455e-08	84.6	5.459e-08		84.6	1.026e-08	84.6	1.193e-08	84.6	1.341e-08		84.6	2.446e-08	84.6	2.538e-08	84.6	2.459e-08		84.6	3.46e-07	84.6	2.687e-07	84.6	4.233e-07		84.6	3.455e-08	84.6	5.578e-08		84.6	1.193e-08	84.6	7.134e-08		84.6
84.7	2.136e-08	84.7	2.934e-08	84.7	3.458e-08	84.7	1.198e-08	84.7	2.523e-08		84.7	1.998e-08	84.7	3.458e-08	84.7	5.453e-08		84.7	1.031e-08	84.7	1.198e-08	84.7	1.346e-08		84.7	2.432e-08	84.7	2.523e-08	84.7	2.46e-08		84.7	3.462e-07	84.7	2.686e-07	84.7	4.233e-07		84.7	3.458e-08	84.7	5.587e-08		84.7	1.198e-08	84.7	7.133e-08		84.7
84.8	2.143e-08	84.8	2.933e-08	84.8	3.456e-08	84.8	1.198e-08	84.8	2.523e-08		84.8	1.994e-08	84.8	3.456e-08	84.8	5.454e-08		84.8	1.025e-08	84.8	1.198e-08	84.8	1.343e-08		84.8	2.437e-08	84.8	2.523e-08	84.8	2.451e-08		84.8	3.461e-07	84.8	2.686e-07	84.8	4.233e-07		84.8	3.456e-08	84.8	5.587e-08		84.8	1.198e-08	84.8	7.135e-08		84.8
84.9	2.137e-08	84.9	2.928e-08	84.9	3.457e-08	84.9	1.195e-08	84.9	2.522e-08		84.9	1.981e-08	84.9	3.457e-08	84.9	5.449e-08		84.9	1.025e-08	84.9	1.195e-08	84.9	1.346e-08		84.9	2.431e-08	84.9	2.522e-08	84.9	2.446e-08		84.9	3.46e-07	84.9	2.686e-07	84.9	4.232e-07		84.9	3.457e-08	84.9	5.571e-08		84.9	1.195e-08	84.9	7.128e-08		84.9
85	2.131e-08	85	2.929e-08	85	3.453e-08	85	1.201e-08	85	2.521e-08		85	1.989e-08	85	3.453e-08	85	5.448e-08		85	1.021e-08	85	1.201e-08	85	1.342e-08		85	2.417e-08	85	2.521e-08	85	2.448e-08		85	3.46e-07	85	2.685e-07	85	4.233e-07		85	3.453e-08	85	5.572e-08		85	1.201e-08	85	7.115e-08		85
85.1	2.143e-08	85.1	2.924e-08	85.1	3.451e-08	85.1	1.195e-08	85.1	2.521e-08		85.1	1.978e-08	85.1	3.451e-08	85.1	5.441e-08		85.1	1.024e-08	85.1	1.195e-08	85.1	1.343e-08		85.1	2.417e-08	85.1	2.521e-08	85.1	2.452e-08		85.1	3.459e-07	85.1	2.688e-07	85.1	4.233e-07		85.1	3.451e-08	85.1	5.571e-08		85.1	1.195e-08	85.1	7.113e-08		85.1
85.2	2.133e-08	85.2	2.926e-08	85.2	3.438e-08	85.2	1.192e-08	85.2	2.511e-08		85.2	1.968e-08	85.2	3.438e-08	85.2	5.45e-08		85.2	1.018e-08	85.2	1.192e-08	85.2	1.338e-08		85.2	2.421e-08	85.2	2.511e-08	85.2	2.448e-08		85.2	3.458e-07	85.2	2.688e-07	85.2	4.232e-07		85.2	3.438e-08	85.2	5.572e-08		85.2	1.192e-08	85.2	7.117e-08		85.2
85.3	2.127e-08	85.3	2.928e-08	85.3	3.436e-08	85.3	1.193e-08	85.3	2.515e-08		85.3	1.968e-08	85.3	3.436e-08	85.3	5.44e-08		85.3	1.032e-08	85.3	1.193e-08	85.3	1.341e-08		85.3	2.427e-08	85.3	2.515e-08	85.3	2.454e-08		85.3	3.458e-07	85.3	2.688e-07	85.3	4.233e-07		85.3	3.436e-08	85.3	5.569e-08		85.3	1.193e-08	85.3	7.101e-08		85.3
85.4	2.124e-08	85.4	2.927e-08	85.4	3.434e-08	85.4	1.19e-08	85.4	2.5e-08		85.4	1.973e-08	85.4	3.434e-08	85.4	5.445e-08		85.4	1.025e-08	85.4	1.19e-08	85.4	1.348e-08		85.4	2.423e-08	85.4	2.5e-08	85.4	2.449e-08		85.4	3.457e-07	85.4	2.688e-07	85.4	4.233e-07		85.4	3.434e-08	85.4	5.562e-08		85.4	1.19e-08	85.4	7.101e-08		85.4
85.5	2.121e-08	85.5	2.926e-08	85.5	3.436e-08	85.5	1.19e-08	85.5	2.506e-08		85.5	1.962e-08	85.5	3.436e-08	85.5	5.444e-08		85.5	1.027e-08	85.5	1.19e-08	85.5	1.345e-08		85.5	2.42e-08	85.5	2.506e-08	85.5	2.443e-08		85.5	3.457e-07	85.5	2.688e-07	85.5	4.232e-07		85.5	3.436e-08	85.5	5.583e-08		85.5	1.19e-08	85.5	7.108e-08		85.5
85.6	2.123e-08	85.6	2.925e-08	85.6	3.43e-08	85.6	1.187e-08	85.6	2.509e-08		85.6	1.962e-08	85.6	3.43e-08	85.6	5.438e-08		85.6	1.035e-08	85.6	1.187e-08	85.6	1.337e-08		85.6	2.435e-08	85.6	2.509e-08	85.6	2.444e-08		85.6	3.457e-07	85.6	2.687e-07	85.6	4.23e-07		85.6	3.43e-08	85.6	5.583e-08		85.6	1.187e-08	85.6	7.118e-08		85.6
85.7	2.129e-08	85.7	2.924e-08	85.7	3.427e-08	85.7	1.189e-08	85.7	2.503e-08		85.7	1.956e-08	85.7	3.427e-08	85.7	5.44e-08		85.7	1.032e-08	85.7	1.189e-08	85.7	1.342e-08		85.7	2.404e-08	85.7	2.503e-08	85.7	2.433e-08		85.7	3.458e-07	85.7	2.687e-07	85.7	4.231e-07		85.7	3.427e-08	85.7	5.561e-08		85.7	1.189e-08	85.7	7.099e-08		85.7
85.8	2.123e-08	85.8	2.919e-08	85.8	3.425e-08	85.8	1.188e-08	85.8	2.499e-08		85.8	1.963e-08	85.8	3.425e-08	85.8	5.421e-08		85.8	1.037e-08	85.8	1.188e-08	85.8	1.342e-08		85.8	2.403e-08	85.8	2.499e-08	85.8	2.431e-08		85.8	3.457e-07	85.8	2.686e-07	85.8	4.23e-07		85.8	3.425e-08	85.8	5.564e-08		85.8	1.188e-08	85.8	7.115e-08		85.8
85.9	2.12e-08	85.9	2.92e-08	85.9	3.427e-08	85.9	1.196e-08	85.9	2.495e-08		85.9	1.972e-08	85.9	3.427e-08	85.9	5.417e-08		85.9	1.038e-08	85.9	1.196e-08	85.9	1.338e-08		85.9	2.41e-08	85.9	2.495e-08	85.9	2.426e-08		85.9	3.457e-07	85.9	2.687e-07	85.9	4.23e-07		85.9	3.427e-08	85.9	5.575e-08		85.9	1.196e-08	85.9	7.109e-08		85.9
86	2.124e-08	86	2.917e-08	86	3.424e-08	86	1.189e-08	86	2.502e-08		86	1.966e-08	86	3.424e-08	86	5.416e-08		86	1.032e-08	86	1.189e-08	86	1.339e-08		86	2.409e-08	86	2.502e-08	86	2.421e-08		86	3.457e-07	86	2.687e-07	86	4.232e-07		86	3.424e-08	86	5.572e-08		86	1.189e-08	86	7.098e-08		86
86.1	2.116e-08	86.1	2.918e-08	86.1	3.422e-08	86.1	1.191e-08	86.1	2.491e-08		86.1	1.969e-08	86.1	3.422e-08	86.1	5.413e-08		86.1	1.034e-08	86.1	1.191e-08	86.1	1.343e-08		86.1	2.417e-08	86.1	2.491e-08	86.1	2.411e-08		86.1	3.456e-07	86.1	2.687e-07	86.1	4.234e-07		86.1	3.422e-08	86.1	5.58e-08		86.1	1.191e-08	86.1	7.097e-08		86.1
86.2	2.108e-08	86.2	2.914e-08	86.2	3.415e-08	86.2	1.189e-08	86.2	2.487e-08		86.2	1.963e-08	86.2	3.415e-08	86.2	5.411e-08		86.2	1.036e-08	86.2	1.189e-08	86.2	1.337e-08		86.2	2.414e-08	86.2	2.487e-08	86.2	2.426e-08		86.2	3.457e-07	86.2	2.686e-07	86.2	4.233e-07		86.2	3.415e-08	86.2	5.588e-08		86.2	1.189e-08	86.2	7.094e-08		86.2
86.3	2.112e-08	86.3	2.918e-08	86.3	3.419e-08	86.3	1.179e-08	86.3	2.488e-08		86.3	1.945e-08	86.3	3.419e-08	86.3	5.397e-08		86.3	1.033e-08	86.3	1.179e-08	86.3	1.336e-08		86.3	2.41e-08	86.3	2.488e-08	86.3	2.42e-08		86.3	3.457e-07	86.3	2.685e-07	86.3	4.233e-07		86.3	3.419e-08	86.3	5.57e-08		86.3	1.179e-08	86.3	7.084e-08		86.3
86.4	2.112e-08	86.4	2.911e-08	86.4	3.413e-08	86.4	1.185e-08	86.4	2.486e-08		86.4	1.943e-08	86.4	3.413e-08	86.4	5.401e-08		86.4	1.046e-08	86.4	1.185e-08	86.4	1.336e-08		86.4	2.416e-08	86.4	2.486e-08	86.4	2.413e-08		86.4	3.457e-07	86.4	2.684e-07	86.4	4.234e-07		86.4	3.413e-08	86.4	5.577e-08		86.4	1.185e-08	86.4	7.09e-08		86.4
86.5	2.111e-08	86.5	2.91e-08	86.5	3.407e-08	86.5	1.186e-08	86.5	2.491e-08		86.5	1.94e-08	86.5	3.407e-08	86.5	5.395e-08		86.5	1.04e-08	86.5	1.186e-08	86.5	1.338e-08		86.5	2.413e-08	86.5	2.491e-08	86.5	2.407e-08		86.5	3.455e-07	86.5	2.684e-07	86.5	4.234e-07		86.5	3.407e-08	86.5	5.57e-08		86.5	1.186e-08	86.5	7.088e-08		86.5
86.6	2.107e-08	86.6	2.906e-08	86.6	3.413e-08	86.6	1.183e-08	86.6	2.471e-08		86.6	1.932e-08	86.6	3.413e-08	86.6	5.4e-08		86.6	1.037e-08	86.6	1.183e-08	86.6	1.346e-08		86.6	2.4e-08	86.6	2.471e-08	86.6	2.412e-08		86.6	3.456e-07	86.6	2.683e-07	86.6	4.233e-07		86.6	3.413e-08	86.6	5.564e-08		86.6	1.183e-08	86.6	7.086e-08		86.6
86.7	2.107e-08	86.7	2.909e-08	86.7	3.412e-08	86.7	1.187e-08	86.7	2.483e-08		86.7	1.928e-08	86.7	3.412e-08	86.7	5.395e-08		86.7	1.027e-08	86.7	1.187e-08	86.7	1.337e-08		86.7	2.405e-08	86.7	2.483e-08	86.7	2.401e-08		86.7	3.456e-07	86.7	2.683e-07	86.7	4.234e-07		86.7	3.412e-08	86.7	5.568e-08		86.7	1.187e-08	86.7	7.083e-08		86.7
86.8	2.113e-08	86.8	2.909e-08	86.8	3.407e-08	86.8	1.184e-08	86.8	2.485e-08		86.8	1.936e-08	86.8	3.407e-08	86.8	5.388e-08		86.8	1.037e-08	86.8	1.184e-08	86.8	1.337e-08		86.8	2.4e-08	86.8	2.485e-08	86.8	2.408e-08		86.8	3.457e-07	86.8	2.683e-07	86.8	4.233e-07		86.8	3.407e-08	86.8	5.568e-08		86.8	1.184e-08	86.8	7.086e-08		86.8
86.9	2.103e-08	86.9	2.904e-08	86.9	3.401e-08	86.9	1.18e-08	86.9	2.474e-08		86.9	1.924e-08	86.9	3.401e-08	86.9	5.383e-08		86.9	1.035e-08	86.9	1.18e-08	86.9	1.339e-08		86.9	2.405e-08	86.9	2.474e-08	86.9	2.402e-08		86.9	3.457e-07	86.9	2.682e-07	86.9	4.233e-07		86.9	3.401e-08	86.9	5.562e-08		86.9	1.18e-08	86.9	7.072e-08		86.9
87	2.105e-08	87	2.905e-08	87	3.403e-08	87	1.18e-08	87	2.474e-08		87	1.92e-08	87	3.403e-08	87	5.379e-08		87	1.035e-08	87	1.18e-08	87	1.332e-08		87	2.393e-08	87	2.474e-08	87	2.406e-08		87	3.457e-07	87	2.681e-07	87	4.232e-07		87	3.403e-08	87	5.562e-08		87	1.18e-08	87	7.089e-08		87
87.1	2.102e-08	87.1	2.901e-08	87.1	3.403e-08	87.1	1.179e-08	87.1	2.485e-08		87.1	1.912e-08	87.1	3.403e-08	87.1	5.372e-08		87.1	1.035e-08	87.1	1.179e-08	87.1	1.339e-08		87.1	2.394e-08	87.1	2.485e-08	87.1	2.396e-08		87.1	3.456e-07	87.1	2.682e-07	87.1	4.232e-07		87.1	3.403e-08	87.1	5.564e-08		87.1	1.179e-08	87.1	7.076e-08		87.1
87.2	2.105e-08	87.2	2.897e-08	87.2	3.4e-08	87.2	1.186e-08	87.2	2.465e-08		87.2	1.907e-08	87.2	3.4e-08	87.2	5.365e-08		87.2	1.039e-08	87.2	1.186e-08	87.2	1.342e-08		87.2	2.403e-08	87.2	2.465e-08	87.2	2.386e-08		87.2	3.458e-07	87.2	2.682e-07	87.2	4.23e-07		87.2	3.4e-08	87.2	5.556e-08		87.2	1.186e-08	87.2	7.079e-08		87.2
87.3	2.107e-08	87.3	2.898e-08	87.3	3.4e-08	87.3	1.181e-08	87.3	2.476e-08		87.3	1.906e-08	87.3	3.4e-08	87.3	5.369e-08		87.3	1.044e-08	87.3	1.181e-08	87.3	1.341e-08		87.3	2.39e-08	87.3	2.476e-08	87.3	2.385e-08		87.3	3.457e-07	87.3	2.68e-07	87.3	4.23e-07		87.3	3.4e-08	87.3	5.557e-08		87.3	1.181e-08	87.3	7.079e-08		87.3
87.4	2.099e-08	87.4	2.898e-08	87.4	3.389e-08	87.4	1.185e-08	87.4	2.468e-08		87.4	1.896e-08	87.4	3.389e-08	87.4	5.37e-08		87.4	1.047e-08	87.4	1.185e-08	87.4	1.335e-08		87.4	2.4e-08	87.4	2.468e-08	87.4	2.39e-08		87.4	3.456e-07	87.4	2.679e-07	87.4	4.23e-07		87.4	3.389e-08	87.4	5.558e-08		87.4	1.185e-08	87.4	7.068e-08		87.4
87.5	2.102e-08	87.5	2.892e-08	87.5	3.389e-08	87.5	1.18e-08	87.5	2.468e-08		87.5	1.905e-08	87.5	3.389e-08	87.5	5.365e-08		87.5	1.041e-08	87.5	1.18e-08	87.5	1.338e-08		87.5	2.389e-08	87.5	2.468e-08	87.5	2.386e-08		87.5	3.455e-07	87.5	2.678e-07	87.5	4.23e-07		87.5	3.389e-08	87.5	5.563e-08		87.5	1.18e-08	87.5	7.068e-08		87.5
87.6	2.092e-08	87.6	2.896e-08	87.6	3.402e-08	87.6	1.18e-08	87.6	2.465e-08		87.6	1.905e-08	87.6	3.402e-08	87.6	5.36e-08		87.6	1.046e-08	87.6	1.18e-08	87.6	1.338e-08		87.6	2.396e-08	87.6	2.465e-08	87.6	2.391e-08		87.6	3.456e-07	87.6	2.676e-07	87.6	4.229e-07		87.6	3.402e-08	87.6	5.559e-08		87.6	1.18e-08	87.6	7.074e-08		87.6
87.7	2.102e-08	87.7	2.892e-08	87.7	3.396e-08	87.7	1.174e-08	87.7	2.466e-08		87.7	1.912e-08	87.7	3.396e-08	87.7	5.352e-08		87.7	1.039e-08	87.7	1.174e-08	87.7	1.335e-08		87.7	2.385e-08	87.7	2.466e-08	87.7	2.395e-08		87.7	3.454e-07	87.7	2.676e-07	87.7	4.229e-07		87.7	3.396e-08	87.7	5.552e-08		87.7	1.174e-08	87.7	7.068e-08		87.7
87.8	2.095e-08	87.8	2.893e-08	87.8	3.388e-08	87.8	1.184e-08	87.8	2.46e-08		87.8	1.913e-08	87.8	3.388e-08	87.8	5.351e-08		87.8	1.036e-08	87.8	1.184e-08	87.8	1.33e-08		87.8	2.38e-08	87.8	2.46e-08	87.8	2.383e-08		87.8	3.453e-07	87.8	2.674e-07	87.8	4.229e-07		87.8	3.388e-08	87.8	5.547e-08		87.8	1.184e-08	87.8	7.061e-08		87.8
87.9	2.088e-08	87.9	2.891e-08	87.9	3.402e-08	87.9	1.178e-08	87.9	2.459e-08		87.9	1.899e-08	87.9	3.402e-08	87.9	5.355e-08		87.9	1.036e-08	87.9	1.178e-08	87.9	1.336e-08		87.9	2.382e-08	87.9	2.459e-08	87.9	2.375e-08		87.9	3.453e-07	87.9	2.675e-07	87.9	4.23e-07		87.9	3.402e-08	87.9	5.552e-08		87.9	1.178e-08	87.9	7.064e-08		87.9
88	2.098e-08	88	2.89e-08	88	3.386e-08	88	1.177e-08	88	2.471e-08		88	1.902e-08	88	3.386e-08	88	5.343e-08		88	1.032e-08	88	1.177e-08	88	1.329e-08		88	2.376e-08	88	2.471e-08	88	2.379e-08		88	3.454e-07	88	2.673e-07	88	4.23e-07		88	3.386e-08	88	5.556e-08		88	1.177e-08	88	7.144e-08		88
88.1	2.082e-08	88.1	2.891e-08	88.1	3.386e-08	88.1	1.178e-08	88.1	2.454e-08		88.1	1.89e-08	88.1	3.386e-08	88.1	5.342e-08		88.1	1.03e-08	88.1	1.178e-08	88.1	1.334e-08		88.1	2.387e-08	88.1	2.454e-08	88.1	2.376e-08		88.1	3.454e-07	88.1	2.674e-07	88.1	4.228e-07		88.1	3.386e-08	88.1	5.558e-08		88.1	1.178e-08	88.1	7.059e-08		88.1
88.2	2.091e-08	88.2	2.893e-08	88.2	3.376e-08	88.2	1.176e-08	88.2	2.455e-08		88.2	1.894e-08	88.2	3.376e-08	88.2	5.347e-08		88.2	1.027e-08	88.2	1.176e-08	88.2	1.338e-08		88.2	2.387e-08	88.2	2.455e-08	88.2	2.386e-08		88.2	3.454e-07	88.2	2.673e-07	88.2	4.228e-07		88.2	3.376e-08	88.2	5.55e-08		88.2	1.176e-08	88.2	7.069e-08		88.2
88.3	2.083e-08	88.3	2.89e-08	88.3	3.383e-08	88.3	1.174e-08	88.3	2.457e-08		88.3	1.894e-08	88.3	3.383e-08	88.3	5.345e-08		88.3	1.03e-08	88.3	1.174e-08	88.3	1.329e-08		88.3	2.381e-08	88.3	2.457e-08	88.3	2.371e-08		88.3	3.454e-07	88.3	2.673e-07	88.3	4.23e-07		88.3	3.383e-08	88.3	5.556e-08		88.3	1.174e-08	88.3	7.059e-08		88.3
88.4	2.09e-08	88.4	2.888e-08	88.4	3.377e-08	88.4	1.177e-08	88.4	2.454e-08		88.4	1.884e-08	88.4	3.377e-08	88.4	5.338e-08		88.4	1.038e-08	88.4	1.177e-08	88.4	1.294e-08		88.4	2.379e-08	88.4	2.454e-08	88.4	2.375e-08		88.4	3.454e-07	88.4	2.672e-07	88.4	4.229e-07		88.4	3.377e-08	88.4	5.557e-08		88.4	1.177e-08	88.4	7.06e-08		88.4
88.5	2.082e-08	88.5	2.888e-08	88.5	3.377e-08	88.5	1.18e-08	88.5	2.453e-08		88.5	1.884e-08	88.5	3.377e-08	88.5	5.338e-08		88.5	1.046e-08	88.5	1.18e-08	88.5	1.32e-08		88.5	2.377e-08	88.5	2.453e-08	88.5	2.363e-08		88.5	3.454e-07	88.5	2.672e-07	88.5	4.229e-07		88.5	3.377e-08	88.5	5.555e-08		88.5	1.18e-08	88.5	7.063e-08		88.5
88.6	2.09e-08	88.6	2.886e-08	88.6	3.377e-08	88.6	1.173e-08	88.6	2.454e-08		88.6	1.877e-08	88.6	3.377e-08	88.6	5.334e-08		88.6	1.035e-08	88.6	1.173e-08	88.6	1.37e-08		88.6	2.373e-08	88.6	2.454e-08	88.6	2.371e-08		88.6	3.453e-07	88.6	2.672e-07	88.6	4.23e-07		88.6	3.377e-08	88.6	5.546e-08		88.6	1.173e-08	88.6	7.053e-08		88.6
88.7	2.074e-08	88.7	2.886e-08	88.7	3.377e-08	88.7	1.175e-08	88.7	2.442e-08		88.7	1.88e-08	88.7	3.377e-08	88.7	5.338e-08		88.7	1.039e-08	88.7	1.175e-08	88.7	1.348e-08		88.7	2.372e-08	88.7	2.442e-08	88.7	2.372e-08		88.7	3.454e-07	88.7	2.671e-07	88.7	4.23e-07		88.7	3.377e-08	88.7	5.551e-08		88.7	1.175e-08	88.7	7.056e-08		88.7
88.8	2.081e-08	88.8	2.885e-08	88.8	3.376e-08	88.8	1.177e-08	88.8	2.449e-08		88.8	1.876e-08	88.8	3.376e-08	88.8	5.33e-08		88.8	1.037e-08	88.8	1.177e-08	88.8	1.327e-08		88.8	2.375e-08	88.8	2.449e-08	88.8	2.377e-08		88.8	3.455e-07	88.8	2.671e-07	88.8	4.228e-07		88.8	3.376e-08	88.8	5.554e-08		88.8	1.177e-08	88.8	7.066e-08		88.8
88.9	2.086e-08	88.9	2.883e-08	88.9	3.376e-08	88.9	1.177e-08	88.9	2.447e-08		88.9	1.873e-08	88.9	3.376e-08	88.9	5.334e-08		88.9	1.042e-08	88.9	1.177e-08	88.9	1.286e-08		88.9	2.386e-08	88.9	2.447e-08	88.9	2.368e-08		88.9	3.453e-07	88.9	2.67e-07	88.9	4.229e-07		88.9	3.376e-08	88.9	5.543e-08		88.9	1.177e-08	88.9	7.047e-08		88.9
89	2.078e-08	89	2.884e-08	89	3.372e-08	89	1.177e-08	89	2.452e-08		89	1.871e-08	89	3.372e-08	89	5.324e-08		89	1.036e-08	89	1.177e-08	89	1.34e-08		89	2.377e-08	89	2.452e-08	89	2.366e-08		89	3.454e-07	89	2.669e-07	89	4.228e-07		89	3.372e-08	89	5.549e-08		89	1.177e-08	89	7.048e-08		89
89.1	2.084e-08	89.1	2.88e-08	89.1	3.366e-08	89.1	1.174e-08	89.1	2.438e-08		89.1	1.877e-08	89.1	3.366e-08	89.1	5.33e-08		89.1	1.038e-08	89.1	1.174e-08	89.1	1.324e-08		89.1	2.368e-08	89.1	2.438e-08	89.1	2.357e-08		89.1	3.456e-07	89.1	2.671e-07	89.1	4.228e-07		89.1	3.366e-08	89.1	5.549e-08		89.1	1.174e-08	89.1	7.047e-08		89.1
89.2	2.078e-08	89.2	2.883e-08	89.2	3.371e-08	89.2	1.179e-08	89.2	2.449e-08		89.2	1.901e-08	89.2	3.371e-08	89.2	5.322e-08		89.2	1.043e-08	89.2	1.179e-08	89.2	1.361e-08		89.2	2.368e-08	89.2	2.449e-08	89.2	2.371e-08		89.2	3.456e-07	89.2	2.671e-07	89.2	4.229e-07		89.2	3.371e-08	89.2	5.547e-08		89.2	1.179e-08	89.2	7.046e-08		89.2
89.3	2.075e-08	89.3	2.873e-08	89.3	3.366e-08	89.3	1.173e-08	89.3	2.441e-08		89.3	1.869e-08	89.3	3.366e-08	89.3	5.321e-08		89.3	1.04e-08	89.3	1.173e-08	89.3	1.298e-08		89.3	2.366e-08	89.3	2.441e-08	89.3	2.36e-08		89.3	3.454e-07	89.3	2.669e-07	89.3	4.229e-07		89.3	3.366e-08	89.3	5.556e-08		89.3	1.173e-08	89.3	7.039e-08		89.3
89.4	2.08e-08	89.4	2.878e-08	89.4	3.373e-08	89.4	1.179e-08	89.4	2.443e-08		89.4	1.869e-08	89.4	3.373e-08	89.4	5.317e-08		89.4	1.035e-08	89.4	1.179e-08	89.4	1.273e-08		89.4	2.367e-08	89.4	2.443e-08	89.4	2.367e-08		89.4	3.453e-07	89.4	2.668e-07	89.4	4.23e-07		89.4	3.373e-08	89.4	5.553e-08		89.4	1.179e-08	89.4	7.046e-08		89.4
89.5	2.077e-08	89.5	2.876e-08	89.5	3.361e-08	89.5	1.174e-08	89.5	2.437e-08		89.5	1.871e-08	89.5	3.361e-08	89.5	5.321e-08		89.5	1.04e-08	89.5	1.174e-08	89.5	1.281e-08		89.5	2.359e-08	89.5	2.437e-08	89.5	2.364e-08		89.5	3.452e-07	89.5	2.667e-07	89.5	4.23e-07		89.5	3.361e-08	89.5	5.555e-08		89.5	1.174e-08	89.5	7.039e-08		89.5
89.6	2.073e-08	89.6	2.875e-08	89.6	3.365e-08	89.6	1.17e-08	89.6	2.436e-08		89.6	1.875e-08	89.6	3.365e-08	89.6	5.312e-08		89.6	1.038e-08	89.6	1.17e-08	89.6	1.292e-08		89.6	2.364e-08	89.6	2.436e-08	89.6	2.358e-08		89.6	3.453e-07	89.6	2.667e-07	89.6	4.229e-07		89.6	3.365e-08	89.6	5.543e-08		89.6	1.17e-08	89.6	7.042e-08		89.6
89.7	2.069e-08	89.7	2.874e-08	89.7	3.358e-08	89.7	1.167e-08	89.7	2.427e-08		89.7	1.877e-08	89.7	3.358e-08	89.7	5.312e-08		89.7	1.055e-08	89.7	1.167e-08	89.7	1.274e-08		89.7	2.358e-08	89.7	2.427e-08	89.7	2.353e-08		89.7	3.455e-07	89.7	2.667e-07	89.7	4.229e-07		89.7	3.358e-08	89.7	5.56e-08		89.7	1.167e-08	89.7	7.038e-08		89.7
89.8	2.078e-08	89.8	2.872e-08	89.8	3.369e-08	89.8	1.171e-08	89.8	2.424e-08		89.8	1.877e-08	89.8	3.369e-08	89.8	5.308e-08		89.8	1.047e-08	89.8	1.171e-08	89.8	1.274e-08		89.8	2.367e-08	89.8	2.424e-08	89.8	2.364e-08		89.8	3.454e-07	89.8	2.666e-07	89.8	4.229e-07		89.8	3.369e-08	89.8	5.536e-08		89.8	1.171e-08	89.8	7.029e-08		89.8
89.9	2.069e-08	89.9	2.872e-08	89.9	3.36e-08	89.9	1.162e-08	89.9	2.431e-08		89.9	1.861e-08	89.9	3.36e-08	89.9	5.305e-08		89.9	1.056e-08	89.9	1.162e-08	89.9	1.263e-08		89.9	2.367e-08	89.9	2.431e-08	89.9	2.355e-08		89.9	3.449e-07	89.9	2.666e-07	89.9	4.229e-07		89.9	3.36e-08	89.9	5.545e-08		89.9	1.162e-08	89.9	7.034e-08		89.9
90	2.066e-08	90	2.872e-08	90	3.358e-08	90	1.15e-08	90	2.427e-08		90	1.862e-08	90	3.358e-08	90	5.312e-08		90	1.057e-08	90	1.15e-08	90	1.263e-08		90	2.364e-08	90	2.427e-08	90	2.357e-08		90	3.449e-07	90	2.665e-07	90	4.228e-07		90	3.358e-08	90	5.544e-08		90	1.15e-08	90	7.025e-08		90
90.1	2.071e-08	90.1	2.874e-08	90.1	3.358e-08	90.1	1.156e-08	90.1	2.42e-08		90.1	1.856e-08	90.1	3.358e-08	90.1	5.298e-08		90.1	1.058e-08	90.1	1.156e-08	90.1	1.266e-08		90.1	2.363e-08	90.1	2.42e-08	90.1	2.347e-08		90.1	3.449e-07	90.1	2.666e-07	90.1	4.229e-07		90.1	3.358e-08	90.1	5.548e-08		90.1	1.156e-08	90.1	7.03e-08		90.1
90.2	2.064e-08	90.2	2.866e-08	90.2	3.353e-08	90.2	1.158e-08	90.2	2.421e-08		90.2	1.859e-08	90.2	3.353e-08	90.2	5.297e-08		90.2	1.058e-08	90.2	1.158e-08	90.2	1.262e-08		90.2	2.361e-08	90.2	2.421e-08	90.2	2.346e-08		90.2	3.452e-07	90.2	2.666e-07	90.2	4.23e-07		90.2	3.353e-08	90.2	5.546e-08		90.2	1.158e-08	90.2	7.024e-08		90.2
90.3	2.063e-08	90.3	2.869e-08	90.3	3.348e-08	90.3	1.157e-08	90.3	2.425e-08		90.3	1.866e-08	90.3	3.348e-08	90.3	5.295e-08		90.3	1.062e-08	90.3	1.157e-08	90.3	1.258e-08		90.3	2.356e-08	90.3	2.425e-08	90.3	2.348e-08		90.3	3.451e-07	90.3	2.666e-07	90.3	4.231e-07		90.3	3.348e-08	90.3	5.544e-08		90.3	1.157e-08	90.3	7.033e-08		90.3
90.4	2.064e-08	90.4	2.866e-08	90.4	3.349e-08	90.4	1.163e-08	90.4	2.422e-08		90.4	1.854e-08	90.4	3.349e-08	90.4	5.293e-08		90.4	1.055e-08	90.4	1.163e-08	90.4	1.257e-08		90.4	2.357e-08	90.4	2.422e-08	90.4	2.352e-08		90.4	3.447e-07	90.4	2.666e-07	90.4	4.232e-07		90.4	3.349e-08	90.4	5.536e-08		90.4	1.163e-08	90.4	7.023e-08		90.4
90.5	2.066e-08	90.5	2.869e-08	90.5	3.351e-08	90.5	1.164e-08	90.5	2.416e-08		90.5	1.86e-08	90.5	3.351e-08	90.5	5.292e-08		90.5	1.064e-08	90.5	1.164e-08	90.5	1.255e-08		90.5	2.348e-08	90.5	2.416e-08	90.5	2.35e-08		90.5	3.447e-07	90.5	2.666e-07	90.5	4.234e-07		90.5	3.351e-08	90.5	5.539e-08		90.5	1.164e-08	90.5	7.014e-08		90.5
90.6	2.06e-08	90.6	2.863e-08	90.6	3.346e-08	90.6	1.164e-08	90.6	2.416e-08		90.6	1.852e-08	90.6	3.346e-08	90.6	5.276e-08		90.6	1.057e-08	90.6	1.164e-08	90.6	1.258e-08		90.6	2.347e-08	90.6	2.416e-08	90.6	2.352e-08		90.6	3.446e-07	90.6	2.665e-07	90.6	4.234e-07		90.6	3.346e-08	90.6	5.532e-08		90.6	1.164e-08	90.6	7.025e-08		90.6
90.7	2.061e-08	90.7	2.869e-08	90.7	3.347e-08	90.7	1.157e-08	90.7	2.422e-08		90.7	1.848e-08	90.7	3.347e-08	90.7	5.272e-08		90.7	1.055e-08	90.7	1.157e-08	90.7	1.251e-08		90.7	2.346e-08	90.7	2.422e-08	90.7	2.357e-08		90.7	3.445e-07	90.7	2.664e-07	90.7	4.232e-07		90.7	3.347e-08	90.7	5.548e-08		90.7	1.157e-08	90.7	7.022e-08		90.7
90.8	2.05e-08	90.8	2.862e-08	90.8	3.34e-08	90.8	1.16e-08	90.8	2.414e-08		90.8	1.838e-08	90.8	3.34e-08	90.8	5.27e-08		90.8	1.049e-08	90.8	1.16e-08	90.8	1.253e-08		90.8	2.35e-08	90.8	2.414e-08	90.8	2.348e-08		90.8	3.439e-07	90.8	2.664e-07	90.8	4.231e-07		90.8	3.34e-08	90.8	5.538e-08		90.8	1.16e-08	90.8	7.011e-08		90.8
90.9	2.054e-08	90.9	2.87e-08	90.9	3.335e-08	90.9	1.159e-08	90.9	2.41e-08		90.9	1.842e-08	90.9	3.335e-08	90.9	5.265e-08		90.9	1.046e-08	90.9	1.159e-08	90.9	1.255e-08		90.9	2.356e-08	90.9	2.41e-08	90.9	2.345e-08		90.9	3.358e-07	90.9	2.663e-07	90.9	4.231e-07		90.9	3.335e-08	90.9	5.539e-08		90.9	1.159e-08	90.9	7.016e-08		90.9
91	2.055e-08	91	2.867e-08	91	3.339e-08	91	1.158e-08	91	2.419e-08		91	1.843e-08	91	3.339e-08	91	5.26e-08		91	1.051e-08	91	1.158e-08	91	1.258e-08		91	2.342e-08	91	2.419e-08	91	2.341e-08		91	3.315e-07	91	2.664e-07	91	4.195e-07		91	3.339e-08	91	5.543e-08		91	1.158e-08	91	7.008e-08		91
91.1	2.052e-08	91.1	2.863e-08	91.1	3.33e-08	91.1	1.167e-08	91.1	2.418e-08		91.1	1.843e-08	91.1	3.33e-08	91.1	5.254e-08		91.1	1.061e-08	91.1	1.167e-08	91.1	1.252e-08		91.1	2.345e-08	91.1	2.418e-08	91.1	2.347e-08		91.1	3.288e-07	91.1	2.663e-07	91.1	4.164e-07		91.1	3.33e-08	91.1	5.527e-08		91.1	1.167e-08	91.1	7.019e-08		91.1
91.2	2.057e-08	91.2	2.86e-08	91.2	3.333e-08	91.2	1.167e-08	91.2	2.412e-08		91.2	1.842e-08	91.2	3.333e-08	91.2	5.258e-08		91.2	1.063e-08	91.2	1.167e-08	91.2	1.252e-08		91.2	2.34e-08	91.2	2.412e-08	91.2	2.341e-08		91.2	3.262e-07	91.2	2.663e-07	91.2	4.142e-07		91.2	3.333e-08	91.2	5.53e-08		91.2	1.167e-08	91.2	7.018e-08		91.2
91.3	2.06e-08	91.3	2.864e-08	91.3	3.34e-08	91.3	1.157e-08	91.3	2.409e-08		91.3	1.837e-08	91.3	3.34e-08	91.3	5.25e-08		91.3	1.064e-08	91.3	1.157e-08	91.3	1.255e-08		91.3	2.338e-08	91.3	2.409e-08	91.3	2.337e-08		91.3	3.24e-07	91.3	2.662e-07	91.3	4.126e-07		91.3	3.34e-08	91.3	5.533e-08		91.3	1.157e-08	91.3	7.025e-08		91.3
91.4	2.057e-08	91.4	2.863e-08	91.4	3.34e-08	91.4	1.164e-08	91.4	2.404e-08		91.4	1.838e-08	91.4	3.34e-08	91.4	5.252e-08		91.4	1.057e-08	91.4	1.164e-08	91.4	1.256e-08		91.4	2.339e-08	91.4	2.404e-08	91.4	2.348e-08		91.4	3.22e-07	91.4	2.663e-07	91.4	4.113e-07		91.4	3.34e-08	91.4	5.543e-08		91.4	1.164e-08	91.4	7.016e-08		91.4
91.5	2.053e-08	91.5	2.862e-08	91.5	3.337e-08	91.5	1.165e-08	91.5	2.407e-08		91.5	1.84e-08	91.5	3.337e-08	91.5	5.242e-08		91.5	1.055e-08	91.5	1.165e-08	91.5	1.248e-08		91.5	2.34e-08	91.5	2.407e-08	91.5	2.345e-08		91.5	3.243e-07	91.5	2.663e-07	91.5	4.1e-07		91.5	3.337e-08	91.5	5.539e-08		91.5	1.165e-08	91.5	7.005e-08		91.5
91.6	2.043e-08	91.6	2.861e-08	91.6	3.338e-08	91.6	1.156e-08	91.6	2.399e-08		91.6	1.836e-08	91.6	3.338e-08	91.6	5.247e-08		91.6	1.049e-08	91.6	1.156e-08	91.6	1.249e-08		91.6	2.277e-08	91.6	2.399e-08	91.6	2.339e-08		91.6	3.21e-07	91.6	2.662e-07	91.6	4.089e-07		91.6	3.338e-08	91.6	5.536e-08		91.6	1.156e-08	91.6	7.005e-08		91.6
91.7	2.042e-08	91.7	2.855e-08	91.7	3.334e-08	91.7	1.162e-08	91.7	2.397e-08		91.7	1.835e-08	91.7	3.334e-08	91.7	5.239e-08		91.7	1.049e-08	91.7	1.162e-08	91.7	1.247e-08		91.7	2.315e-08	91.7	2.397e-08	91.7	2.334e-08		91.7	3.188e-07	91.7	2.661e-07	91.7	4.081e-07		91.7	3.334e-08	91.7	5.53e-08		91.7	1.162e-08	91.7	7.012e-08		91.7
91.8	2.045e-08	91.8	2.86e-08	91.8	3.333e-08	91.8	1.159e-08	91.8	2.414e-08		91.8	1.83e-08	91.8	3.333e-08	91.8	5.239e-08		91.8	1.038e-08	91.8	1.159e-08	91.8	1.248e-08		91.8	2.314e-08	91.8	2.414e-08	91.8	2.336e-08		91.8	3.188e-07	91.8	2.661e-07	91.8	4.071e-07		91.8	3.333e-08	91.8	5.54e-08		91.8	1.159e-08	91.8	7.013e-08		91.8
91.9	2.038e-08	91.9	2.859e-08	91.9	3.325e-08	91.9	1.165e-08	91.9	2.396e-08		91.9	1.83e-08	91.9	3.325e-08	91.9	5.236e-08		91.9	1.041e-08	91.9	1.165e-08	91.9	1.251e-08		91.9	2.327e-08	91.9	2.396e-08	91.9	2.333e-08		91.9	3.17e-07	91.9	2.661e-07	91.9	4.065e-07		91.9	3.325e-08	91.9	5.546e-08		91.9	1.165e-08	91.9	7.002e-08		91.9
92	2.047e-08	92	2.854e-08	92	3.331e-08	92	1.162e-08	92	2.4e-08		92	1.823e-08	92	3.331e-08	92	5.233e-08		92	1.043e-08	92	1.162e-08	92	1.246e-08		92	2.342e-08	92	2.4e-08	92	2.327e-08		92	3.149e-07	92	2.662e-07	92	4.056e-07		92	3.331e-08	92	5.526e-08		92	1.162e-08	92	7.002e-08		92
92.1	2.043e-08	92.1	2.86e-08	92.1	3.321e-08	92.1	1.159e-08	92.1	2.391e-08		92.1	1.823e-08	92.1	3.321e-08	92.1	5.233e-08		92.1	1.05e-08	92.1	1.159e-08	92.1	1.242e-08		92.1	2.355e-08	92.1	2.391e-08	92.1	2.333e-08		92.1	3.134e-07	92.1	2.661e-07	92.1	4.049e-07		92.1	3.321e-08	92.1	5.54e-08		92.1	1.159e-08	92.1	7.005e-08		92.1
92.2	2.044e-08	92.2	2.86e-08	92.2	3.328e-08	92.2	1.163e-08	92.2	2.384e-08		92.2	1.823e-08	92.2	3.328e-08	92.2	5.224e-08		92.2	1.044e-08	92.2	1.163e-08	92.2	1.248e-08		92.2	2.317e-08	92.2	2.384e-08	92.2	2.324e-08		92.2	3.123e-07	92.2	2.66e-07	92.2	4.043e-07		92.2	3.328e-08	92.2	5.537e-08		92.2	1.163e-08	92.2	7.011e-08		92.2
92.3	2.037e-08	92.3	2.859e-08	92.3	3.323e-08	92.3	1.156e-08	92.3	2.395e-08		92.3	1.815e-08	92.3	3.323e-08	92.3	5.227e-08		92.3	1.044e-08	92.3	1.156e-08	92.3	1.243e-08		92.3	2.355e-08	92.3	2.395e-08	92.3	2.328e-08		92.3	3.113e-07	92.3	2.661e-07	92.3	4.037e-07		92.3	3.323e-08	92.3	5.536e-08		92.3	1.156e-08	92.3	6.987e-08		92.3
92.4	2.048e-08	92.4	2.856e-08	92.4	3.316e-08	92.4	1.159e-08	92.4	2.395e-08		92.4	1.82e-08	92.4	3.316e-08	92.4	5.22e-08		92.4	1.042e-08	92.4	1.159e-08	92.4	1.243e-08		92.4	2.34e-08	92.4	2.395e-08	92.4	2.324e-08		92.4	3.106e-07	92.4	2.66e-07	92.4	4.031e-07		92.4	3.316e-08	92.4	5.525e-08		92.4	1.159e-08	92.4	6.992e-08		92.4
92.5	2.036e-08	92.5	2.856e-08	92.5	3.323e-08	92.5	1.161e-08	92.5	2.388e-08		92.5	1.823e-08	92.5	3.323e-08	92.5	5.219e-08		92.5	1.039e-08	92.5	1.161e-08	92.5	1.24e-08		92.5	2.329e-08	92.5	2.388e-08	92.5	2.321e-08		92.5	3.097e-07	92.5	2.66e-07	92.5	4.025e-07		92.5	3.323e-08	92.5	5.543e-08		92.5	1.161e-08	92.5	7.002e-08		92.5
92.6	2.047e-08	92.6	2.855e-08	92.6	3.329e-08	92.6	1.162e-08	92.6	2.392e-08		92.6	1.818e-08	92.6	3.329e-08	92.6	5.216e-08		92.6	1.034e-08	92.6	1.162e-08	92.6	1.249e-08		92.6	2.308e-08	92.6	2.392e-08	92.6	2.32e-08		92.6	3.089e-07	92.6	2.662e-07	92.6	4.019e-07		92.6	3.329e-08	92.6	5.539e-08		92.6	1.162e-08	92.6	6.994e-08		92.6
92.7	2.035e-08	92.7	2.855e-08	92.7	3.321e-08	92.7	1.158e-08	92.7	2.387e-08		92.7	1.815e-08	92.7	3.321e-08	92.7	5.216e-08		92.7	1.029e-08	92.7	1.158e-08	92.7	1.242e-08		92.7	2.36e-08	92.7	2.387e-08	92.7	2.329e-08		92.7	3.079e-07	92.7	2.66e-07	92.7	4.015e-07		92.7	3.321e-08	92.7	5.542e-08		92.7	1.158e-08	92.7	6.985e-08		92.7
92.8	2.035e-08	92.8	2.85e-08	92.8	3.321e-08	92.8	1.158e-08	92.8	2.39e-08		92.8	1.814e-08	92.8	3.321e-08	92.8	5.219e-08		92.8	1.023e-08	92.8	1.158e-08	92.8	1.246e-08		92.8	2.332e-08	92.8	2.39e-08	92.8	2.321e-08		92.8	3.077e-07	92.8	2.66e-07	92.8	4.008e-07		92.8	3.321e-08	92.8	5.536e-08		92.8	1.158e-08	92.8	6.991e-08		92.8
92.9	2.041e-08	92.9	2.852e-08	92.9	3.315e-08	92.9	1.158e-08	92.9	2.394e-08		92.9	1.815e-08	92.9	3.315e-08	92.9	5.208e-08		92.9	1.033e-08	92.9	1.158e-08	92.9	1.243e-08		92.9	2.346e-08	92.9	2.394e-08	92.9	2.326e-08		92.9	3.067e-07	92.9	2.659e-07	92.9	4.003e-07		92.9	3.315e-08	92.9	5.539e-08		92.9	1.158e-08	92.9	6.994e-08		92.9
93	2.033e-08	93	2.852e-08	93	3.324e-08	93	1.147e-08	93	2.396e-08		93	1.811e-08	93	3.324e-08	93	5.202e-08		93	1.038e-08	93	1.147e-08	93	1.243e-08		93	2.321e-08	93	2.396e-08	93	2.32e-08		93	3.058e-07	93	2.659e-07	93	3.999e-07		93	3.324e-08	93	5.532e-08		93	1.147e-08	93	6.993e-08		93
93.1	2.036e-08	93.1	2.853e-08	93.1	3.311e-08	93.1	1.152e-08	93.1	2.378e-08		93.1	1.814e-08	93.1	3.311e-08	93.1	5.2e-08		93.1	1.032e-08	93.1	1.152e-08	93.1	1.233e-08		93.1	2.335e-08	93.1	2.378e-08	93.1	2.326e-08		93.1	3.05e-07	93.1	2.658e-07	93.1	3.994e-07		93.1	3.311e-08	93.1	5.542e-08		93.1	1.152e-08	93.1	6.974e-08		93.1
93.2	2.029e-08	93.2	2.85e-08	93.2	3.313e-08	93.2	1.161e-08	93.2	2.386e-08		93.2	1.807e-08	93.2	3.313e-08	93.2	5.201e-08		93.2	1.028e-08	93.2	1.161e-08	93.2	1.238e-08		93.2	2.324e-08	93.2	2.386e-08	93.2	2.32e-08		93.2	3.042e-07	93.2	2.66e-07	93.2	3.989e-07		93.2	3.313e-08	93.2	5.535e-08		93.2	1.161e-08	93.2	6.983e-08		93.2
93.3	2.032e-08	93.3	2.852e-08	93.3	3.312e-08	93.3	1.154e-08	93.3	2.387e-08		93.3	1.813e-08	93.3	3.312e-08	93.3	5.195e-08		93.3	1.032e-08	93.3	1.154e-08	93.3	1.239e-08		93.3	2.327e-08	93.3	2.387e-08	93.3	2.316e-08		93.3	3.037e-07	93.3	2.658e-07	93.3	3.985e-07		93.3	3.312e-08	93.3	5.531e-08		93.3	1.154e-08	93.3	6.98e-08		93.3
93.4	2.028e-08	93.4	2.853e-08	93.4	3.313e-08	93.4	1.159e-08	93.4	2.374e-08		93.4	1.803e-08	93.4	3.313e-08	93.4	5.198e-08		93.4	1.04e-08	93.4	1.159e-08	93.4	1.237e-08		93.4	2.323e-08	93.4	2.374e-08	93.4	2.323e-08		93.4	3.03e-07	93.4	2.659e-07	93.4	3.982e-07		93.4	3.313e-08	93.4	5.528e-08		93.4	1.159e-08	93.4	6.978e-08		93.4
93.5	2.034e-08	93.5	2.85e-08	93.5	3.313e-08	93.5	1.157e-08	93.5	2.386e-08		93.5	1.804e-08	93.5	3.313e-08	93.5	5.201e-08		93.5	1.045e-08	93.5	1.157e-08	93.5	1.238e-08		93.5	2.315e-08	93.5	2.386e-08	93.5	2.314e-08		93.5	3.024e-07	93.5	2.659e-07	93.5	3.978e-07		93.5	3.313e-08	93.5	5.53e-08		93.5	1.157e-08	93.5	6.976e-08		93.5
93.6	2.033e-08	93.6	2.848e-08	93.6	3.303e-08	93.6	1.157e-08	93.6	2.379e-08		93.6	1.804e-08	93.6	3.303e-08	93.6	5.196e-08		93.6	1.047e-08	93.6	1.157e-08	93.6	1.237e-08		93.6	2.32e-08	93.6	2.379e-08	93.6	2.32e-08		93.6	3.018e-07	93.6	2.66e-07	93.6	3.973e-07		93.6	3.303e-08	93.6	5.533e-08		93.6	1.157e-08	93.6	6.964e-08		93.6
93.7	2.034e-08	93.7	2.848e-08	93.7	3.301e-08	93.7	1.16e-08	93.7	2.379e-08		93.7	1.798e-08	93.7	3.301e-08	93.7	5.193e-08		93.7	1.045e-08	93.7	1.16e-08	93.7	1.238e-08		93.7	2.313e-08	93.7	2.379e-08	93.7	2.319e-08		93.7	3.011e-07	93.7	2.659e-07	93.7	3.97e-07		93.7	3.301e-08	93.7	5.531e-08		93.7	1.16e-08	93.7	6.978e-08		93.7
93.8	2.033e-08	93.8	2.844e-08	93.8	3.301e-08	93.8	1.154e-08	93.8	2.373e-08		93.8	1.806e-08	93.8	3.301e-08	93.8	5.191e-08		93.8	1.044e-08	93.8	1.154e-08	93.8	1.239e-08		93.8	2.315e-08	93.8	2.373e-08	93.8	2.304e-08		93.8	3.004e-07	93.8	2.658e-07	93.8	3.967e-07		93.8	3.301e-08	93.8	5.537e-08		93.8	1.154e-08	93.8	6.975e-08		93.8
93.9	2.034e-08	93.9	2.845e-08	93.9	3.299e-08	93.9	1.15e-08	93.9	2.379e-08		93.9	1.803e-08	93.9	3.299e-08	93.9	5.179e-08		93.9	1.042e-08	93.9	1.15e-08	93.9	1.236e-08		93.9	2.315e-08	93.9	2.379e-08	93.9	2.31e-08		93.9	2.999e-07	93.9	2.658e-07	93.9	3.963e-07		93.9	3.299e-08	93.9	5.534e-08		93.9	1.15e-08	93.9	6.977e-08		93.9
94	2.027e-08	94	2.848e-08	94	3.304e-08	94	1.155e-08	94	2.385e-08		94	1.796e-08	94	3.304e-08	94	5.183e-08		94	1.033e-08	94	1.155e-08	94	1.226e-08		94	2.316e-08	94	2.385e-08	94	2.318e-08		94	2.994e-07	94	2.659e-07	94	3.96e-07		94	3.304e-08	94	5.522e-08		94	1.155e-08	94	6.986e-08		94
94.1	2.019e-08	94.1	2.848e-08	94.1	3.306e-08	94.1	1.157e-08	94.1	2.372e-08		94.1	1.794e-08	94.1	3.306e-08	94.1	5.182e-08		94.1	1.035e-08	94.1	1.157e-08	94.1	1.229e-08		94.1	2.312e-08	94.1	2.372e-08	94.1	2.308e-08		94.1	2.989e-07	94.1	2.659e-07	94.1	3.956e-07		94.1	3.306e-08	94.1	5.527e-08		94.1	1.157e-08	94.1	6.97e-08		94.1
94.2	2.014e-08	94.2	2.847e-08	94.2	3.299e-08	94.2	1.155e-08	94.2	2.371e-08		94.2	1.798e-08	94.2	3.299e-08	94.2	5.177e-08		94.2	1.047e-08	94.2	1.155e-08	94.2	1.23e-08		94.2	2.307e-08	94.2	2.371e-08	94.2	2.304e-08		94.2	2.983e-07	94.2	2.658e-07	94.2	3.955e-07		94.2	3.299e-08	94.2	5.531e-08		94.2	1.155e-08	94.2	6.97e-08		94.2
94.3	2.02e-08	94.3	2.847e-08	94.3	3.295e-08	94.3	1.151e-08	94.3	2.375e-08		94.3	1.794e-08	94.3	3.295e-08	94.3	5.17e-08		94.3	1.055e-08	94.3	1.151e-08	94.3	1.233e-08		94.3	2.302e-08	94.3	2.375e-08	94.3	2.305e-08		94.3	2.977e-07	94.3	2.658e-07	94.3	3.95e-07		94.3	3.295e-08	94.3	5.52e-08		94.3	1.151e-08	94.3	6.986e-08		94.3
94.4	2.023e-08	94.4	2.843e-08	94.4	3.302e-08	94.4	1.154e-08	94.4	2.37e-08		94.4	1.799e-08	94.4	3.302e-08	94.4	5.175e-08		94.4	1.051e-08	94.4	1.154e-08	94.4	1.227e-08		94.4	2.305e-08	94.4	2.37e-08	94.4	2.311e-08		94.4	2.97e-07	94.4	2.658e-07	94.4	3.947e-07		94.4	3.302e-08	94.4	5.525e-08		94.4	1.154e-08	94.4	6.958e-08		94.4
94.5	2.012e-08	94.5	2.845e-08	94.5	3.291e-08	94.5	1.156e-08	94.5	2.372e-08		94.5	1.797e-08	94.5	3.291e-08	94.5	5.167e-08		94.5	1.053e-08	94.5	1.156e-08	94.5	1.232e-08		94.5	2.311e-08	94.5	2.372e-08	94.5	2.303e-08		94.5	2.966e-07	94.5	2.658e-07	94.5	3.943e-07		94.5	3.291e-08	94.5	5.524e-08		94.5	1.156e-08	94.5	6.976e-08		94.5
94.6	2.023e-08	94.6	2.844e-08	94.6	3.293e-08	94.6	1.151e-08	94.6	2.37e-08		94.6	1.79e-08	94.6	3.293e-08	94.6	5.164e-08		94.6	1.051e-08	94.6	1.151e-08	94.6	1.225e-08		94.6	2.305e-08	94.6	2.37e-08	94.6	2.302e-08		94.6	2.96e-07	94.6	2.656e-07	94.6	3.941e-07		94.6	3.293e-08	94.6	5.531e-08		94.6	1.151e-08	94.6	6.966e-08		94.6
94.7	2.015e-08	94.7	2.846e-08	94.7	3.296e-08	94.7	1.153e-08	94.7	2.363e-08		94.7	1.791e-08	94.7	3.296e-08	94.7	5.168e-08		94.7	1.046e-08	94.7	1.153e-08	94.7	1.227e-08		94.7	2.306e-08	94.7	2.363e-08	94.7	2.301e-08		94.7	2.954e-07	94.7	2.657e-07	94.7	3.938e-07		94.7	3.296e-08	94.7	5.531e-08		94.7	1.153e-08	94.7	6.968e-08		94.7
94.8	2.018e-08	94.8	2.843e-08	94.8	3.285e-08	94.8	1.155e-08	94.8	2.362e-08		94.8	1.795e-08	94.8	3.285e-08	94.8	5.161e-08		94.8	1.048e-08	94.8	1.155e-08	94.8	1.23e-08		94.8	2.302e-08	94.8	2.362e-08	94.8	2.294e-08		94.8	2.949e-07	94.8	2.657e-07	94.8	3.936e-07		94.8	3.285e-08	94.8	5.531e-08		94.8	1.155e-08	94.8	6.964e-08		94.8
94.9	2.016e-08	94.9	2.838e-08	94.9	3.279e-08	94.9	1.148e-08	94.9	2.366e-08		94.9	1.792e-08	94.9	3.279e-08	94.9	5.16e-08		94.9	1.045e-08	94.9	1.148e-08	94.9	1.227e-08		94.9	2.302e-08	94.9	2.366e-08	94.9	2.3e-08		94.9	2.945e-07	94.9	2.657e-07	94.9	3.933e-07		94.9	3.279e-08	94.9	5.524e-08		94.9	1.148e-08	94.9	6.961e-08		94.9
95	2.014e-08	95	2.841e-08	95	3.292e-08	95	1.149e-08	95	2.362e-08		95	1.784e-08	95	3.292e-08	95	5.162e-08		95	1.044e-08	95	1.149e-08	95	1.229e-08		95	2.294e-08	95	2.362e-08	95	2.297e-08		95	2.938e-07	95	2.656e-07	95	3.931e-07		95	3.292e-08	95	5.516e-08		95	1.149e-08	95	6.984e-08		95
95.1	2.018e-08	95.1	2.844e-08	95.1	3.286e-08	95.1	1.156e-08	95.1	2.361e-08		95.1	1.781e-08	95.1	3.286e-08	95.1	5.153e-08		95.1	1.05e-08	95.1	1.156e-08	95.1	1.233e-08		95.1	2.293e-08	95.1	2.361e-08	95.1	2.298e-08		95.1	2.935e-07	95.1	2.656e-07	95.1	3.927e-07		95.1	3.286e-08	95.1	5.519e-08		95.1	1.156e-08	95.1	6.967e-08		95.1
95.2	2.01e-08	95.2	2.838e-08	95.2	3.28e-08	95.2	1.158e-08	95.2	2.37e-08		95.2	1.784e-08	95.2	3.28e-08	95.2	5.157e-08		95.2	1.037e-08	95.2	1.158e-08	95.2	1.228e-08		95.2	2.308e-08	95.2	2.37e-08	95.2	2.294e-08		95.2	2.931e-07	95.2	2.656e-07	95.2	3.924e-07		95.2	3.28e-08	95.2	5.519e-08		95.2	1.158e-08	95.2	6.966e-08		95.2
95.3	2.016e-08	95.3	2.838e-08	95.3	3.278e-08	95.3	1.154e-08	95.3	2.357e-08		95.3	1.784e-08	95.3	3.278e-08	95.3	5.152e-08		95.3	1.035e-08	95.3	1.154e-08	95.3	1.225e-08		95.3	2.296e-08	95.3	2.357e-08	95.3	2.297e-08		95.3	2.926e-07	95.3	2.655e-07	95.3	3.923e-07		95.3	3.278e-08	95.3	5.52e-08		95.3	1.154e-08	95.3	6.967e-08		95.3
95.4	2.003e-08	95.4	2.839e-08	95.4	3.283e-08	95.4	1.153e-08	95.4	2.364e-08		95.4	1.786e-08	95.4	3.283e-08	95.4	5.147e-08		95.4	1.036e-08	95.4	1.153e-08	95.4	1.225e-08		95.4	2.292e-08	95.4	2.364e-08	95.4	2.296e-08		95.4	2.923e-07	95.4	2.655e-07	95.4	3.92e-07		95.4	3.283e-08	95.4	5.515e-08		95.4	1.153e-08	95.4	6.945e-08		95.4
95.5	2.01e-08	95.5	2.841e-08	95.5	3.28e-08	95.5	1.152e-08	95.5	2.368e-08		95.5	1.788e-08	95.5	3.28e-08	95.5	5.146e-08		95.5	1.037e-08	95.5	1.152e-08	95.5	1.231e-08		95.5	2.29e-08	95.5	2.368e-08	95.5	2.3e-08		95.5	2.92e-07	95.5	2.655e-07	95.5	3.918e-07		95.5	3.28e-08	95.5	5.511e-08		95.5	1.152e-08	95.5	6.958e-08		95.5
95.6	2.01e-08	95.6	2.834e-08	95.6	3.277e-08	95.6	1.152e-08	95.6	2.36e-08		95.6	1.794e-08	95.6	3.277e-08	95.6	5.141e-08		95.6	1.032e-08	95.6	1.152e-08	95.6	1.223e-08		95.6	2.289e-08	95.6	2.36e-08	95.6	2.289e-08		95.6	2.915e-07	95.6	2.654e-07	95.6	3.915e-07		95.6	3.277e-08	95.6	5.52e-08		95.6	1.152e-08	95.6	6.97e-08		95.6
95.7	2.016e-08	95.7	2.836e-08	95.7	3.273e-08	95.7	1.151e-08	95.7	2.366e-08		95.7	1.792e-08	95.7	3.273e-08	95.7	5.134e-08		95.7	1.037e-08	95.7	1.151e-08	95.7	1.224e-08		95.7	2.296e-08	95.7	2.366e-08	95.7	2.283e-08		95.7	2.912e-07	95.7	2.654e-07	95.7	3.912e-07		95.7	3.273e-08	95.7	5.515e-08		95.7	1.151e-08	95.7	6.952e-08		95.7
95.8	2.014e-08	95.8	2.834e-08	95.8	3.273e-08	95.8	1.146e-08	95.8	2.352e-08		95.8	1.786e-08	95.8	3.273e-08	95.8	5.136e-08		95.8	1.036e-08	95.8	1.146e-08	95.8	1.224e-08		95.8	2.291e-08	95.8	2.352e-08	95.8	2.299e-08		95.8	2.907e-07	95.8	2.653e-07	95.8	3.91e-07		95.8	3.273e-08	95.8	5.512e-08		95.8	1.146e-08	95.8	6.947e-08		95.8
95.9	2.008e-08	95.9	2.835e-08	95.9	3.272e-08	95.9	1.148e-08	95.9	2.353e-08		95.9	1.798e-08	95.9	3.272e-08	95.9	5.132e-08		95.9	1.033e-08	95.9	1.148e-08	95.9	1.223e-08		95.9	2.293e-08	95.9	2.353e-08	95.9	2.284e-08		95.9	2.903e-07	95.9	2.653e-07	95.9	3.906e-07		95.9	3.272e-08	95.9	5.518e-08		95.9	1.148e-08	95.9	6.957e-08		95.9
96	2.015e-08	96	2.834e-08	96	3.277e-08	96	1.155e-08	96	2.355e-08		96	1.79e-08	96	3.277e-08	96	5.131e-08		96	1.036e-08	96	1.155e-08	96	1.225e-08		96	2.289e-08	96	2.355e-08	96	2.294e-08		96	2.9e-07	96	2.653e-07	96	3.905e-07		96	3.277e-08	96	5.518e-08		96	1.155e-08	96	6.953e-08		96
96.1	2.005e-08	96.1	2.838e-08	96.1	3.276e-08	96.1	1.147e-08	96.1	2.361e-08		96.1	1.796e-08	96.1	3.276e-08	96.1	5.12e-08		96.1	1.041e-08	96.1	1.147e-08	96.1	1.227e-08		96.1	2.289e-08	96.1	2.361e-08	96.1	2.282e-08		96.1	2.896e-07	96.1	2.652e-07	96.1	3.904e-07		96.1	3.276e-08	96.1	5.508e-08		96.1	1.147e-08	96.1	6.954e-08		96.1
96.2	2.005e-08	96.2	2.829e-08	96.2	3.273e-08	96.2	1.152e-08	96.2	2.349e-08		96.2	1.788e-08	96.2	3.273e-08	96.2	5.125e-08		96.2	1.036e-08	96.2	1.152e-08	96.2	1.221e-08		96.2	2.288e-08	96.2	2.349e-08	96.2	2.285e-08		96.2	2.89e-07	96.2	2.653e-07	96.2	3.901e-07		96.2	3.273e-08	96.2	5.504e-08		96.2	1.152e-08	96.2	6.951e-08		96.2
96.3	2.012e-08	96.3	2.833e-08	96.3	3.273e-08	96.3	1.149e-08	96.3	2.355e-08		96.3	1.781e-08	96.3	3.273e-08	96.3	5.125e-08		96.3	1.036e-08	96.3	1.149e-08	96.3	1.224e-08		96.3	2.286e-08	96.3	2.355e-08	96.3	2.287e-08		96.3	2.887e-07	96.3	2.653e-07	96.3	3.898e-07		96.3	3.273e-08	96.3	5.509e-08		96.3	1.149e-08	96.3	6.952e-08		96.3
96.4	2.004e-08	96.4	2.835e-08	96.4	3.274e-08	96.4	1.149e-08	96.4	2.356e-08		96.4	1.779e-08	96.4	3.274e-08	96.4	5.118e-08		96.4	1.038e-08	96.4	1.149e-08	96.4	1.216e-08		96.4	2.293e-08	96.4	2.356e-08	96.4	2.283e-08		96.4	2.886e-07	96.4	2.653e-07	96.4	3.897e-07		96.4	3.274e-08	96.4	5.499e-08		96.4	1.149e-08	96.4	6.943e-08		96.4
96.5	2.019e-08	96.5	2.832e-08	96.5	3.272e-08	96.5	1.152e-08	96.5	2.353e-08		96.5	1.786e-08	96.5	3.272e-08	96.5	5.116e-08		96.5	1.035e-08	96.5	1.152e-08	96.5	1.22e-08		96.5	2.289e-08	96.5	2.353e-08	96.5	2.285e-08		96.5	2.88e-07	96.5	2.649e-07	96.5	3.893e-07		96.5	3.272e-08	96.5	5.511e-08		96.5	1.152e-08	96.5	6.95e-08		96.5
96.6	2.008e-08	96.6	2.836e-08	96.6	3.271e-08	96.6	1.15e-08	96.6	2.347e-08		96.6	1.777e-08	96.6	3.271e-08	96.6	5.118e-08		96.6	1.039e-08	96.6	1.15e-08	96.6	1.214e-08		96.6	2.285e-08	96.6	2.347e-08	96.6	2.29e-08		96.6	2.877e-07	96.6	2.65e-07	96.6	3.893e-07		96.6	3.271e-08	96.6	5.507e-08		96.6	1.15e-08	96.6	6.939e-08		96.6
96.7	2e-08	96.7	2.835e-08	96.7	3.272e-08	96.7	1.145e-08	96.7	2.345e-08		96.7	1.775e-08	96.7	3.272e-08	96.7	5.115e-08		96.7	1.042e-08	96.7	1.145e-08	96.7	1.222e-08		96.7	2.281e-08	96.7	2.345e-08	96.7	2.275e-08		96.7	2.873e-07	96.7	2.651e-07	96.7	3.89e-07		96.7	3.272e-08	96.7	5.501e-08		96.7	1.145e-08	96.7	6.941e-08		96.7
96.8	2.003e-08	96.8	2.834e-08	96.8	3.261e-08	96.8	1.15e-08	96.8	2.348e-08		96.8	1.779e-08	96.8	3.261e-08	96.8	5.113e-08		96.8	1.044e-08	96.8	1.15e-08	96.8	1.222e-08		96.8	2.287e-08	96.8	2.348e-08	96.8	2.265e-08		96.8	2.868e-07	96.8	2.65e-07	96.8	3.888e-07		96.8	3.261e-08	96.8	5.506e-08		96.8	1.15e-08	96.8	6.934e-08		96.8
96.9	2.003e-08	96.9	2.84e-08	96.9	3.264e-08	96.9	1.143e-08	96.9	2.362e-08		96.9	1.773e-08	96.9	3.264e-08	96.9	5.112e-08		96.9	1.039e-08	96.9	1.143e-08	96.9	1.221e-08		96.9	2.293e-08	96.9	2.362e-08	96.9	2.284e-08		96.9	2.867e-07	96.9	2.65e-07	96.9	3.886e-07		96.9	3.264e-08	96.9	5.508e-08		96.9	1.143e-08	96.9	6.936e-08		96.9
97	2e-08	97	2.837e-08	97	3.262e-08	97	1.145e-08	97	2.354e-08		97	1.773e-08	97	3.262e-08	97	5.116e-08		97	1.041e-08	97	1.145e-08	97	1.224e-08		97	2.278e-08	97	2.354e-08	97	2.278e-08		97	2.864e-07	97	2.649e-07	97	3.884e-07		97	3.262e-08	97	5.498e-08		97	1.145e-08	97	6.936e-08		97
97.1	2.009e-08	97.1	2.837e-08	97.1	3.26e-08	97.1	1.14e-08	97.1	2.348e-08		97.1	1.771e-08	97.1	3.26e-08	97.1	5.112e-08		97.1	1.037e-08	97.1	1.14e-08	97.1	1.222e-08		97.1	2.283e-08	97.1	2.348e-08	97.1	2.275e-08		97.1	2.86e-07	97.1	2.65e-07	97.1	3.882e-07		97.1	3.26e-08	97.1	5.503e-08		97.1	1.14e-08	97.1	6.931e-08		97.1
97.2	2.003e-08	97.2	2.841e-08	97.2	3.258e-08	97.2	1.147e-08	97.2	2.341e-08		97.2	1.762e-08	97.2	3.258e-08	97.2	5.106e-08		97.2	1.037e-08	97.2	1.147e-08	97.2	1.222e-08		97.2	2.286e-08	97.2	2.341e-08	97.2	2.276e-08		97.2	2.858e-07	97.2	2.65e-07	97.2	3.881e-07		97.2	3.258e-08	97.2	5.497e-08		97.2	1.147e-08	97.2	6.938e-08		97.2
97.3	1.998e-08	97.3	2.843e-08	97.3	3.259e-08	97.3	1.144e-08	97.3	2.35e-08		97.3	1.771e-08	97.3	3.259e-08	97.3	5.109e-08		97.3	1.041e-08	97.3	1.144e-08	97.3	1.21e-08		97.3	2.273e-08	97.3	2.35e-08	97.3	2.277e-08		97.3	2.855e-07	97.3	2.631e-07	97.3	3.878e-07		97.3	3.259e-08	97.3	5.495e-08		97.3	1.144e-08	97.3	6.927e-08		97.3
97.4	2.003e-08	97.4	2.836e-08	97.4	3.259e-08	97.4	1.146e-08	97.4	2.341e-08		97.4	1.769e-08	97.4	3.259e-08	97.4	5.112e-08		97.4	1.043e-08	97.4	1.146e-08	97.4	1.219e-08		97.4	2.288e-08	97.4	2.341e-08	97.4	2.275e-08		97.4	2.852e-07	97.4	2.576e-07	97.4	3.878e-07		97.4	3.259e-08	97.4	5.498e-08		97.4	1.146e-08	97.4	6.933e-08		97.4
97.5	2.003e-08	97.5	2.838e-08	97.5	3.259e-08	97.5	1.143e-08	97.5	2.344e-08		97.5	1.769e-08	97.5	3.259e-08	97.5	5.101e-08		97.5	1.038e-08	97.5	1.143e-08	97.5	1.21e-08		97.5	2.276e-08	97.5	2.344e-08	97.5	2.271e-08		97.5	2.849e-07	97.5	2.553e-07	97.5	3.877e-07		97.5	3.259e-08	97.5	5.497e-08		97.5	1.143e-08	97.5	6.937e-08		97.5
97.6	1.993e-08	97.6	2.835e-08	97.6	3.253e-08	97.6	1.144e-08	97.6	2.347e-08		97.6	1.773e-08	97.6	3.253e-08	97.6	5.099e-08		97.6	1.039e-08	97.6	1.144e-08	97.6	1.218e-08		97.6	2.294e-08	97.6	2.347e-08	97.6	2.278e-08		97.6	2.844e-07	97.6	2.537e-07	97.6	3.875e-07		97.6	3.253e-08	97.6	5.498e-08		97.6	1.144e-08	97.6	6.914e-08		97.6
97.7	2e-08	97.7	2.835e-08	97.7	3.25e-08	97.7	1.143e-08	97.7	2.336e-08		97.7	1.768e-08	97.7	3.25e-08	97.7	5.085e-08		97.7	1.031e-08	97.7	1.143e-08	97.7	1.22e-08		97.7	2.28e-08	97.7	2.336e-08	97.7	2.27e-08		97.7	2.842e-07	97.7	2.524e-07	97.7	3.874e-07		97.7	3.25e-08	97.7	5.483e-08		97.7	1.143e-08	97.7	6.919e-08		97.7
97.8	2.001e-08	97.8	2.839e-08	97.8	3.254e-08	97.8	1.14e-08	97.8	2.35e-08		97.8	1.768e-08	97.8	3.254e-08	97.8	5.101e-08		97.8	1.038e-08	97.8	1.14e-08	97.8	1.218e-08		97.8	2.29e-08	97.8	2.35e-08	97.8	2.27e-08		97.8	2.838e-07	97.8	2.511e-07	97.8	3.872e-07		97.8	3.254e-08	97.8	5.487e-08		97.8	1.14e-08	97.8	6.925e-08		97.8
97.9	1.992e-08	97.9	2.835e-08	97.9	3.252e-08	97.9	1.144e-08	97.9	2.332e-08		97.9	1.769e-08	97.9	3.252e-08	97.9	5.087e-08		97.9	1.033e-08	97.9	1.144e-08	97.9	1.219e-08		97.9	2.282e-08	97.9	2.332e-08	97.9	2.272e-08		97.9	2.835e-07	97.9	2.503e-07	97.9	3.869e-07		97.9	3.252e-08	97.9	5.494e-08		97.9	1.144e-08	97.9	6.915e-08		97.9
98	1.992e-08	98	2.839e-08	98	3.254e-08	98	1.142e-08	98	2.339e-08		98	1.762e-08	98	3.254e-08	98	5.102e-08		98	1.034e-08	98	1.142e-08	98	1.215e-08		98	2.275e-08	98	2.339e-08	98	2.27e-08		98	2.831e-07	98	2.493e-07	98	3.868e-07		98	3.254e-08	98	5.487e-08		98	1.142e-08	98	6.92e-08		98
98.1	2.002e-08	98.1	2.843e-08	98.1	3.254e-08	98.1	1.144e-08	98.1	2.332e-08		98.1	1.762e-08	98.1	3.254e-08	98.1	5.091e-08		98.1	1.03e-08	98.1	1.144e-08	98.1	1.222e-08		98.1	2.287e-08	98.1	2.332e-08	98.1	2.264e-08		98.1	2.83e-07	98.1	2.486e-07	98.1	3.866e-07		98.1	3.254e-08	98.1	5.483e-08		98.1	1.144e-08	98.1	6.912e-08		98.1
98.2	1.995e-08	98.2	2.848e-08	98.2	3.248e-08	98.2	1.146e-08	98.2	2.335e-08		98.2	1.755e-08	98.2	3.248e-08	98.2	5.084e-08		98.2	1.029e-08	98.2	1.146e-08	98.2	1.219e-08		98.2	2.264e-08	98.2	2.335e-08	98.2	2.262e-08		98.2	2.826e-07	98.2	2.478e-07	98.2	3.865e-07		98.2	3.248e-08	98.2	5.488e-08		98.2	1.146e-08	98.2	6.923e-08		98.2
98.3	1.997e-08	98.3	2.842e-08	98.3	3.251e-08	98.3	1.139e-08	98.3	2.331e-08		98.3	1.752e-08	98.3	3.251e-08	98.3	5.099e-08		98.3	1.024e-08	98.3	1.139e-08	98.3	1.218e-08		98.3	2.278e-08	98.3	2.331e-08	98.3	2.268e-08		98.3	2.823e-07	98.3	2.472e-07	98.3	3.863e-07		98.3	3.251e-08	98.3	5.486e-08		98.3	1.139e-08	98.3	6.914e-08		98.3
98.4	1.994e-08	98.4	2.843e-08	98.4	3.249e-08	98.4	1.142e-08	98.4	2.332e-08		98.4	1.759e-08	98.4	3.249e-08	98.4	5.09e-08		98.4	1.026e-08	98.4	1.142e-08	98.4	1.213e-08		98.4	2.271e-08	98.4	2.332e-08	98.4	2.266e-08		98.4	2.821e-07	98.4	2.465e-07	98.4	3.863e-07		98.4	3.249e-08	98.4	5.488e-08		98.4	1.142e-08	98.4	6.902e-08		98.4
98.5	1.988e-08	98.5	2.848e-08	98.5	3.248e-08	98.5	1.141e-08	98.5	2.332e-08		98.5	1.757e-08	98.5	3.248e-08	98.5	5.081e-08		98.5	1.02e-08	98.5	1.141e-08	98.5	1.212e-08		98.5	2.276e-08	98.5	2.332e-08	98.5	2.259e-08		98.5	2.819e-07	98.5	2.459e-07	98.5	3.86e-07		98.5	3.248e-08	98.5	5.488e-08		98.5	1.141e-08	98.5	6.913e-08		98.5
98.6	1.995e-08	98.6	2.845e-08	98.6	3.239e-08	98.6	1.146e-08	98.6	2.337e-08		98.6	1.753e-08	98.6	3.239e-08	98.6	5.085e-08		98.6	1.021e-08	98.6	1.146e-08	98.6	1.219e-08		98.6	2.244e-08	98.6	2.337e-08	98.6	2.259e-08		98.6	2.816e-07	98.6	2.455e-07	98.6	3.858e-07		98.6	3.239e-08	98.6	5.497e-08		98.6	1.146e-08	98.6	6.913e-08		98.6
98.7	1.978e-08	98.7	2.843e-08	98.7	3.24e-08	98.7	1.141e-08	98.7	2.336e-08		98.7	1.747e-08	98.7	3.24e-08	98.7	5.085e-08		98.7	1.019e-08	98.7	1.141e-08	98.7	1.213e-08		98.7	2.283e-08	98.7	2.336e-08	98.7	2.263e-08		98.7	2.812e-07	98.7	2.45e-07	98.7	3.857e-07		98.7	3.24e-08	98.7	5.488e-08		98.7	1.141e-08	98.7	6.921e-08		98.7
98.8	1.99e-08	98.8	2.842e-08	98.8	3.238e-08	98.8	1.158e-08	98.8	2.333e-08		98.8	1.752e-08	98.8	3.238e-08	98.8	5.075e-08		98.8	1.016e-08	98.8	1.158e-08	98.8	1.208e-08		98.8	2.277e-08	98.8	2.333e-08	98.8	2.264e-08		98.8	2.81e-07	98.8	2.446e-07	98.8	3.856e-07		98.8	3.238e-08	98.8	5.488e-08		98.8	1.158e-08	98.8	6.898e-08		98.8
98.9	1.998e-08	98.9	2.839e-08	98.9	3.239e-08	98.9	1.139e-08	98.9	2.334e-08		98.9	1.749e-08	98.9	3.239e-08	98.9	5.082e-08		98.9	1.018e-08	98.9	1.139e-08	98.9	1.213e-08		98.9	2.269e-08	98.9	2.334e-08	98.9	2.265e-08		98.9	2.808e-07	98.9	2.443e-07	98.9	3.854e-07		98.9	3.239e-08	98.9	5.492e-08		98.9	1.139e-08	98.9	6.909e-08		98.9
99	1.985e-08	99	2.837e-08	99	3.237e-08	99	1.141e-08	99	2.321e-08		99	1.749e-08	99	3.237e-08	99	5.076e-08		99	1.026e-08	99	1.141e-08	99	1.214e-08		99	2.268e-08	99	2.321e-08	99	2.256e-08		99	2.803e-07	99	2.439e-07	99	3.853e-07		99	3.237e-08	99	5.49e-08		99	1.141e-08	99	6.906e-08		99
99.1	1.996e-08	99.1	2.844e-08	99.1	3.236e-08	99.1	1.146e-08	99.1	2.331e-08		99.1	1.755e-08	99.1	3.236e-08	99.1	5.061e-08		99.1	1.018e-08	99.1	1.146e-08	99.1	1.204e-08		99.1	2.264e-08	99.1	2.331e-08	99.1	2.256e-08		99.1	2.801e-07	99.1	2.435e-07	99.1	3.851e-07		99.1	3.236e-08	99.1	5.483e-08		99.1	1.146e-08	99.1	6.915e-08		99.1
99.2	1.99e-08	99.2	2.84e-08	99.2	3.233e-08	99.2	1.14e-08	99.2	2.323e-08		99.2	1.748e-08	99.2	3.233e-08	99.2	5.065e-08		99.2	1.015e-08	99.2	1.14e-08	99.2	1.211e-08		99.2	2.267e-08	99.2	2.323e-08	99.2	2.258e-08		99.2	2.798e-07	99.2	2.431e-07	99.2	3.85e-07		99.2	3.233e-08	99.2	5.48e-08		99.2	1.14e-08	99.2	6.906e-08		99.2
99.3	1.988e-08	99.3	2.838e-08	99.3	3.237e-08	99.3	1.145e-08	99.3	2.33e-08		99.3	1.745e-08	99.3	3.237e-08	99.3	5.058e-08		99.3	1.011e-08	99.3	1.145e-08	99.3	1.213e-08		99.3	2.262e-08	99.3	2.33e-08	99.3	2.252e-08		99.3	2.796e-07	99.3	2.427e-07	99.3	3.849e-07		99.3	3.237e-08	99.3	5.482e-08		99.3	1.145e-08	99.3	6.897e-08		99.3
99.4	1.986e-08	99.4	2.837e-08	99.4	3.237e-08	99.4	1.145e-08	99.4	2.324e-08		99.4	1.749e-08	99.4	3.237e-08	99.4	5.053e-08		99.4	1.02e-08	99.4	1.145e-08	99.4	1.21e-08		99.4	2.261e-08	99.4	2.324e-08	99.4	2.241e-08		99.4	2.793e-07	99.4	2.424e-07	99.4	3.847e-07		99.4	3.237e-08	99.4	5.47e-08		99.4	1.145e-08	99.4	6.911e-08		99.4
99.5	1.988e-08	99.5	2.834e-08	99.5	3.236e-08	99.5	1.14e-08	99.5	2.316e-08		99.5	1.746e-08	99.5	3.236e-08	99.5	5.057e-08		99.5	1.014e-08	99.5	1.14e-08	99.5	1.213e-08		99.5	2.258e-08	99.5	2.316e-08	99.5	2.25e-08		99.5	2.79e-07	99.5	2.421e-07	99.5	3.845e-07		99.5	3.236e-08	99.5	5.475e-08		99.5	1.14e-08	99.5	6.901e-08		99.5
99.6	1.986e-08	99.6	2.849e-08	99.6	3.229e-08	99.6	1.149e-08	99.6	2.318e-08		99.6	1.752e-08	99.6	3.229e-08	99.6	5.055e-08		99.6	1.01e-08	99.6	1.149e-08	99.6	1.202e-08		99.6	2.264e-08	99.6	2.318e-08	99.6	2.254e-08		99.6	2.788e-07	99.6	2.418e-07	99.6	3.843e-07		99.6	3.229e-08	99.6	5.474e-08		99.6	1.149e-08	99.6	6.896e-08		99.6
99.7	1.978e-08	99.7	2.843e-08	99.7	3.226e-08	99.7	1.138e-08	99.7	2.324e-08		99.7	1.748e-08	99.7	3.226e-08	99.7	5.044e-08		99.7	1.013e-08	99.7	1.138e-08	99.7	1.207e-08		99.7	2.263e-08	99.7	2.324e-08	99.7	2.257e-08		99.7	2.785e-07	99.7	2.414e-07	99.7	3.842e-07		99.7	3.226e-08	99.7	5.473e-08		99.7	1.138e-08	99.7	6.9e-08		99.7
99.8	1.988e-08	99.8	2.843e-08	99.8	3.235e-08	99.8	1.142e-08	99.8	2.323e-08		99.8	1.747e-08	99.8	3.235e-08	99.8	5.045e-08		99.8	1.012e-08	99.8	1.142e-08	99.8	1.211e-08		99.8	2.252e-08	99.8	2.323e-08	99.8	2.246e-08		99.8	2.782e-07	99.8	2.411e-07	99.8	3.841e-07		99.8	3.235e-08	99.8	5.479e-08		99.8	1.142e-08	99.8	6.904e-08		99.8
99.9	1.985e-08	99.9	2.842e-08	99.9	3.223e-08	99.9	1.135e-08	99.9	2.316e-08		99.9	1.741e-08	99.9	3.223e-08	99.9	5.047e-08		99.9	1.01e-08	99.9	1.135e-08	99.9	1.212e-08		99.9	2.251e-08	99.9	2.316e-08	99.9	2.253e-08		99.9	2.781e-07	99.9	2.408e-07	99.9	3.838e-07		99.9	3.223e-08	99.9	5.456e-08		99.9	1.135e-08	99.9	6.898e-08		99.9
100	1.984e-08	100	2.841e-08	100	3.226e-08	100	1.142e-08	100	2.321e-08		100	1.744e-08	100	3.226e-08	100	5.042e-08		100	1.009e-08	100	1.142e-08	100	1.21e-08		100	2.256e-08	100	2.321e-08	100	2.253e-08		100	2.778e-07	100	2.405e-07	100	3.839e-07		100	3.226e-08	100	5.474e-08		100	1.142e-08	100	6.889e-08		100
100.1	1.987e-08	100.1	2.84e-08	100.1	3.227e-08	100.1	1.152e-08	100.1	2.322e-08		100.1	1.745e-08	100.1	3.227e-08	100.1	5.037e-08		100.1	1.005e-08	100.1	1.152e-08	100.1	1.209e-08		100.1	2.26e-08	100.1	2.322e-08	100.1	2.234e-08		100.1	2.777e-07	100.1	2.401e-07	100.1	3.838e-07		100.1	3.227e-08	100.1	5.468e-08		100.1	1.152e-08	100.1	6.889e-08		100.1
100.2	1.986e-08	100.2	2.833e-08	100.2	3.223e-08	100.2	1.136e-08	100.2	2.328e-08		100.2	1.745e-08	100.2	3.223e-08	100.2	5.044e-08		100.2	1.006e-08	100.2	1.136e-08	100.2	1.205e-08		100.2	2.257e-08	100.2	2.328e-08	100.2	2.251e-08		100.2	2.775e-07	100.2	2.4e-07	100.2	3.836e-07		100.2	3.223e-08	100.2	5.464e-08		100.2	1.136e-08	100.2	6.894e-08		100.2
100.3	1.98e-08	100.3	2.831e-08	100.3	3.221e-08	100.3	1.143e-08	100.3	2.321e-08		100.3	1.738e-08	100.3	3.221e-08	100.3	5.036e-08		100.3	1.015e-08	100.3	1.143e-08	100.3	1.206e-08		100.3	2.249e-08	100.3	2.321e-08	100.3	2.25e-08		100.3	2.772e-07	100.3	2.397e-07	100.3	3.835e-07		100.3	3.221e-08	100.3	5.46e-08		100.3	1.143e-08	100.3	6.895e-08		100.3
100.4	1.98e-08	100.4	2.835e-08	100.4	3.225e-08	100.4	1.141e-08	100.4	2.319e-08		100.4	1.736e-08	100.4	3.225e-08	100.4	5.039e-08		100.4	1.009e-08	100.4	1.141e-08	100.4	1.208e-08		100.4	2.259e-08	100.4	2.319e-08	100.4	2.25e-08		100.4	2.769e-07	100.4	2.394e-07	100.4	3.834e-07		100.4	3.225e-08	100.4	5.466e-08		100.4	1.141e-08	100.4	6.892e-08		100.4
100.5	1.975e-08	100.5	2.828e-08	100.5	3.22e-08	100.5	1.143e-08	100.5	2.314e-08		100.5	1.736e-08	100.5	3.22e-08	100.5	5.029e-08		100.5	1.007e-08	100.5	1.143e-08	100.5	1.21e-08		100.5	2.251e-08	100.5	2.314e-08	100.5	2.246e-08		100.5	2.766e-07	100.5	2.39e-07	100.5	3.832e-07		100.5	3.22e-08	100.5	5.458e-08		100.5	1.143e-08	100.5	6.888e-08		100.5
100.6	1.98e-08	100.6	2.825e-08	100.6	3.215e-08	100.6	1.136e-08	100.6	2.319e-08		100.6	1.737e-08	100.6	3.215e-08	100.6	5.026e-08		100.6	9.99e-09	100.6	1.136e-08	100.6	1.205e-08		100.6	2.247e-08	100.6	2.319e-08	100.6	2.25e-08		100.6	2.765e-07	100.6	2.388e-07	100.6	3.831e-07		100.6	3.215e-08	100.6	5.456e-08		100.6	1.136e-08	100.6	6.897e-08		100.6
100.7	1.984e-08	100.7	2.826e-08	100.7	3.223e-08	100.7	1.142e-08	100.7	2.309e-08		100.7	1.733e-08	100.7	3.223e-08	100.7	5.021e-08		100.7	1.002e-08	100.7	1.142e-08	100.7	1.211e-08		100.7	2.257e-08	100.7	2.309e-08	100.7	2.25e-08		100.7	2.762e-07	100.7	2.384e-07	100.7	3.831e-07		100.7	3.223e-08	100.7	5.451e-08		100.7	1.142e-08	100.7	6.884e-08		100.7
100.8	1.977e-08	100.8	2.821e-08	100.8	3.213e-08	100.8	1.131e-08	100.8	2.318e-08		100.8	1.728e-08	100.8	3.213e-08	100.8	5.021e-08		100.8	9.988e-09	100.8	1.131e-08	100.8	1.206e-08		100.8	2.252e-08	100.8	2.318e-08	100.8	2.245e-08		100.8	2.76e-07	100.8	2.384e-07	100.8	3.828e-07		100.8	3.213e-08	100.8	5.456e-08		100.8	1.131e-08	100.8	6.886e-08		100.8
100.9	1.976e-08	100.9	2.823e-08	100.9	3.219e-08	100.9	1.136e-08	100.9	2.319e-08		100.9	1.73e-08	100.9	3.219e-08	100.9	5.021e-08		100.9	1.001e-08	100.9	1.136e-08	100.9	1.207e-08		100.9	2.248e-08	100.9	2.319e-08	100.9	2.253e-08		100.9	2.757e-07	100.9	2.379e-07	100.9	3.828e-07		100.9	3.219e-08	100.9	5.453e-08		100.9	1.136e-08	100.9	6.89e-08		100.9
101	1.973e-08	101	2.819e-08	101	3.214e-08	101	1.134e-08	101	2.309e-08		101	1.733e-08	101	3.214e-08	101	5.025e-08		101	1.002e-08	101	1.134e-08	101	1.205e-08		101	2.247e-08	101	2.309e-08	101	2.238e-08		101	2.754e-07	101	2.377e-07	101	3.827e-07		101	3.214e-08	101	5.449e-08		101	1.134e-08	101	6.884e-08		101
101.1	1.984e-08	101.1	2.82e-08	101.1	3.209e-08	101.1	1.136e-08	101.1	2.317e-08		101.1	1.729e-08	101.1	3.209e-08	101.1	5.012e-08		101.1	1.001e-08	101.1	1.136e-08	101.1	1.202e-08		101.1	2.249e-08	101.1	2.317e-08	101.1	2.243e-08		101.1	2.75e-07	101.1	2.374e-07	101.1	3.826e-07		101.1	3.209e-08	101.1	5.437e-08		101.1	1.136e-08	101.1	6.882e-08		101.1
101.2	1.969e-08	101.2	2.823e-08	101.2	3.212e-08	101.2	1.139e-08	101.2	2.307e-08		101.2	1.733e-08	101.2	3.212e-08	101.2	5.019e-08		101.2	9.997e-09	101.2	1.139e-08	101.2	1.203e-08		101.2	2.248e-08	101.2	2.307e-08	101.2	2.24e-08		101.2	2.749e-07	101.2	2.372e-07	101.2	3.824e-07		101.2	3.212e-08	101.2	5.449e-08		101.2	1.139e-08	101.2	6.883e-08		101.2
101.3	1.979e-08	101.3	2.818e-08	101.3	3.207e-08	101.3	1.144e-08	101.3	2.305e-08		101.3	1.727e-08	101.3	3.207e-08	101.3	5.006e-08		101.3	1.004e-08	101.3	1.144e-08	101.3	1.204e-08		101.3	2.247e-08	101.3	2.305e-08	101.3	2.234e-08		101.3	2.747e-07	101.3	2.37e-07	101.3	3.823e-07		101.3	3.207e-08	101.3	5.442e-08		101.3	1.144e-08	101.3	6.883e-08		101.3
101.4	1.975e-08	101.4	2.82e-08	101.4	3.207e-08	101.4	1.136e-08	101.4	2.302e-08		101.4	1.729e-08	101.4	3.207e-08	101.4	5.013e-08		101.4	1.004e-08	101.4	1.136e-08	101.4	1.206e-08		101.4	2.24e-08	101.4	2.302e-08	101.4	2.246e-08		101.4	2.747e-07	101.4	2.368e-07	101.4	3.822e-07		101.4	3.207e-08	101.4	5.449e-08		101.4	1.136e-08	101.4	6.874e-08		101.4
101.5	1.975e-08	101.5	2.822e-08	101.5	3.211e-08	101.5	1.133e-08	101.5	2.312e-08		101.5	1.727e-08	101.5	3.211e-08	101.5	5.002e-08		101.5	1.001e-08	101.5	1.133e-08	101.5	1.2e-08		101.5	2.244e-08	101.5	2.312e-08	101.5	2.246e-08		101.5	2.744e-07	101.5	2.365e-07	101.5	3.821e-07		101.5	3.211e-08	101.5	5.443e-08		101.5	1.133e-08	101.5	6.884e-08		101.5
101.6	1.977e-08	101.6	2.817e-08	101.6	3.201e-08	101.6	1.141e-08	101.6	2.308e-08		101.6	1.721e-08	101.6	3.201e-08	101.6	5.011e-08		101.6	9.974e-09	101.6	1.141e-08	101.6	1.208e-08		101.6	2.24e-08	101.6	2.308e-08	101.6	2.238e-08		101.6	2.741e-07	101.6	2.363e-07	101.6	3.82e-07		101.6	3.201e-08	101.6	5.439e-08		101.6	1.141e-08	101.6	6.874e-08		101.6
101.7	1.967e-08	101.7	2.819e-08	101.7	3.204e-08	101.7	1.137e-08	101.7	2.305e-08		101.7	1.729e-08	101.7	3.204e-08	101.7	5.009e-08		101.7	1.002e-08	101.7	1.137e-08	101.7	1.212e-08		101.7	2.235e-08	101.7	2.305e-08	101.7	2.241e-08		101.7	2.74e-07	101.7	2.361e-07	101.7	3.82e-07		101.7	3.204e-08	101.7	5.438e-08		101.7	1.137e-08	101.7	6.874e-08		101.7
101.8	1.975e-08	101.8	2.813e-08	101.8	3.205e-08	101.8	1.132e-08	101.8	2.299e-08		101.8	1.726e-08	101.8	3.205e-08	101.8	5.002e-08		101.8	9.942e-09	101.8	1.132e-08	101.8	1.2e-08		101.8	2.238e-08	101.8	2.299e-08	101.8	2.226e-08		101.8	2.738e-07	101.8	2.358e-07	101.8	3.818e-07		101.8	3.205e-08	101.8	5.428e-08		101.8	1.132e-08	101.8	6.87e-08		101.8
101.9	1.973e-08	101.9	2.817e-08	101.9	3.2e-08	101.9	1.135e-08	101.9	2.312e-08		101.9	1.72e-08	101.9	3.2e-08	101.9	4.998e-08		101.9	9.965e-09	101.9	1.135e-08	101.9	1.203e-08		101.9	2.238e-08	101.9	2.312e-08	101.9	2.236e-08		101.9	2.737e-07	101.9	2.357e-07	101.9	3.817e-07		101.9	3.2e-08	101.9	5.43e-08		101.9	1.135e-08	101.9	6.867e-08		101.9
102	1.963e-08	102	2.815e-08	102	3.207e-08	102	1.136e-08	102	2.302e-08		102	1.723e-08	102	3.207e-08	102	5e-08		102	1.002e-08	102	1.136e-08	102	1.2e-08		102	2.236e-08	102	2.302e-08	102	2.237e-08		102	2.736e-07	102	2.355e-07	102	3.816e-07		102	3.207e-08	102	5.435e-08		102	1.136e-08	102	6.865e-08		102
102.1	1.976e-08	102.1	2.815e-08	102.1	3.199e-08	102.1	1.13e-08	102.1	2.308e-08		102.1	1.718e-08	102.1	3.199e-08	102.1	4.995e-08		102.1	9.91e-09	102.1	1.13e-08	102.1	1.204e-08		102.1	2.245e-08	102.1	2.308e-08	102.1	2.233e-08		102.1	2.737e-07	102.1	2.353e-07	102.1	3.816e-07		102.1	3.199e-08	102.1	5.435e-08		102.1	1.13e-08	102.1	6.871e-08		102.1
102.2	1.973e-08	102.2	2.813e-08	102.2	3.197e-08	102.2	1.133e-08	102.2	2.303e-08		102.2	1.724e-08	102.2	3.197e-08	102.2	4.997e-08		102.2	9.882e-09	102.2	1.133e-08	102.2	1.201e-08		102.2	2.242e-08	102.2	2.303e-08	102.2	2.233e-08		102.2	2.738e-07	102.2	2.351e-07	102.2	3.813e-07		102.2	3.197e-08	102.2	5.436e-08		102.2	1.133e-08	102.2	6.867e-08		102.2
102.3	1.978e-08	102.3	2.814e-08	102.3	3.195e-08	102.3	1.136e-08	102.3	2.304e-08		102.3	1.726e-08	102.3	3.195e-08	102.3	4.989e-08		102.3	9.928e-09	102.3	1.136e-08	102.3	1.205e-08		102.3	2.234e-08	102.3	2.304e-08	102.3	2.227e-08		102.3	2.736e-07	102.3	2.35e-07	102.3	3.812e-07		102.3	3.195e-08	102.3	5.432e-08		102.3	1.136e-08	102.3	6.864e-08		102.3
102.4	1.962e-08	102.4	2.813e-08	102.4	3.195e-08	102.4	1.13e-08	102.4	2.294e-08		102.4	1.725e-08	102.4	3.195e-08	102.4	4.979e-08		102.4	9.918e-09	102.4	1.13e-08	102.4	1.2e-08		102.4	2.234e-08	102.4	2.294e-08	102.4	2.238e-08		102.4	2.733e-07	102.4	2.345e-07	102.4	3.812e-07		102.4	3.195e-08	102.4	5.425e-08		102.4	1.13e-08	102.4	6.856e-08		102.4
102.5	1.966e-08	102.5	2.817e-08	102.5	3.194e-08	102.5	1.133e-08	102.5	2.297e-08		102.5	1.725e-08	102.5	3.194e-08	102.5	4.99e-08		102.5	9.895e-09	102.5	1.133e-08	102.5	1.203e-08		102.5	2.235e-08	102.5	2.297e-08	102.5	2.223e-08		102.5	2.729e-07	102.5	2.345e-07	102.5	3.811e-07		102.5	3.194e-08	102.5	5.429e-08		102.5	1.133e-08	102.5	6.852e-08		102.5
102.6	1.965e-08	102.6	2.811e-08	102.6	3.192e-08	102.6	1.135e-08	102.6	2.301e-08		102.6	1.717e-08	102.6	3.192e-08	102.6	4.984e-08		102.6	9.897e-09	102.6	1.135e-08	102.6	1.196e-08		102.6	2.241e-08	102.6	2.301e-08	102.6	2.234e-08		102.6	2.726e-07	102.6	2.342e-07	102.6	3.809e-07		102.6	3.192e-08	102.6	5.421e-08		102.6	1.135e-08	102.6	6.857e-08		102.6
102.7	1.973e-08	102.7	2.81e-08	102.7	3.198e-08	102.7	1.133e-08	102.7	2.295e-08		102.7	1.726e-08	102.7	3.198e-08	102.7	4.983e-08		102.7	9.866e-09	102.7	1.133e-08	102.7	1.201e-08		102.7	2.233e-08	102.7	2.295e-08	102.7	2.219e-08		102.7	2.724e-07	102.7	2.342e-07	102.7	3.809e-07		102.7	3.198e-08	102.7	5.421e-08		102.7	1.133e-08	102.7	6.868e-08		102.7
102.8	1.968e-08	102.8	2.81e-08	102.8	3.185e-08	102.8	1.132e-08	102.8	2.288e-08		102.8	1.731e-08	102.8	3.185e-08	102.8	4.975e-08		102.8	9.912e-09	102.8	1.132e-08	102.8	1.193e-08		102.8	2.235e-08	102.8	2.288e-08	102.8	2.22e-08		102.8	2.721e-07	102.8	2.339e-07	102.8	3.809e-07		102.8	3.185e-08	102.8	5.429e-08		102.8	1.132e-08	102.8	6.854e-08		102.8
102.9	1.969e-08	102.9	2.809e-08	102.9	3.191e-08	102.9	1.13e-08	102.9	2.29e-08		102.9	1.727e-08	102.9	3.191e-08	102.9	4.982e-08		102.9	9.884e-09	102.9	1.13e-08	102.9	1.2e-08		102.9	2.231e-08	102.9	2.29e-08	102.9	2.233e-08		102.9	2.72e-07	102.9	2.338e-07	102.9	3.808e-07		102.9	3.191e-08	102.9	5.421e-08		102.9	1.13e-08	102.9	6.86e-08		102.9
103	1.964e-08	103	2.809e-08	103	3.196e-08	103	1.138e-08	103	2.299e-08		103	1.722e-08	103	3.196e-08	103	4.979e-08		103	9.855e-09	103	1.138e-08	103	1.205e-08		103	2.227e-08	103	2.299e-08	103	2.224e-08		103	2.717e-07	103	2.336e-07	103	3.806e-07		103	3.196e-08	103	5.416e-08		103	1.138e-08	103	6.843e-08		103
103.1	1.96e-08	103.1	2.813e-08	103.1	3.193e-08	103.1	1.125e-08	103.1	2.286e-08		103.1	1.729e-08	103.1	3.193e-08	103.1	4.971e-08		103.1	9.841e-09	103.1	1.125e-08	103.1	1.188e-08		103.1	2.235e-08	103.1	2.286e-08	103.1	2.228e-08		103.1	2.717e-07	103.1	2.334e-07	103.1	3.805e-07		103.1	3.193e-08	103.1	5.42e-08		103.1	1.125e-08	103.1	6.85e-08		103.1
103.2	1.965e-08	103.2	2.809e-08	103.2	3.188e-08	103.2	1.127e-08	103.2	2.288e-08		103.2	1.725e-08	103.2	3.188e-08	103.2	4.973e-08		103.2	9.89e-09	103.2	1.127e-08	103.2	1.196e-08		103.2	2.221e-08	103.2	2.288e-08	103.2	2.222e-08		103.2	2.714e-07	103.2	2.333e-07	103.2	3.804e-07		103.2	3.188e-08	103.2	5.41e-08		103.2	1.127e-08	103.2	6.842e-08		103.2
103.3	1.969e-08	103.3	2.809e-08	103.3	3.192e-08	103.3	1.125e-08	103.3	2.293e-08		103.3	1.718e-08	103.3	3.192e-08	103.3	4.973e-08		103.3	9.836e-09	103.3	1.125e-08	103.3	1.201e-08		103.3	2.23e-08	103.3	2.293e-08	103.3	2.225e-08		103.3	2.712e-07	103.3	2.331e-07	103.3	3.804e-07		103.3	3.192e-08	103.3	5.418e-08		103.3	1.125e-08	103.3	6.851e-08		103.3
103.4	1.965e-08	103.4	2.809e-08	103.4	3.183e-08	103.4	1.127e-08	103.4	2.291e-08		103.4	1.721e-08	103.4	3.183e-08	103.4	4.974e-08		103.4	9.821e-09	103.4	1.127e-08	103.4	1.2e-08		103.4	2.228e-08	103.4	2.291e-08	103.4	2.214e-08		103.4	2.71e-07	103.4	2.331e-07	103.4	3.803e-07		103.4	3.183e-08	103.4	5.405e-08		103.4	1.127e-08	103.4	6.841e-08		103.4
103.5	1.961e-08	103.5	2.808e-08	103.5	3.184e-08	103.5	1.13e-08	103.5	2.288e-08		103.5	1.718e-08	103.5	3.184e-08	103.5	4.965e-08		103.5	9.832e-09	103.5	1.13e-08	103.5	1.194e-08		103.5	2.227e-08	103.5	2.288e-08	103.5	2.222e-08		103.5	2.705e-07	103.5	2.328e-07	103.5	3.802e-07		103.5	3.184e-08	103.5	5.414e-08		103.5	1.13e-08	103.5	6.848e-08		103.5
103.6	1.966e-08	103.6	2.803e-08	103.6	3.178e-08	103.6	1.131e-08	103.6	2.293e-08		103.6	1.722e-08	103.6	3.178e-08	103.6	4.966e-08		103.6	9.815e-09	103.6	1.131e-08	103.6	1.196e-08		103.6	2.232e-08	103.6	2.293e-08	103.6	2.223e-08		103.6	2.705e-07	103.6	2.326e-07	103.6	3.801e-07		103.6	3.178e-08	103.6	5.409e-08		103.6	1.131e-08	103.6	6.847e-08		103.6
103.7	1.952e-08	103.7	2.807e-08	103.7	3.184e-08	103.7	1.13e-08	103.7	2.283e-08		103.7	1.713e-08	103.7	3.184e-08	103.7	4.966e-08		103.7	9.78e-09	103.7	1.13e-08	103.7	1.199e-08		103.7	2.227e-08	103.7	2.283e-08	103.7	2.218e-08		103.7	2.704e-07	103.7	2.325e-07	103.7	3.801e-07		103.7	3.184e-08	103.7	5.402e-08		103.7	1.13e-08	103.7	6.844e-08		103.7
103.8	1.965e-08	103.8	2.809e-08	103.8	3.188e-08	103.8	1.127e-08	103.8	2.289e-08		103.8	1.719e-08	103.8	3.188e-08	103.8	4.962e-08		103.8	9.817e-09	103.8	1.127e-08	103.8	1.191e-08		103.8	2.23e-08	103.8	2.289e-08	103.8	2.209e-08		103.8	2.702e-07	103.8	2.323e-07	103.8	3.799e-07		103.8	3.188e-08	103.8	5.413e-08		103.8	1.127e-08	103.8	6.838e-08		103.8
103.9	1.966e-08	103.9	2.808e-08	103.9	3.19e-08	103.9	1.135e-08	103.9	2.278e-08		103.9	1.72e-08	103.9	3.19e-08	103.9	4.952e-08		103.9	9.78e-09	103.9	1.135e-08	103.9	1.199e-08		103.9	2.218e-08	103.9	2.278e-08	103.9	2.223e-08		103.9	2.698e-07	103.9	2.322e-07	103.9	3.798e-07		103.9	3.19e-08	103.9	5.412e-08		103.9	1.135e-08	103.9	6.841e-08		103.9
104	1.954e-08	104	2.812e-08	104	3.193e-08	104	1.131e-08	104	2.279e-08		104	1.715e-08	104	3.193e-08	104	4.952e-08		104	9.771e-09	104	1.131e-08	104	1.19e-08		104	2.224e-08	104	2.279e-08	104	2.216e-08		104	2.698e-07	104	2.321e-07	104	3.797e-07		104	3.193e-08	104	5.412e-08		104	1.131e-08	104	6.843e-08		104
104.1	1.956e-08	104.1	2.809e-08	104.1	3.187e-08	104.1	1.13e-08	104.1	2.282e-08		104.1	1.713e-08	104.1	3.187e-08	104.1	4.959e-08		104.1	9.815e-09	104.1	1.13e-08	104.1	1.192e-08		104.1	2.223e-08	104.1	2.282e-08	104.1	2.211e-08		104.1	2.696e-07	104.1	2.319e-07	104.1	3.797e-07		104.1	3.187e-08	104.1	5.401e-08		104.1	1.13e-08	104.1	6.842e-08		104.1
104.2	1.955e-08	104.2	2.808e-08	104.2	3.181e-08	104.2	1.127e-08	104.2	2.29e-08		104.2	1.716e-08	104.2	3.181e-08	104.2	4.952e-08		104.2	9.773e-09	104.2	1.127e-08	104.2	1.193e-08		104.2	2.222e-08	104.2	2.29e-08	104.2	2.214e-08		104.2	2.694e-07	104.2	2.317e-07	104.2	3.796e-07		104.2	3.181e-08	104.2	5.401e-08		104.2	1.127e-08	104.2	6.827e-08		104.2
104.3	1.961e-08	104.3	2.808e-08	104.3	3.185e-08	104.3	1.134e-08	104.3	2.277e-08		104.3	1.715e-08	104.3	3.185e-08	104.3	4.951e-08		104.3	9.767e-09	104.3	1.134e-08	104.3	1.196e-08		104.3	2.222e-08	104.3	2.277e-08	104.3	2.212e-08		104.3	2.692e-07	104.3	2.316e-07	104.3	3.795e-07		104.3	3.185e-08	104.3	5.402e-08		104.3	1.134e-08	104.3	6.846e-08		104.3
104.4	1.953e-08	104.4	2.806e-08	104.4	3.182e-08	104.4	1.131e-08	104.4	2.28e-08		104.4	1.707e-08	104.4	3.182e-08	104.4	4.953e-08		104.4	9.799e-09	104.4	1.131e-08	104.4	1.189e-08		104.4	2.224e-08	104.4	2.28e-08	104.4	2.216e-08		104.4	2.691e-07	104.4	2.315e-07	104.4	3.794e-07		104.4	3.182e-08	104.4	5.403e-08		104.4	1.131e-08	104.4	6.833e-08		104.4
104.5	1.953e-08	104.5	2.807e-08	104.5	3.181e-08	104.5	1.127e-08	104.5	2.284e-08		104.5	1.711e-08	104.5	3.181e-08	104.5	4.942e-08		104.5	9.798e-09	104.5	1.127e-08	104.5	1.192e-08		104.5	2.214e-08	104.5	2.284e-08	104.5	2.208e-08		104.5	2.689e-07	104.5	2.313e-07	104.5	3.793e-07		104.5	3.181e-08	104.5	5.403e-08		104.5	1.127e-08	104.5	6.83e-08		104.5
104.6	1.954e-08	104.6	2.808e-08	104.6	3.179e-08	104.6	1.132e-08	104.6	2.283e-08		104.6	1.708e-08	104.6	3.179e-08	104.6	4.945e-08		104.6	9.814e-09	104.6	1.132e-08	104.6	1.19e-08		104.6	2.222e-08	104.6	2.283e-08	104.6	2.213e-08		104.6	2.688e-07	104.6	2.311e-07	104.6	3.791e-07		104.6	3.179e-08	104.6	5.402e-08		104.6	1.132e-08	104.6	6.828e-08		104.6
104.7	1.947e-08	104.7	2.804e-08	104.7	3.181e-08	104.7	1.128e-08	104.7	2.282e-08		104.7	1.699e-08	104.7	3.181e-08	104.7	4.941e-08		104.7	9.799e-09	104.7	1.128e-08	104.7	1.197e-08		104.7	2.223e-08	104.7	2.282e-08	104.7	2.216e-08		104.7	2.687e-07	104.7	2.31e-07	104.7	3.791e-07		104.7	3.181e-08	104.7	5.391e-08		104.7	1.128e-08	104.7	6.837e-08		104.7
104.8	1.959e-08	104.8	2.807e-08	104.8	3.178e-08	104.8	1.123e-08	104.8	2.282e-08		104.8	1.712e-08	104.8	3.178e-08	104.8	4.944e-08		104.8	9.785e-09	104.8	1.123e-08	104.8	1.193e-08		104.8	2.218e-08	104.8	2.282e-08	104.8	2.21e-08		104.8	2.686e-07	104.8	2.308e-07	104.8	3.789e-07		104.8	3.178e-08	104.8	5.398e-08		104.8	1.123e-08	104.8	6.831e-08		104.8
104.9	1.954e-08	104.9	2.803e-08	104.9	3.174e-08	104.9	1.13e-08	104.9	2.278e-08		104.9	1.701e-08	104.9	3.174e-08	104.9	4.939e-08		104.9	9.762e-09	104.9	1.13e-08	104.9	1.196e-08		104.9	2.213e-08	104.9	2.278e-08	104.9	2.213e-08		104.9	2.684e-07	104.9	2.307e-07	104.9	3.79e-07		104.9	3.174e-08	104.9	5.394e-08		104.9	1.13e-08	104.9	6.83e-08		104.9
105	1.945e-08	105	2.8e-08	105	3.175e-08	105	1.128e-08	105	2.275e-08		105	1.703e-08	105	3.175e-08	105	4.933e-08		105	9.806e-09	105	1.128e-08	105	1.19e-08		105	2.22e-08	105	2.275e-08	105	2.2e-08		105	2.683e-07	105	2.306e-07	105	3.788e-07		105	3.175e-08	105	5.399e-08		105	1.128e-08	105	6.829e-08		105
105.1	1.962e-08	105.1	2.799e-08	105.1	3.183e-08	105.1	1.129e-08	105.1	2.278e-08		105.1	1.7e-08	105.1	3.183e-08	105.1	4.945e-08		105.1	9.736e-09	105.1	1.129e-08	105.1	1.197e-08		105.1	2.217e-08	105.1	2.278e-08	105.1	2.207e-08		105.1	2.679e-07	105.1	2.305e-07	105.1	3.787e-07		105.1	3.183e-08	105.1	5.388e-08		105.1	1.129e-08	105.1	6.834e-08		105.1
105.2	1.952e-08	105.2	2.799e-08	105.2	3.171e-08	105.2	1.128e-08	105.2	2.27e-08		105.2	1.698e-08	105.2	3.171e-08	105.2	4.934e-08		105.2	9.751e-09	105.2	1.128e-08	105.2	1.197e-08		105.2	2.213e-08	105.2	2.27e-08	105.2	2.207e-08		105.2	2.68e-07	105.2	2.303e-07	105.2	3.787e-07		105.2	3.171e-08	105.2	5.388e-08		105.2	1.128e-08	105.2	6.817e-08		105.2
105.3	1.949e-08	105.3	2.796e-08	105.3	3.179e-08	105.3	1.128e-08	105.3	2.278e-08		105.3	1.7e-08	105.3	3.179e-08	105.3	4.93e-08		105.3	9.748e-09	105.3	1.128e-08	105.3	1.19e-08		105.3	2.223e-08	105.3	2.278e-08	105.3	2.201e-08		105.3	2.676e-07	105.3	2.302e-07	105.3	3.785e-07		105.3	3.179e-08	105.3	5.389e-08		105.3	1.128e-08	105.3	6.814e-08		105.3
105.4	1.946e-08	105.4	2.8e-08	105.4	3.171e-08	105.4	1.126e-08	105.4	2.267e-08		105.4	1.705e-08	105.4	3.171e-08	105.4	4.934e-08		105.4	9.736e-09	105.4	1.126e-08	105.4	1.19e-08		105.4	2.217e-08	105.4	2.267e-08	105.4	2.203e-08		105.4	2.676e-07	105.4	2.301e-07	105.4	3.785e-07		105.4	3.171e-08	105.4	5.393e-08		105.4	1.126e-08	105.4	6.822e-08		105.4
105.5	1.951e-08	105.5	2.801e-08	105.5	3.164e-08	105.5	1.122e-08	105.5	2.272e-08		105.5	1.701e-08	105.5	3.164e-08	105.5	4.933e-08		105.5	9.75e-09	105.5	1.122e-08	105.5	1.192e-08		105.5	2.212e-08	105.5	2.272e-08	105.5	2.212e-08		105.5	2.674e-07	105.5	2.3e-07	105.5	3.783e-07		105.5	3.164e-08	105.5	5.389e-08		105.5	1.122e-08	105.5	6.821e-08		105.5
105.6	1.945e-08	105.6	2.8e-08	105.6	3.168e-08	105.6	1.124e-08	105.6	2.278e-08		105.6	1.696e-08	105.6	3.168e-08	105.6	4.928e-08		105.6	9.68e-09	105.6	1.124e-08	105.6	1.19e-08		105.6	2.219e-08	105.6	2.278e-08	105.6	2.214e-08		105.6	2.671e-07	105.6	2.299e-07	105.6	3.783e-07		105.6	3.168e-08	105.6	5.389e-08		105.6	1.124e-08	105.6	6.821e-08		105.6
105.7	1.95e-08	105.7	2.8e-08	105.7	3.168e-08	105.7	1.125e-08	105.7	2.274e-08		105.7	1.694e-08	105.7	3.168e-08	105.7	4.93e-08		105.7	9.731e-09	105.7	1.125e-08	105.7	1.189e-08		105.7	2.22e-08	105.7	2.274e-08	105.7	2.198e-08		105.7	2.67e-07	105.7	2.298e-07	105.7	3.783e-07		105.7	3.168e-08	105.7	5.376e-08		105.7	1.125e-08	105.7	6.814e-08		105.7
105.8	1.953e-08	105.8	2.795e-08	105.8	3.159e-08	105.8	1.124e-08	105.8	2.27e-08		105.8	1.696e-08	105.8	3.159e-08	105.8	4.925e-08		105.8	9.736e-09	105.8	1.124e-08	105.8	1.192e-08		105.8	2.215e-08	105.8	2.27e-08	105.8	2.206e-08		105.8	2.67e-07	105.8	2.298e-07	105.8	3.782e-07		105.8	3.159e-08	105.8	5.383e-08		105.8	1.124e-08	105.8	6.809e-08		105.8
105.9	1.946e-08	105.9	2.798e-08	105.9	3.164e-08	105.9	1.127e-08	105.9	2.272e-08		105.9	1.691e-08	105.9	3.164e-08	105.9	4.923e-08		105.9	9.715e-09	105.9	1.127e-08	105.9	1.185e-08		105.9	2.222e-08	105.9	2.272e-08	105.9	2.202e-08		105.9	2.668e-07	105.9	2.296e-07	105.9	3.78e-07		105.9	3.164e-08	105.9	5.386e-08		105.9	1.127e-08	105.9	6.809e-08		105.9
106	1.94e-08	106	2.799e-08	106	3.163e-08	106	1.121e-08	106	2.275e-08		106	1.698e-08	106	3.163e-08	106	4.916e-08		106	9.741e-09	106	1.121e-08	106	1.19e-08		106	2.217e-08	106	2.275e-08	106	2.205e-08		106	2.666e-07	106	2.294e-07	106	3.78e-07		106	3.163e-08	106	5.38e-08		106	1.121e-08	106	6.805e-08		106
106.1	1.952e-08	106.1	2.798e-08	106.1	3.166e-08	106.1	1.127e-08	106.1	2.267e-08		106.1	1.696e-08	106.1	3.166e-08	106.1	4.921e-08		106.1	9.724e-09	106.1	1.127e-08	106.1	1.189e-08		106.1	2.206e-08	106.1	2.267e-08	106.1	2.201e-08		106.1	2.665e-07	106.1	2.294e-07	106.1	3.778e-07		106.1	3.166e-08	106.1	5.384e-08		106.1	1.127e-08	106.1	6.805e-08		106.1
106.2	1.95e-08	106.2	2.795e-08	106.2	3.164e-08	106.2	1.122e-08	106.2	2.27e-08		106.2	1.693e-08	106.2	3.164e-08	106.2	4.92e-08		106.2	9.776e-09	106.2	1.122e-08	106.2	1.185e-08		106.2	2.204e-08	106.2	2.27e-08	106.2	2.203e-08		106.2	2.663e-07	106.2	2.292e-07	106.2	3.779e-07		106.2	3.164e-08	106.2	5.377e-08		106.2	1.122e-08	106.2	6.817e-08		106.2
106.3	1.943e-08	106.3	2.796e-08	106.3	3.161e-08	106.3	1.125e-08	106.3	2.265e-08		106.3	1.701e-08	106.3	3.161e-08	106.3	4.915e-08		106.3	9.728e-09	106.3	1.125e-08	106.3	1.184e-08		106.3	2.208e-08	106.3	2.265e-08	106.3	2.196e-08		106.3	2.663e-07	106.3	2.29e-07	106.3	3.778e-07		106.3	3.161e-08	106.3	5.375e-08		106.3	1.125e-08	106.3	6.807e-08		106.3
106.4	1.948e-08	106.4	2.796e-08	106.4	3.161e-08	106.4	1.124e-08	106.4	2.271e-08		106.4	1.692e-08	106.4	3.161e-08	106.4	4.91e-08		106.4	9.687e-09	106.4	1.124e-08	106.4	1.184e-08		106.4	2.209e-08	106.4	2.271e-08	106.4	2.199e-08		106.4	2.661e-07	106.4	2.289e-07	106.4	3.777e-07		106.4	3.161e-08	106.4	5.377e-08		106.4	1.124e-08	106.4	6.806e-08		106.4
106.5	1.939e-08	106.5	2.797e-08	106.5	3.159e-08	106.5	1.126e-08	106.5	2.26e-08		106.5	1.691e-08	106.5	3.159e-08	106.5	4.911e-08		106.5	9.759e-09	106.5	1.126e-08	106.5	1.193e-08		106.5	2.208e-08	106.5	2.26e-08	106.5	2.195e-08		106.5	2.659e-07	106.5	2.287e-07	106.5	3.776e-07		106.5	3.159e-08	106.5	5.378e-08		106.5	1.126e-08	106.5	6.794e-08		106.5
106.6	1.948e-08	106.6	2.795e-08	106.6	3.158e-08	106.6	1.124e-08	106.6	2.263e-08		106.6	1.692e-08	106.6	3.158e-08	106.6	4.912e-08		106.6	9.705e-09	106.6	1.124e-08	106.6	1.187e-08		106.6	2.218e-08	106.6	2.263e-08	106.6	2.205e-08		106.6	2.659e-07	106.6	2.285e-07	106.6	3.776e-07		106.6	3.158e-08	106.6	5.371e-08		106.6	1.124e-08	106.6	6.789e-08		106.6
106.7	1.935e-08	106.7	2.798e-08	106.7	3.16e-08	106.7	1.114e-08	106.7	2.268e-08		106.7	1.688e-08	106.7	3.16e-08	106.7	4.911e-08		106.7	9.661e-09	106.7	1.114e-08	106.7	1.192e-08		106.7	2.203e-08	106.7	2.268e-08	106.7	2.195e-08		106.7	2.656e-07	106.7	2.285e-07	106.7	3.775e-07		106.7	3.16e-08	106.7	5.369e-08		106.7	1.114e-08	106.7	6.801e-08		106.7
106.8	1.939e-08	106.8	2.795e-08	106.8	3.157e-08	106.8	1.118e-08	106.8	2.265e-08		106.8	1.696e-08	106.8	3.157e-08	106.8	4.905e-08		106.8	9.702e-09	106.8	1.118e-08	106.8	1.191e-08		106.8	2.201e-08	106.8	2.265e-08	106.8	2.191e-08		106.8	2.654e-07	106.8	2.284e-07	106.8	3.774e-07		106.8	3.157e-08	106.8	5.37e-08		106.8	1.118e-08	106.8	6.787e-08		106.8
106.9	1.941e-08	106.9	2.795e-08	106.9	3.15e-08	106.9	1.126e-08	106.9	2.267e-08		106.9	1.687e-08	106.9	3.15e-08	106.9	4.904e-08		106.9	9.695e-09	106.9	1.126e-08	106.9	1.19e-08		106.9	2.202e-08	106.9	2.267e-08	106.9	2.195e-08		106.9	2.654e-07	106.9	2.283e-07	106.9	3.774e-07		106.9	3.15e-08	106.9	5.369e-08		106.9	1.126e-08	106.9	6.799e-08		106.9
107	1.947e-08	107	2.798e-08	107	3.151e-08	107	1.116e-08	107	2.262e-08		107	1.687e-08	107	3.151e-08	107	4.903e-08		107	9.732e-09	107	1.116e-08	107	1.184e-08		107	2.208e-08	107	2.262e-08	107	2.187e-08		107	2.652e-07	107	2.282e-07	107	3.773e-07		107	3.151e-08	107	5.37e-08		107	1.116e-08	107	6.797e-08		107
107.1	1.942e-08	107.1	2.796e-08	107.1	3.154e-08	107.1	1.119e-08	107.1	2.264e-08		107.1	1.688e-08	107.1	3.154e-08	107.1	4.904e-08		107.1	9.679e-09	107.1	1.119e-08	107.1	1.186e-08		107.1	2.204e-08	107.1	2.264e-08	107.1	2.192e-08		107.1	2.651e-07	107.1	2.282e-07	107.1	3.773e-07		107.1	3.154e-08	107.1	5.369e-08		107.1	1.119e-08	107.1	6.798e-08		107.1
107.2	1.947e-08	107.2	2.795e-08	107.2	3.148e-08	107.2	1.12e-08	107.2	2.265e-08		107.2	1.686e-08	107.2	3.148e-08	107.2	4.886e-08		107.2	9.699e-09	107.2	1.12e-08	107.2	1.185e-08		107.2	2.212e-08	107.2	2.265e-08	107.2	2.193e-08		107.2	2.649e-07	107.2	2.28e-07	107.2	3.771e-07		107.2	3.148e-08	107.2	5.364e-08		107.2	1.12e-08	107.2	6.805e-08		107.2
107.3	1.941e-08	107.3	2.793e-08	107.3	3.146e-08	107.3	1.127e-08	107.3	2.259e-08		107.3	1.688e-08	107.3	3.146e-08	107.3	4.895e-08		107.3	9.665e-09	107.3	1.127e-08	107.3	1.185e-08		107.3	2.192e-08	107.3	2.259e-08	107.3	2.194e-08		107.3	2.649e-07	107.3	2.28e-07	107.3	3.771e-07		107.3	3.146e-08	107.3	5.366e-08		107.3	1.127e-08	107.3	6.804e-08		107.3
107.4	1.941e-08	107.4	2.795e-08	107.4	3.15e-08	107.4	1.123e-08	107.4	2.257e-08		107.4	1.68e-08	107.4	3.15e-08	107.4	4.88e-08		107.4	9.693e-09	107.4	1.123e-08	107.4	1.186e-08		107.4	2.208e-08	107.4	2.257e-08	107.4	2.19e-08		107.4	2.646e-07	107.4	2.279e-07	107.4	3.769e-07		107.4	3.15e-08	107.4	5.363e-08		107.4	1.123e-08	107.4	6.783e-08		107.4
107.5	1.938e-08	107.5	2.792e-08	107.5	3.149e-08	107.5	1.117e-08	107.5	2.258e-08		107.5	1.681e-08	107.5	3.149e-08	107.5	4.89e-08		107.5	9.672e-09	107.5	1.117e-08	107.5	1.179e-08		107.5	2.195e-08	107.5	2.258e-08	107.5	2.196e-08		107.5	2.645e-07	107.5	2.278e-07	107.5	3.77e-07		107.5	3.149e-08	107.5	5.36e-08		107.5	1.117e-08	107.5	6.791e-08		107.5
107.6	1.935e-08	107.6	2.792e-08	107.6	3.142e-08	107.6	1.12e-08	107.6	2.26e-08		107.6	1.68e-08	107.6	3.142e-08	107.6	4.889e-08		107.6	9.705e-09	107.6	1.12e-08	107.6	1.187e-08		107.6	2.215e-08	107.6	2.26e-08	107.6	2.19e-08		107.6	2.644e-07	107.6	2.277e-07	107.6	3.77e-07		107.6	3.142e-08	107.6	5.356e-08		107.6	1.12e-08	107.6	6.792e-08		107.6
107.7	1.939e-08	107.7	2.788e-08	107.7	3.141e-08	107.7	1.12e-08	107.7	2.255e-08		107.7	1.686e-08	107.7	3.141e-08	107.7	4.879e-08		107.7	9.707e-09	107.7	1.12e-08	107.7	1.179e-08		107.7	2.201e-08	107.7	2.255e-08	107.7	2.193e-08		107.7	2.644e-07	107.7	2.277e-07	107.7	3.768e-07		107.7	3.141e-08	107.7	5.365e-08		107.7	1.12e-08	107.7	6.783e-08		107.7
107.8	1.935e-08	107.8	2.79e-08	107.8	3.142e-08	107.8	1.12e-08	107.8	2.262e-08		107.8	1.675e-08	107.8	3.142e-08	107.8	4.888e-08		107.8	9.717e-09	107.8	1.12e-08	107.8	1.18e-08		107.8	2.194e-08	107.8	2.262e-08	107.8	2.189e-08		107.8	2.642e-07	107.8	2.276e-07	107.8	3.767e-07		107.8	3.142e-08	107.8	5.35e-08		107.8	1.12e-08	107.8	6.791e-08		107.8
107.9	1.935e-08	107.9	2.791e-08	107.9	3.145e-08	107.9	1.123e-08	107.9	2.247e-08		107.9	1.673e-08	107.9	3.145e-08	107.9	4.878e-08		107.9	9.697e-09	107.9	1.123e-08	107.9	1.18e-08		107.9	2.196e-08	107.9	2.247e-08	107.9	2.196e-08		107.9	2.641e-07	107.9	2.276e-07	107.9	3.767e-07		107.9	3.145e-08	107.9	5.357e-08		107.9	1.123e-08	107.9	6.797e-08		107.9
108	1.937e-08	108	2.788e-08	108	3.141e-08	108	1.121e-08	108	2.257e-08		108	1.678e-08	108	3.141e-08	108	4.876e-08		108	9.659e-09	108	1.121e-08	108	1.184e-08		108	2.199e-08	108	2.257e-08	108	2.185e-08		108	2.64e-07	108	2.274e-07	108	3.767e-07		108	3.141e-08	108	5.349e-08		108	1.121e-08	108	6.791e-08		108
108.1	1.927e-08	108.1	2.788e-08	108.1	3.142e-08	108.1	1.121e-08	108.1	2.251e-08		108.1	1.678e-08	108.1	3.142e-08	108.1	4.881e-08		108.1	9.699e-09	108.1	1.121e-08	108.1	1.18e-08		108.1	2.203e-08	108.1	2.251e-08	108.1	2.186e-08		108.1	2.639e-07	108.1	2.272e-07	108.1	3.766e-07		108.1	3.142e-08	108.1	5.36e-08		108.1	1.121e-08	108.1	6.781e-08		108.1
108.2	1.927e-08	108.2	2.79e-08	108.2	3.137e-08	108.2	1.121e-08	108.2	2.253e-08		108.2	1.677e-08	108.2	3.137e-08	108.2	4.871e-08		108.2	9.706e-09	108.2	1.121e-08	108.2	1.185e-08		108.2	2.19e-08	108.2	2.253e-08	108.2	2.186e-08		108.2	2.638e-07	108.2	2.272e-07	108.2	3.765e-07		108.2	3.137e-08	108.2	5.344e-08		108.2	1.121e-08	108.2	6.794e-08		108.2
108.3	1.934e-08	108.3	2.789e-08	108.3	3.143e-08	108.3	1.118e-08	108.3	2.26e-08		108.3	1.676e-08	108.3	3.143e-08	108.3	4.879e-08		108.3	9.712e-09	108.3	1.118e-08	108.3	1.189e-08		108.3	2.191e-08	108.3	2.26e-08	108.3	2.181e-08		108.3	2.637e-07	108.3	2.272e-07	108.3	3.765e-07		108.3	3.143e-08	108.3	5.359e-08		108.3	1.118e-08	108.3	6.784e-08		108.3
108.4	1.936e-08	108.4	2.79e-08	108.4	3.133e-08	108.4	1.119e-08	108.4	2.248e-08		108.4	1.677e-08	108.4	3.133e-08	108.4	4.872e-08		108.4	9.78e-09	108.4	1.119e-08	108.4	1.18e-08		108.4	2.192e-08	108.4	2.248e-08	108.4	2.187e-08		108.4	2.636e-07	108.4	2.271e-07	108.4	3.764e-07		108.4	3.133e-08	108.4	5.355e-08		108.4	1.119e-08	108.4	6.789e-08		108.4
108.5	1.928e-08	108.5	2.79e-08	108.5	3.13e-08	108.5	1.117e-08	108.5	2.255e-08		108.5	1.675e-08	108.5	3.13e-08	108.5	4.867e-08		108.5	9.798e-09	108.5	1.117e-08	108.5	1.187e-08		108.5	2.196e-08	108.5	2.255e-08	108.5	2.187e-08		108.5	2.637e-07	108.5	2.269e-07	108.5	3.762e-07		108.5	3.13e-08	108.5	5.355e-08		108.5	1.117e-08	108.5	6.788e-08		108.5
108.6	1.933e-08	108.6	2.787e-08	108.6	3.134e-08	108.6	1.146e-08	108.6	2.25e-08		108.6	1.667e-08	108.6	3.134e-08	108.6	4.862e-08		108.6	9.759e-09	108.6	1.146e-08	108.6	1.18e-08		108.6	2.194e-08	108.6	2.25e-08	108.6	2.189e-08		108.6	2.638e-07	108.6	2.267e-07	108.6	3.762e-07		108.6	3.134e-08	108.6	5.357e-08		108.6	1.146e-08	108.6	6.774e-08		108.6
108.7	1.937e-08	108.7	2.787e-08	108.7	3.138e-08	108.7	1.14e-08	108.7	2.246e-08		108.7	1.671e-08	108.7	3.138e-08	108.7	4.861e-08		108.7	9.761e-09	108.7	1.14e-08	108.7	1.185e-08		108.7	2.194e-08	108.7	2.246e-08	108.7	2.181e-08		108.7	2.636e-07	108.7	2.267e-07	108.7	3.761e-07		108.7	3.138e-08	108.7	5.343e-08		108.7	1.14e-08	108.7	6.781e-08		108.7
108.8	1.937e-08	108.8	2.789e-08	108.8	3.13e-08	108.8	1.138e-08	108.8	2.25e-08		108.8	1.667e-08	108.8	3.13e-08	108.8	4.861e-08		108.8	9.747e-09	108.8	1.138e-08	108.8	1.182e-08		108.8	2.192e-08	108.8	2.25e-08	108.8	2.185e-08		108.8	2.635e-07	108.8	2.265e-07	108.8	3.761e-07		108.8	3.13e-08	108.8	5.356e-08		108.8	1.138e-08	108.8	6.771e-08		108.8
108.9	1.931e-08	108.9	2.784e-08	108.9	3.132e-08	108.9	1.119e-08	108.9	2.247e-08		108.9	1.672e-08	108.9	3.132e-08	108.9	4.867e-08		108.9	9.781e-09	108.9	1.119e-08	108.9	1.185e-08		108.9	2.194e-08	108.9	2.247e-08	108.9	2.179e-08		108.9	2.634e-07	108.9	2.266e-07	108.9	3.759e-07		108.9	3.132e-08	108.9	5.35e-08		108.9	1.119e-08	108.9	6.78e-08		108.9
109	1.932e-08	109	2.786e-08	109	3.121e-08	109	1.118e-08	109	2.251e-08		109	1.67e-08	109	3.121e-08	109	4.862e-08		109	9.746e-09	109	1.118e-08	109	1.188e-08		109	2.189e-08	109	2.251e-08	109	2.178e-08		109	2.633e-07	109	2.263e-07	109	3.759e-07		109	3.121e-08	109	5.348e-08		109	1.118e-08	109	6.768e-08		109
109.1	1.928e-08	109.1	2.785e-08	109.1	3.126e-08	109.1	1.117e-08	109.1	2.257e-08		109.1	1.669e-08	109.1	3.126e-08	109.1	4.866e-08		109.1	9.723e-09	109.1	1.117e-08	109.1	1.178e-08		109.1	2.189e-08	109.1	2.257e-08	109.1	2.171e-08		109.1	2.633e-07	109.1	2.263e-07	109.1	3.757e-07		109.1	3.126e-08	109.1	5.354e-08		109.1	1.117e-08	109.1	6.774e-08		109.1
109.2	1.928e-08	109.2	2.783e-08	109.2	3.123e-08	109.2	1.121e-08	109.2	2.254e-08		109.2	1.671e-08	109.2	3.123e-08	109.2	4.868e-08		109.2	9.789e-09	109.2	1.121e-08	109.2	1.176e-08		109.2	2.185e-08	109.2	2.254e-08	109.2	2.178e-08		109.2	2.632e-07	109.2	2.263e-07	109.2	3.759e-07		109.2	3.123e-08	109.2	5.357e-08		109.2	1.121e-08	109.2	6.769e-08		109.2
109.3	1.934e-08	109.3	2.786e-08	109.3	3.122e-08	109.3	1.111e-08	109.3	2.233e-08		109.3	1.662e-08	109.3	3.122e-08	109.3	4.854e-08		109.3	9.792e-09	109.3	1.111e-08	109.3	1.184e-08		109.3	2.189e-08	109.3	2.233e-08	109.3	2.184e-08		109.3	2.632e-07	109.3	2.263e-07	109.3	3.758e-07		109.3	3.122e-08	109.3	5.347e-08		109.3	1.111e-08	109.3	6.769e-08		109.3
109.4	1.93e-08	109.4	2.785e-08	109.4	3.133e-08	109.4	1.068e-08	109.4	2.243e-08		109.4	1.669e-08	109.4	3.133e-08	109.4	4.85e-08		109.4	9.759e-09	109.4	1.068e-08	109.4	1.181e-08		109.4	2.186e-08	109.4	2.243e-08	109.4	2.174e-08		109.4	2.631e-07	109.4	2.261e-07	109.4	3.756e-07		109.4	3.133e-08	109.4	5.358e-08		109.4	1.068e-08	109.4	6.772e-08		109.4
109.5	1.928e-08	109.5	2.784e-08	109.5	3.122e-08	109.5	1.134e-08	109.5	2.251e-08		109.5	1.673e-08	109.5	3.122e-08	109.5	4.848e-08		109.5	9.711e-09	109.5	1.134e-08	109.5	1.181e-08		109.5	2.185e-08	109.5	2.251e-08	109.5	2.173e-08		109.5	2.63e-07	109.5	2.26e-07	109.5	3.757e-07		109.5	3.122e-08	109.5	5.343e-08		109.5	1.134e-08	109.5	6.762e-08		109.5
109.6	1.935e-08	109.6	2.787e-08	109.6	3.133e-08	109.6	1.131e-08	109.6	2.243e-08		109.6	1.672e-08	109.6	3.133e-08	109.6	4.852e-08		109.6	9.769e-09	109.6	1.131e-08	109.6	1.176e-08		109.6	2.191e-08	109.6	2.243e-08	109.6	2.169e-08		109.6	2.626e-07	109.6	2.258e-07	109.6	3.756e-07		109.6	3.133e-08	109.6	5.337e-08		109.6	1.131e-08	109.6	6.769e-08		109.6
109.7	1.933e-08	109.7	2.785e-08	109.7	3.133e-08	109.7	1.113e-08	109.7	2.247e-08		109.7	1.667e-08	109.7	3.133e-08	109.7	4.85e-08		109.7	9.808e-09	109.7	1.113e-08	109.7	1.182e-08		109.7	2.188e-08	109.7	2.247e-08	109.7	2.178e-08		109.7	2.627e-07	109.7	2.258e-07	109.7	3.755e-07		109.7	3.133e-08	109.7	5.347e-08		109.7	1.113e-08	109.7	6.765e-08		109.7
109.8	1.921e-08	109.8	2.782e-08	109.8	3.129e-08	109.8	1.116e-08	109.8	2.241e-08		109.8	1.669e-08	109.8	3.129e-08	109.8	4.852e-08		109.8	9.777e-09	109.8	1.116e-08	109.8	1.179e-08		109.8	2.184e-08	109.8	2.241e-08	109.8	2.172e-08		109.8	2.626e-07	109.8	2.258e-07	109.8	3.754e-07		109.8	3.129e-08	109.8	5.345e-08		109.8	1.116e-08	109.8	6.763e-08		109.8
109.9	1.927e-08	109.9	2.786e-08	109.9	3.132e-08	109.9	1.119e-08	109.9	2.248e-08		109.9	1.663e-08	109.9	3.132e-08	109.9	4.85e-08		109.9	9.776e-09	109.9	1.119e-08	109.9	1.178e-08		109.9	2.189e-08	109.9	2.248e-08	109.9	2.182e-08		109.9	2.625e-07	109.9	2.255e-07	109.9	3.755e-07		109.9	3.132e-08	109.9	5.341e-08		109.9	1.119e-08	109.9	6.756e-08		109.9
110	1.927e-08	110	2.783e-08	110	3.128e-08	110	1.116e-08	110	2.248e-08		110	1.66e-08	110	3.128e-08	110	4.849e-08		110	9.775e-09	110	1.116e-08	110	1.177e-08		110	2.174e-08	110	2.248e-08	110	2.168e-08		110	2.624e-07	110	2.256e-07	110	3.753e-07		110	3.128e-08	110	5.339e-08		110	1.116e-08	110	6.754e-08		110
110.1	1.924e-08	110.1	2.784e-08	110.1	3.129e-08	110.1	1.114e-08	110.1	2.243e-08		110.1	1.669e-08	110.1	3.129e-08	110.1	4.851e-08		110.1	9.782e-09	110.1	1.114e-08	110.1	1.176e-08		110.1	2.182e-08	110.1	2.243e-08	110.1	2.172e-08		110.1	2.622e-07	110.1	2.255e-07	110.1	3.751e-07		110.1	3.129e-08	110.1	5.339e-08		110.1	1.114e-08	110.1	6.759e-08		110.1
110.2	1.924e-08	110.2	2.788e-08	110.2	3.121e-08	110.2	1.121e-08	110.2	2.246e-08		110.2	1.66e-08	110.2	3.121e-08	110.2	4.84e-08		110.2	9.794e-09	110.2	1.121e-08	110.2	1.18e-08		110.2	2.182e-08	110.2	2.246e-08	110.2	2.173e-08		110.2	2.621e-07	110.2	2.253e-07	110.2	3.751e-07		110.2	3.121e-08	110.2	5.341e-08		110.2	1.121e-08	110.2	6.765e-08		110.2
110.3	1.931e-08	110.3	2.785e-08	110.3	3.126e-08	110.3	1.114e-08	110.3	2.242e-08		110.3	1.666e-08	110.3	3.126e-08	110.3	4.845e-08		110.3	9.787e-09	110.3	1.114e-08	110.3	1.18e-08		110.3	2.184e-08	110.3	2.242e-08	110.3	2.174e-08		110.3	2.62e-07	110.3	2.252e-07	110.3	3.752e-07		110.3	3.126e-08	110.3	5.343e-08		110.3	1.114e-08	110.3	6.77e-08		110.3
110.4	1.927e-08	110.4	2.786e-08	110.4	3.126e-08	110.4	1.12e-08	110.4	2.241e-08		110.4	1.663e-08	110.4	3.126e-08	110.4	4.838e-08		110.4	9.79e-09	110.4	1.12e-08	110.4	1.182e-08		110.4	2.165e-08	110.4	2.241e-08	110.4	2.168e-08		110.4	2.619e-07	110.4	2.252e-07	110.4	3.75e-07		110.4	3.126e-08	110.4	5.339e-08		110.4	1.12e-08	110.4	6.773e-08		110.4
110.5	1.927e-08	110.5	2.788e-08	110.5	3.121e-08	110.5	1.115e-08	110.5	2.237e-08		110.5	1.659e-08	110.5	3.121e-08	110.5	4.849e-08		110.5	9.772e-09	110.5	1.115e-08	110.5	1.177e-08		110.5	2.172e-08	110.5	2.237e-08	110.5	2.176e-08		110.5	2.619e-07	110.5	2.25e-07	110.5	3.749e-07		110.5	3.121e-08	110.5	5.339e-08		110.5	1.115e-08	110.5	6.776e-08		110.5
110.6	1.916e-08	110.6	2.79e-08	110.6	3.12e-08	110.6	1.133e-08	110.6	2.238e-08		110.6	1.654e-08	110.6	3.12e-08	110.6	4.841e-08		110.6	9.781e-09	110.6	1.133e-08	110.6	1.174e-08		110.6	2.174e-08	110.6	2.238e-08	110.6	2.188e-08		110.6	2.619e-07	110.6	2.25e-07	110.6	3.749e-07		110.6	3.12e-08	110.6	5.345e-08		110.6	1.133e-08	110.6	6.766e-08		110.6
110.7	1.927e-08	110.7	2.788e-08	110.7	3.12e-08	110.7	1.11e-08	110.7	2.235e-08		110.7	1.658e-08	110.7	3.12e-08	110.7	4.838e-08		110.7	9.745e-09	110.7	1.11e-08	110.7	1.182e-08		110.7	2.185e-08	110.7	2.235e-08	110.7	2.179e-08		110.7	2.617e-07	110.7	2.248e-07	110.7	3.747e-07		110.7	3.12e-08	110.7	5.342e-08		110.7	1.11e-08	110.7	6.79e-08		110.7
110.8	1.923e-08	110.8	2.785e-08	110.8	3.109e-08	110.8	1.115e-08	110.8	2.241e-08		110.8	1.659e-08	110.8	3.109e-08	110.8	4.847e-08		110.8	9.678e-09	110.8	1.115e-08	110.8	1.181e-08		110.8	2.186e-08	110.8	2.241e-08	110.8	2.171e-08		110.8	2.614e-07	110.8	2.248e-07	110.8	3.747e-07		110.8	3.109e-08	110.8	5.339e-08		110.8	1.115e-08	110.8	6.81e-08		110.8
110.9	1.924e-08	110.9	2.785e-08	110.9	3.12e-08	110.9	1.119e-08	110.9	2.239e-08		110.9	1.656e-08	110.9	3.12e-08	110.9	4.831e-08		110.9	9.951e-09	110.9	1.119e-08	110.9	1.179e-08		110.9	2.181e-08	110.9	2.239e-08	110.9	2.173e-08		110.9	2.613e-07	110.9	2.246e-07	110.9	3.747e-07		110.9	3.12e-08	110.9	5.337e-08		110.9	1.119e-08	110.9	6.795e-08		110.9
111	1.921e-08	111	2.789e-08	111	3.114e-08	111	1.146e-08	111	2.226e-08		111	1.658e-08	111	3.114e-08	111	4.829e-08		111	9.892e-09	111	1.146e-08	111	1.168e-08		111	2.178e-08	111	2.226e-08	111	2.164e-08		111	2.612e-07	111	2.247e-07	111	3.746e-07		111	3.114e-08	111	5.543e-08		111	1.146e-08	111	6.8e-08		111
111.1	1.928e-08	111.1	2.783e-08	111.1	3.113e-08	111.1	1.157e-08	111.1	2.236e-08		111.1	1.655e-08	111.1	3.113e-08	111.1	4.825e-08		111.1	9.903e-09	111.1	1.157e-08	111.1	1.178e-08		111.1	2.185e-08	111.1	2.236e-08	111.1	2.157e-08		111.1	2.611e-07	111.1	2.245e-07	111.1	3.746e-07		111.1	3.113e-08	111.1	5.624e-08		111.1	1.157e-08	111.1	6.796e-08		111.1
111.2	1.921e-08	111.2	2.785e-08	111.2	3.114e-08	111.2	1.169e-08	111.2	2.232e-08		111.2	1.655e-08	111.2	3.114e-08	111.2	4.832e-08		111.2	9.924e-09	111.2	1.169e-08	111.2	1.175e-08		111.2	2.183e-08	111.2	2.232e-08	111.2	2.216e-08		111.2	2.611e-07	111.2	2.245e-07	111.2	3.746e-07		111.2	3.114e-08	111.2	5.683e-08		111.2	1.169e-08	111.2	6.782e-08		111.2
111.3	1.917e-08	111.3	2.784e-08	111.3	3.113e-08	111.3	1.172e-08	111.3	2.235e-08		111.3	1.657e-08	111.3	3.113e-08	111.3	4.826e-08		111.3	9.97e-09	111.3	1.172e-08	111.3	1.175e-08		111.3	2.188e-08	111.3	2.235e-08	111.3	2.359e-08		111.3	2.609e-07	111.3	2.245e-07	111.3	3.745e-07		111.3	3.113e-08	111.3	5.707e-08		111.3	1.172e-08	111.3	6.797e-08		111.3
111.4	1.916e-08	111.4	2.785e-08	111.4	3.109e-08	111.4	1.17e-08	111.4	2.231e-08		111.4	1.657e-08	111.4	3.109e-08	111.4	4.821e-08		111.4	1e-08	111.4	1.17e-08	111.4	1.181e-08		111.4	2.18e-08	111.4	2.231e-08	111.4	2.384e-08		111.4	2.607e-07	111.4	2.243e-07	111.4	3.743e-07		111.4	3.109e-08	111.4	5.739e-08		111.4	1.17e-08	111.4	6.802e-08		111.4
111.5	1.972e-08	111.5	2.782e-08	111.5	3.108e-08	111.5	1.17e-08	111.5	2.229e-08		111.5	1.656e-08	111.5	3.108e-08	111.5	4.825e-08		111.5	9.94e-09	111.5	1.17e-08	111.5	1.176e-08		111.5	2.248e-08	111.5	2.229e-08	111.5	2.415e-08		111.5	2.606e-07	111.5	2.244e-07	111.5	3.743e-07		111.5	3.108e-08	111.5	5.76e-08		111.5	1.17e-08	111.5	6.797e-08		111.5
111.6	2.08e-08	111.6	2.786e-08	111.6	3.108e-08	111.6	1.178e-08	111.6	2.236e-08		111.6	1.651e-08	111.6	3.108e-08	111.6	4.829e-08		111.6	9.999e-09	111.6	1.178e-08	111.6	1.173e-08		111.6	2.318e-08	111.6	2.236e-08	111.6	2.42e-08		111.6	2.605e-07	111.6	2.243e-07	111.6	3.743e-07		111.6	3.108e-08	111.6	5.779e-08		111.6	1.178e-08	111.6	6.798e-08		111.6
111.7	2.101e-08	111.7	2.779e-08	111.7	3.112e-08	111.7	1.177e-08	111.7	2.224e-08		111.7	1.65e-08	111.7	3.112e-08	111.7	4.823e-08		111.7	9.995e-09	111.7	1.177e-08	111.7	1.178e-08		111.7	2.355e-08	111.7	2.224e-08	111.7	2.442e-08		111.7	2.605e-07	111.7	2.241e-07	111.7	3.742e-07		111.7	3.112e-08	111.7	5.796e-08		111.7	1.177e-08	111.7	6.797e-08		111.7
111.8	2.114e-08	111.8	2.782e-08	111.8	3.099e-08	111.8	1.172e-08	111.8	2.232e-08		111.8	1.649e-08	111.8	3.099e-08	111.8	4.832e-08		111.8	1.001e-08	111.8	1.172e-08	111.8	1.182e-08		111.8	2.365e-08	111.8	2.232e-08	111.8	2.448e-08		111.8	2.602e-07	111.8	2.241e-07	111.8	3.742e-07		111.8	3.099e-08	111.8	5.808e-08		111.8	1.172e-08	111.8	6.803e-08		111.8
111.9	2.13e-08	111.9	2.781e-08	111.9	3.106e-08	111.9	1.18e-08	111.9	2.24e-08		111.9	1.643e-08	111.9	3.106e-08	111.9	4.816e-08		111.9	9.992e-09	111.9	1.18e-08	111.9	1.172e-08		111.9	2.379e-08	111.9	2.24e-08	111.9	2.446e-08		111.9	2.601e-07	111.9	2.24e-07	111.9	3.741e-07		111.9	3.106e-08	111.9	5.82e-08		111.9	1.18e-08	111.9	6.798e-08		111.9
112	2.145e-08	112	2.78e-08	112	3.099e-08	112	1.175e-08	112	2.233e-08		112	1.678e-08	112	3.099e-08	112	4.818e-08		112	9.983e-09	112	1.175e-08	112	1.176e-08		112	2.395e-08	112	2.233e-08	112	2.471e-08		112	2.599e-07	112	2.239e-07	112	3.742e-07		112	3.099e-08	112	5.832e-08		112	1.175e-08	112	6.797e-08		112
112.1	2.139e-08	112.1	2.775e-08	112.1	3.106e-08	112.1	1.174e-08	112.1	2.226e-08		112.1	1.927e-08	112.1	3.106e-08	112.1	4.816e-08		112.1	1e-08	112.1	1.174e-08	112.1	1.177e-08		112.1	2.4e-08	112.1	2.226e-08	112.1	2.471e-08		112.1	2.597e-07	112.1	2.238e-07	112.1	3.741e-07		112.1	3.106e-08	112.1	5.845e-08		112.1	1.174e-08	112.1	6.802e-08		112.1
112.2	2.154e-08	112.2	2.78e-08	112.2	3.102e-08	112.2	1.184e-08	112.2	2.245e-08		112.2	2.026e-08	112.2	3.102e-08	112.2	4.807e-08		112.2	1.003e-08	112.2	1.184e-08	112.2	1.175e-08		112.2	2.405e-08	112.2	2.245e-08	112.2	2.473e-08		112.2	2.596e-07	112.2	2.237e-07	112.2	3.741e-07		112.2	3.102e-08	112.2	5.855e-08		112.2	1.184e-08	112.2	6.812e-08		112.2
112.3	2.161e-08	112.3	2.778e-08	112.3	3.105e-08	112.3	1.173e-08	112.3	2.284e-08		112.3	2.082e-08	112.3	3.105e-08	112.3	4.812e-08		112.3	1.001e-08	112.3	1.173e-08	112.3	1.175e-08		112.3	2.413e-08	112.3	2.284e-08	112.3	2.477e-08		112.3	2.596e-07	112.3	2.236e-07	112.3	3.74e-07		112.3	3.105e-08	112.3	5.864e-08		112.3	1.173e-08	112.3	6.805e-08		112.3
112.4	2.166e-08	112.4	2.775e-08	112.4	3.098e-08	112.4	1.171e-08	112.4	2.357e-08		112.4	2.125e-08	112.4	3.098e-08	112.4	4.795e-08		112.4	1.002e-08	112.4	1.171e-08	112.4	1.18e-08		112.4	2.423e-08	112.4	2.357e-08	112.4	2.481e-08		112.4	2.594e-07	112.4	2.237e-07	112.4	3.74e-07		112.4	3.098e-08	112.4	5.866e-08		112.4	1.171e-08	112.4	6.802e-08		112.4
112.5	2.18e-08	112.5	2.778e-08	112.5	3.104e-08	112.5	1.175e-08	112.5	2.418e-08		112.5	2.163e-08	112.5	3.104e-08	112.5	4.806e-08		112.5	9.944e-09	112.5	1.175e-08	112.5	1.175e-08		112.5	2.421e-08	112.5	2.418e-08	112.5	2.482e-08		112.5	2.592e-07	112.5	2.235e-07	112.5	3.739e-07		112.5	3.104e-08	112.5	5.874e-08		112.5	1.175e-08	112.5	6.809e-08		112.5
112.6	2.175e-08	112.6	2.774e-08	112.6	3.1e-08	112.6	1.173e-08	112.6	2.453e-08		112.6	2.174e-08	112.6	3.1e-08	112.6	4.802e-08		112.6	9.955e-09	112.6	1.173e-08	112.6	1.155e-08		112.6	2.427e-08	112.6	2.453e-08	112.6	2.48e-08		112.6	2.592e-07	112.6	2.235e-07	112.6	3.739e-07		112.6	3.1e-08	112.6	5.88e-08		112.6	1.173e-08	112.6	6.804e-08		112.6
112.7	2.174e-08	112.7	2.777e-08	112.7	3.104e-08	112.7	1.178e-08	112.7	2.482e-08		112.7	2.198e-08	112.7	3.104e-08	112.7	4.804e-08		112.7	1.001e-08	112.7	1.178e-08	112.7	1.26e-08		112.7	2.422e-08	112.7	2.482e-08	112.7	2.489e-08		112.7	2.59e-07	112.7	2.234e-07	112.7	3.738e-07		112.7	3.104e-08	112.7	5.89e-08		112.7	1.178e-08	112.7	6.807e-08		112.7
112.8	2.174e-08	112.8	2.776e-08	112.8	3.092e-08	112.8	1.18e-08	112.8	2.507e-08		112.8	2.212e-08	112.8	3.092e-08	112.8	4.807e-08		112.8	1.002e-08	112.8	1.18e-08	112.8	1.231e-08		112.8	2.432e-08	112.8	2.507e-08	112.8	2.501e-08		112.8	2.589e-07	112.8	2.232e-07	112.8	3.737e-07		112.8	3.092e-08	112.8	5.895e-08		112.8	1.18e-08	112.8	6.801e-08		112.8
112.9	2.187e-08	112.9	2.774e-08	112.9	3.093e-08	112.9	1.175e-08	112.9	2.515e-08		112.9	2.223e-08	112.9	3.093e-08	112.9	4.8e-08		112.9	1.002e-08	112.9	1.175e-08	112.9	1.233e-08		112.9	2.437e-08	112.9	2.515e-08	112.9	2.494e-08		112.9	2.586e-07	112.9	2.233e-07	112.9	3.735e-07		112.9	3.093e-08	112.9	5.901e-08		112.9	1.175e-08	112.9	6.804e-08		112.9
113	2.178e-08	113	2.774e-08	113	3.097e-08	113	1.177e-08	113	2.521e-08		113	2.235e-08	113	3.097e-08	113	4.791e-08		113	1.002e-08	113	1.177e-08	113	1.233e-08		113	2.422e-08	113	2.521e-08	113	2.496e-08		113	2.585e-07	113	2.232e-07	113	3.736e-07		113	3.097e-08	113	5.911e-08		113	1.177e-08	113	6.802e-08		113
113.1	2.187e-08	113.1	2.773e-08	113.1	3.1e-08	113.1	1.175e-08	113.1	2.536e-08		113.1	2.251e-08	113.1	3.1e-08	113.1	4.8e-08		113.1	1.004e-08	113.1	1.175e-08	113.1	1.235e-08		113.1	2.435e-08	113.1	2.536e-08	113.1	2.496e-08		113.1	2.584e-07	113.1	2.231e-07	113.1	3.737e-07		113.1	3.1e-08	113.1	5.921e-08		113.1	1.175e-08	113.1	6.805e-08		113.1
113.2	2.175e-08	113.2	2.773e-08	113.2	3.101e-08	113.2	1.182e-08	113.2	2.535e-08		113.2	2.253e-08	113.2	3.101e-08	113.2	4.788e-08		113.2	1.004e-08	113.2	1.182e-08	113.2	1.239e-08		113.2	2.438e-08	113.2	2.535e-08	113.2	2.504e-08		113.2	2.582e-07	113.2	2.231e-07	113.2	3.737e-07		113.2	3.101e-08	113.2	5.917e-08		113.2	1.182e-08	113.2	6.801e-08		113.2
113.3	2.187e-08	113.3	2.773e-08	113.3	3.093e-08	113.3	1.178e-08	113.3	2.545e-08		113.3	2.259e-08	113.3	3.093e-08	113.3	4.787e-08		113.3	9.961e-09	113.3	1.178e-08	113.3	1.24e-08		113.3	2.438e-08	113.3	2.545e-08	113.3	2.501e-08		113.3	2.58e-07	113.3	2.232e-07	113.3	3.737e-07		113.3	3.093e-08	113.3	5.923e-08		113.3	1.178e-08	113.3	6.796e-08		113.3
113.4	2.19e-08	113.4	2.772e-08	113.4	3.096e-08	113.4	1.181e-08	113.4	2.552e-08		113.4	2.267e-08	113.4	3.096e-08	113.4	4.796e-08		113.4	1.004e-08	113.4	1.181e-08	113.4	1.242e-08		113.4	2.446e-08	113.4	2.552e-08	113.4	2.505e-08		113.4	2.58e-07	113.4	2.23e-07	113.4	3.736e-07		113.4	3.096e-08	113.4	5.93e-08		113.4	1.181e-08	113.4	6.793e-08		113.4
113.5	2.193e-08	113.5	2.772e-08	113.5	3.091e-08	113.5	1.182e-08	113.5	2.563e-08		113.5	2.274e-08	113.5	3.091e-08	113.5	4.791e-08		113.5	9.988e-09	113.5	1.182e-08	113.5	1.246e-08		113.5	2.441e-08	113.5	2.563e-08	113.5	2.496e-08		113.5	2.578e-07	113.5	2.23e-07	113.5	3.735e-07		113.5	3.091e-08	113.5	5.935e-08		113.5	1.182e-08	113.5	6.809e-08		113.5
113.6	2.196e-08	113.6	2.769e-08	113.6	3.093e-08	113.6	1.178e-08	113.6	2.562e-08		113.6	2.281e-08	113.6	3.093e-08	113.6	4.792e-08		113.6	9.97e-09	113.6	1.178e-08	113.6	1.243e-08		113.6	2.447e-08	113.6	2.562e-08	113.6	2.5e-08		113.6	2.577e-07	113.6	2.23e-07	113.6	3.734e-07		113.6	3.093e-08	113.6	5.94e-08		113.6	1.178e-08	113.6	6.804e-08		113.6
113.7	2.196e-08	113.7	2.772e-08	113.7	3.097e-08	113.7	1.18e-08	113.7	2.568e-08		113.7	2.292e-08	113.7	3.097e-08	113.7	4.8e-08		113.7	9.994e-09	113.7	1.18e-08	113.7	1.244e-08		113.7	2.452e-08	113.7	2.568e-08	113.7	2.509e-08		113.7	2.576e-07	113.7	2.229e-07	113.7	3.734e-07		113.7	3.097e-08	113.7	5.946e-08		113.7	1.18e-08	113.7	6.806e-08		113.7
113.8	2.191e-08	113.8	2.755e-08	113.8	3.096e-08	113.8	1.18e-08	113.8	2.556e-08		113.8	2.295e-08	113.8	3.096e-08	113.8	4.785e-08		113.8	9.954e-09	113.8	1.18e-08	113.8	1.246e-08		113.8	2.452e-08	113.8	2.556e-08	113.8	2.502e-08		113.8	2.575e-07	113.8	2.228e-07	113.8	3.734e-07		113.8	3.096e-08	113.8	5.942e-08		113.8	1.18e-08	113.8	6.794e-08		113.8
113.9	2.193e-08	113.9	2.791e-08	113.9	3.159e-08	113.9	1.179e-08	113.9	2.571e-08		113.9	2.299e-08	113.9	3.159e-08	113.9	4.789e-08		113.9	9.996e-09	113.9	1.179e-08	113.9	1.25e-08		113.9	2.456e-08	113.9	2.571e-08	113.9	2.506e-08		113.9	2.575e-07	113.9	2.227e-07	113.9	3.733e-07		113.9	3.159e-08	113.9	5.945e-08		113.9	1.179e-08	113.9	6.797e-08		113.9
114	2.203e-08	114	2.805e-08	114	3.197e-08	114	1.185e-08	114	2.58e-08		114	2.305e-08	114	3.197e-08	114	4.927e-08		114	9.98e-09	114	1.185e-08	114	1.251e-08		114	2.458e-08	114	2.58e-08	114	2.511e-08		114	2.573e-07	114	2.227e-07	114	3.732e-07		114	3.197e-08	114	5.956e-08		114	1.185e-08	114	6.805e-08		114
114.1	2.203e-08	114.1	2.799e-08	114.1	3.233e-08	114.1	1.182e-08	114.1	2.572e-08		114.1	2.31e-08	114.1	3.233e-08	114.1	4.989e-08		114.1	9.927e-09	114.1	1.182e-08	114.1	1.249e-08		114.1	2.462e-08	114.1	2.572e-08	114.1	2.515e-08		114.1	2.572e-07	114.1	2.226e-07	114.1	3.732e-07		114.1	3.233e-08	114.1	5.962e-08		114.1	1.182e-08	114.1	6.793e-08		114.1
114.2	2.201e-08	114.2	2.803e-08	114.2	3.247e-08	114.2	1.179e-08	114.2	2.585e-08		114.2	2.32e-08	114.2	3.247e-08	114.2	5.016e-08		114.2	9.976e-09	114.2	1.179e-08	114.2	1.245e-08		114.2	2.467e-08	114.2	2.585e-08	114.2	2.511e-08		114.2	2.571e-07	114.2	2.225e-07	114.2	3.732e-07		114.2	3.247e-08	114.2	5.96e-08		114.2	1.179e-08	114.2	6.798e-08		114.2
114.3	2.201e-08	114.3	2.81e-08	114.3	3.266e-08	114.3	1.182e-08	114.3	2.583e-08		114.3	2.322e-08	114.3	3.266e-08	114.3	5.057e-08		114.3	9.934e-09	114.3	1.182e-08	114.3	1.255e-08		114.3	2.475e-08	114.3	2.583e-08	114.3	2.513e-08		114.3	2.571e-07	114.3	2.224e-07	114.3	3.731e-07		114.3	3.266e-08	114.3	5.965e-08		114.3	1.182e-08	114.3	6.791e-08		114.3
114.4	2.206e-08	114.4	2.815e-08	114.4	3.272e-08	114.4	1.179e-08	114.4	2.581e-08		114.4	2.323e-08	114.4	3.272e-08	114.4	5.066e-08		114.4	1.001e-08	114.4	1.179e-08	114.4	1.246e-08		114.4	2.465e-08	114.4	2.581e-08	114.4	2.52e-08		114.4	2.57e-07	114.4	2.224e-07	114.4	3.731e-07		114.4	3.272e-08	114.4	5.968e-08		114.4	1.179e-08	114.4	6.793e-08		114.4
114.5	2.197e-08	114.5	2.816e-08	114.5	3.276e-08	114.5	1.183e-08	114.5	2.583e-08		114.5	2.334e-08	114.5	3.276e-08	114.5	5.078e-08		114.5	1.001e-08	114.5	1.183e-08	114.5	1.248e-08		114.5	2.474e-08	114.5	2.583e-08	114.5	2.502e-08		114.5	2.569e-07	114.5	2.223e-07	114.5	3.73e-07		114.5	3.276e-08	114.5	5.975e-08		114.5	1.183e-08	114.5	6.796e-08		114.5
114.6	2.201e-08	114.6	2.822e-08	114.6	3.289e-08	114.6	1.179e-08	114.6	2.598e-08		114.6	2.335e-08	114.6	3.289e-08	114.6	5.096e-08		114.6	9.932e-09	114.6	1.179e-08	114.6	1.252e-08		114.6	2.47e-08	114.6	2.598e-08	114.6	2.51e-08		114.6	2.568e-07	114.6	2.223e-07	114.6	3.73e-07		114.6	3.289e-08	114.6	5.981e-08		114.6	1.179e-08	114.6	6.795e-08		114.6
114.7	2.209e-08	114.7	2.821e-08	114.7	3.292e-08	114.7	1.179e-08	114.7	2.587e-08		114.7	2.34e-08	114.7	3.292e-08	114.7	5.09e-08		114.7	9.928e-09	114.7	1.179e-08	114.7	1.244e-08		114.7	2.468e-08	114.7	2.587e-08	114.7	2.515e-08		114.7	2.566e-07	114.7	2.223e-07	114.7	3.729e-07		114.7	3.292e-08	114.7	5.982e-08		114.7	1.179e-08	114.7	6.796e-08		114.7
114.8	2.205e-08	114.8	2.83e-08	114.8	3.301e-08	114.8	1.185e-08	114.8	2.59e-08		114.8	2.336e-08	114.8	3.301e-08	114.8	5.101e-08		114.8	9.903e-09	114.8	1.185e-08	114.8	1.251e-08		114.8	2.48e-08	114.8	2.59e-08	114.8	2.515e-08		114.8	2.567e-07	114.8	2.223e-07	114.8	3.729e-07		114.8	3.301e-08	114.8	5.99e-08		114.8	1.185e-08	114.8	6.787e-08		114.8
114.9	2.203e-08	114.9	2.83e-08	114.9	3.301e-08	114.9	1.181e-08	114.9	2.593e-08		114.9	2.352e-08	114.9	3.301e-08	114.9	5.113e-08		114.9	9.933e-09	114.9	1.181e-08	114.9	1.252e-08		114.9	2.48e-08	114.9	2.593e-08	114.9	2.516e-08		114.9	2.565e-07	114.9	2.222e-07	114.9	3.729e-07		114.9	3.301e-08	114.9	5.999e-08		114.9	1.181e-08	114.9	6.804e-08		114.9
115	2.207e-08	115	2.835e-08	115	3.307e-08	115	1.185e-08	115	2.59e-08		115	2.352e-08	115	3.307e-08	115	5.121e-08		115	9.938e-09	115	1.185e-08	115	1.247e-08		115	2.484e-08	115	2.59e-08	115	2.505e-08		115	2.564e-07	115	2.221e-07	115	3.728e-07		115	3.307e-08	115	5.984e-08		115	1.185e-08	115	6.786e-08		115
115.1	2.2e-08	115.1	2.838e-08	115.1	3.311e-08	115.1	1.188e-08	115.1	2.597e-08		115.1	2.354e-08	115.1	3.311e-08	115.1	5.129e-08		115.1	9.909e-09	115.1	1.188e-08	115.1	1.25e-08		115.1	2.472e-08	115.1	2.597e-08	115.1	2.509e-08		115.1	2.563e-07	115.1	2.221e-07	115.1	3.727e-07		115.1	3.311e-08	115.1	5.998e-08		115.1	1.188e-08	115.1	6.785e-08		115.1
115.2	2.208e-08	115.2	2.841e-08	115.2	3.305e-08	115.2	1.181e-08	115.2	2.601e-08		115.2	2.358e-08	115.2	3.305e-08	115.2	5.133e-08		115.2	9.958e-09	115.2	1.181e-08	115.2	1.252e-08		115.2	2.479e-08	115.2	2.601e-08	115.2	2.515e-08		115.2	2.561e-07	115.2	2.221e-07	115.2	3.727e-07		115.2	3.305e-08	115.2	5.985e-08		115.2	1.181e-08	115.2	6.789e-08		115.2
115.3	2.21e-08	115.3	2.847e-08	115.3	3.319e-08	115.3	1.184e-08	115.3	2.602e-08		115.3	2.365e-08	115.3	3.319e-08	115.3	5.141e-08		115.3	9.905e-09	115.3	1.184e-08	115.3	1.244e-08		115.3	2.487e-08	115.3	2.602e-08	115.3	2.519e-08		115.3	2.56e-07	115.3	2.221e-07	115.3	3.726e-07		115.3	3.319e-08	115.3	5.999e-08		115.3	1.184e-08	115.3	6.785e-08		115.3
115.4	2.21e-08	115.4	2.845e-08	115.4	3.322e-08	115.4	1.186e-08	115.4	2.598e-08		115.4	2.363e-08	115.4	3.322e-08	115.4	5.139e-08		115.4	9.963e-09	115.4	1.186e-08	115.4	1.254e-08		115.4	2.472e-08	115.4	2.598e-08	115.4	2.509e-08		115.4	2.559e-07	115.4	2.22e-07	115.4	3.726e-07		115.4	3.322e-08	115.4	5.993e-08		115.4	1.186e-08	115.4	6.785e-08		115.4
115.5	2.21e-08	115.5	2.849e-08	115.5	3.321e-08	115.5	1.185e-08	115.5	2.614e-08		115.5	2.372e-08	115.5	3.321e-08	115.5	5.15e-08		115.5	9.943e-09	115.5	1.185e-08	115.5	1.251e-08		115.5	2.474e-08	115.5	2.614e-08	115.5	2.523e-08		115.5	2.558e-07	115.5	2.221e-07	115.5	3.725e-07		115.5	3.321e-08	115.5	5.997e-08		115.5	1.185e-08	115.5	6.777e-08		115.5
115.6	2.207e-08	115.6	2.853e-08	115.6	3.327e-08	115.6	1.183e-08	115.6	2.608e-08		115.6	2.38e-08	115.6	3.327e-08	115.6	5.148e-08		115.6	9.915e-09	115.6	1.183e-08	115.6	1.249e-08		115.6	2.483e-08	115.6	2.608e-08	115.6	2.523e-08		115.6	2.557e-07	115.6	2.22e-07	115.6	3.725e-07		115.6	3.327e-08	115.6	6.01e-08		115.6	1.183e-08	115.6	6.789e-08		115.6
115.7	2.206e-08	115.7	2.855e-08	115.7	3.333e-08	115.7	1.186e-08	115.7	2.596e-08		115.7	2.374e-08	115.7	3.333e-08	115.7	5.157e-08		115.7	9.95e-09	115.7	1.186e-08	115.7	1.259e-08		115.7	2.489e-08	115.7	2.596e-08	115.7	2.517e-08		115.7	2.556e-07	115.7	2.218e-07	115.7	3.725e-07		115.7	3.333e-08	115.7	6.007e-08		115.7	1.186e-08	115.7	6.792e-08		115.7
115.8	2.213e-08	115.8	2.858e-08	115.8	3.323e-08	115.8	1.182e-08	115.8	2.615e-08		115.8	2.381e-08	115.8	3.323e-08	115.8	5.17e-08		115.8	9.876e-09	115.8	1.182e-08	115.8	1.249e-08		115.8	2.488e-08	115.8	2.615e-08	115.8	2.518e-08		115.8	2.554e-07	115.8	2.218e-07	115.8	3.724e-07		115.8	3.323e-08	115.8	6.01e-08		115.8	1.182e-08	115.8	6.784e-08		115.8
115.9	2.215e-08	115.9	2.862e-08	115.9	3.339e-08	115.9	1.198e-08	115.9	2.605e-08		115.9	2.38e-08	115.9	3.339e-08	115.9	5.163e-08		115.9	9.969e-09	115.9	1.198e-08	115.9	1.246e-08		115.9	2.48e-08	115.9	2.605e-08	115.9	2.506e-08		115.9	2.553e-07	115.9	2.218e-07	115.9	3.723e-07		115.9	3.339e-08	115.9	6e-08		115.9	1.198e-08	115.9	6.786e-08		115.9
116	2.219e-08	116	2.865e-08	116	3.325e-08	116	1.187e-08	116	2.621e-08		116	2.383e-08	116	3.325e-08	116	5.166e-08		116	1.001e-08	116	1.187e-08	116	1.256e-08		116	2.481e-08	116	2.621e-08	116	2.519e-08		116	2.554e-07	116	2.217e-07	116	3.723e-07		116	3.325e-08	116	6.013e-08		116	1.187e-08	116	6.78e-08		116
116.1	2.219e-08	116.1	2.866e-08	116.1	3.341e-08	116.1	1.185e-08	116.1	2.61e-08		116.1	2.384e-08	116.1	3.341e-08	116.1	5.169e-08		116.1	9.904e-09	116.1	1.185e-08	116.1	1.252e-08		116.1	2.487e-08	116.1	2.61e-08	116.1	2.521e-08		116.1	2.552e-07	116.1	2.217e-07	116.1	3.723e-07		116.1	3.341e-08	116.1	6.023e-08		116.1	1.185e-08	116.1	6.782e-08		116.1
116.2	2.211e-08	116.2	2.867e-08	116.2	3.337e-08	116.2	1.192e-08	116.2	2.624e-08		116.2	2.392e-08	116.2	3.337e-08	116.2	5.175e-08		116.2	9.939e-09	116.2	1.192e-08	116.2	1.258e-08		116.2	2.486e-08	116.2	2.624e-08	116.2	2.516e-08		116.2	2.551e-07	116.2	2.215e-07	116.2	3.722e-07		116.2	3.337e-08	116.2	6.019e-08		116.2	1.192e-08	116.2	6.788e-08		116.2
116.3	2.219e-08	116.3	2.872e-08	116.3	3.341e-08	116.3	1.185e-08	116.3	2.618e-08		116.3	2.393e-08	116.3	3.341e-08	116.3	5.173e-08		116.3	9.978e-09	116.3	1.185e-08	116.3	1.25e-08		116.3	2.486e-08	116.3	2.618e-08	116.3	2.516e-08		116.3	2.551e-07	116.3	2.216e-07	116.3	3.722e-07		116.3	3.341e-08	116.3	6.02e-08		116.3	1.185e-08	116.3	6.772e-08		116.3
116.4	2.219e-08	116.4	2.873e-08	116.4	3.34e-08	116.4	1.187e-08	116.4	2.613e-08		116.4	2.392e-08	116.4	3.34e-08	116.4	5.177e-08		116.4	9.867e-09	116.4	1.187e-08	116.4	1.248e-08		116.4	2.483e-08	116.4	2.613e-08	116.4	2.523e-08		116.4	2.55e-07	116.4	2.215e-07	116.4	3.721e-07		116.4	3.34e-08	116.4	6.03e-08		116.4	1.187e-08	116.4	6.777e-08		116.4
116.5	2.215e-08	116.5	2.873e-08	116.5	3.343e-08	116.5	1.183e-08	116.5	2.621e-08		116.5	2.397e-08	116.5	3.343e-08	116.5	5.18e-08		116.5	9.872e-09	116.5	1.183e-08	116.5	1.249e-08		116.5	2.487e-08	116.5	2.621e-08	116.5	2.522e-08		116.5	2.548e-07	116.5	2.214e-07	116.5	3.72e-07		116.5	3.343e-08	116.5	6.023e-08		116.5	1.183e-08	116.5	6.776e-08		116.5
116.6	2.216e-08	116.6	2.876e-08	116.6	3.333e-08	116.6	1.188e-08	116.6	2.618e-08		116.6	2.398e-08	116.6	3.333e-08	116.6	5.178e-08		116.6	9.919e-09	116.6	1.188e-08	116.6	1.255e-08		116.6	2.49e-08	116.6	2.618e-08	116.6	2.518e-08		116.6	2.548e-07	116.6	2.213e-07	116.6	3.721e-07		116.6	3.333e-08	116.6	6.03e-08		116.6	1.188e-08	116.6	6.773e-08		116.6
116.7	2.217e-08	116.7	2.884e-08	116.7	3.333e-08	116.7	1.189e-08	116.7	2.616e-08		116.7	2.403e-08	116.7	3.333e-08	116.7	5.184e-08		116.7	9.945e-09	116.7	1.189e-08	116.7	1.262e-08		116.7	2.495e-08	116.7	2.616e-08	116.7	2.512e-08		116.7	2.546e-07	116.7	2.212e-07	116.7	3.72e-07		116.7	3.333e-08	116.7	6.038e-08		116.7	1.189e-08	116.7	6.78e-08		116.7
116.8	2.213e-08	116.8	2.882e-08	116.8	3.343e-08	116.8	1.188e-08	116.8	2.622e-08		116.8	2.401e-08	116.8	3.343e-08	116.8	5.186e-08		116.8	9.92e-09	116.8	1.188e-08	116.8	1.246e-08		116.8	2.488e-08	116.8	2.622e-08	116.8	2.518e-08		116.8	2.546e-07	116.8	2.212e-07	116.8	3.72e-07		116.8	3.343e-08	116.8	6.028e-08		116.8	1.188e-08	116.8	6.779e-08		116.8
116.9	2.209e-08	116.9	2.883e-08	116.9	3.347e-08	116.9	1.185e-08	116.9	2.618e-08		116.9	2.407e-08	116.9	3.347e-08	116.9	5.193e-08		116.9	9.976e-09	116.9	1.185e-08	116.9	1.258e-08		116.9	2.491e-08	116.9	2.618e-08	116.9	2.515e-08		116.9	2.545e-07	116.9	2.21e-07	116.9	3.719e-07		116.9	3.347e-08	116.9	6.035e-08		116.9	1.185e-08	116.9	6.781e-08		116.9
117	2.22e-08	117	2.885e-08	117	3.345e-08	117	1.183e-08	117	2.618e-08		117	2.411e-08	117	3.345e-08	117	5.186e-08		117	9.966e-09	117	1.183e-08	117	1.253e-08		117	2.48e-08	117	2.618e-08	117	2.516e-08		117	2.545e-07	117	2.209e-07	117	3.719e-07		117	3.345e-08	117	6.045e-08		117	1.183e-08	117	6.775e-08		117
117.1	2.224e-08	117.1	2.886e-08	117.1	3.345e-08	117.1	1.196e-08	117.1	2.621e-08		117.1	2.412e-08	117.1	3.345e-08	117.1	5.192e-08		117.1	9.921e-09	117.1	1.196e-08	117.1	1.254e-08		117.1	2.482e-08	117.1	2.621e-08	117.1	2.519e-08		117.1	2.543e-07	117.1	2.209e-07	117.1	3.721e-07		117.1	3.345e-08	117.1	6.043e-08		117.1	1.196e-08	117.1	6.767e-08		117.1
117.2	2.214e-08	117.2	2.888e-08	117.2	3.343e-08	117.2	1.188e-08	117.2	2.625e-08		117.2	2.414e-08	117.2	3.343e-08	117.2	5.188e-08		117.2	9.963e-09	117.2	1.188e-08	117.2	1.256e-08		117.2	2.477e-08	117.2	2.625e-08	117.2	2.515e-08		117.2	2.541e-07	117.2	2.207e-07	117.2	3.721e-07		117.2	3.343e-08	117.2	6.045e-08		117.2	1.188e-08	117.2	6.776e-08		117.2
117.3	2.22e-08	117.3	2.892e-08	117.3	3.352e-08	117.3	1.189e-08	117.3	2.627e-08		117.3	2.419e-08	117.3	3.352e-08	117.3	5.19e-08		117.3	1e-08	117.3	1.189e-08	117.3	1.259e-08		117.3	2.494e-08	117.3	2.627e-08	117.3	2.512e-08		117.3	2.541e-07	117.3	2.208e-07	117.3	3.719e-07		117.3	3.352e-08	117.3	6.045e-08		117.3	1.189e-08	117.3	6.768e-08		117.3
117.4	2.217e-08	117.4	2.886e-08	117.4	3.347e-08	117.4	1.194e-08	117.4	2.622e-08		117.4	2.416e-08	117.4	3.347e-08	117.4	5.194e-08		117.4	9.911e-09	117.4	1.194e-08	117.4	1.252e-08		117.4	2.489e-08	117.4	2.622e-08	117.4	2.522e-08		117.4	2.541e-07	117.4	2.207e-07	117.4	3.784e-07		117.4	3.347e-08	117.4	6.04e-08		117.4	1.194e-08	117.4	6.776e-08		117.4
117.5	2.222e-08	117.5	2.892e-08	117.5	3.346e-08	117.5	1.189e-08	117.5	2.629e-08		117.5	2.417e-08	117.5	3.346e-08	117.5	5.2e-08		117.5	9.952e-09	117.5	1.189e-08	117.5	1.252e-08		117.5	2.484e-08	117.5	2.629e-08	117.5	2.505e-08		117.5	2.539e-07	117.5	2.206e-07	117.5	3.784e-07		117.5	3.346e-08	117.5	6.054e-08		117.5	1.189e-08	117.5	6.774e-08		117.5
117.6	2.222e-08	117.6	2.896e-08	117.6	3.352e-08	117.6	1.184e-08	117.6	2.62e-08		117.6	2.427e-08	117.6	3.352e-08	117.6	5.195e-08		117.6	9.917e-09	117.6	1.184e-08	117.6	1.254e-08		117.6	2.491e-08	117.6	2.62e-08	117.6	2.512e-08		117.6	2.539e-07	117.6	2.206e-07	117.6	3.774e-07		117.6	3.352e-08	117.6	6.039e-08		117.6	1.184e-08	117.6	6.767e-08		117.6
117.7	2.223e-08	117.7	2.901e-08	117.7	3.354e-08	117.7	1.186e-08	117.7	2.625e-08		117.7	2.431e-08	117.7	3.354e-08	117.7	5.2e-08		117.7	9.954e-09	117.7	1.186e-08	117.7	1.255e-08		117.7	2.488e-08	117.7	2.625e-08	117.7	2.524e-08		117.7	2.539e-07	117.7	2.205e-07	117.7	3.767e-07		117.7	3.354e-08	117.7	6.053e-08		117.7	1.186e-08	117.7	6.772e-08		117.7
117.8	2.228e-08	117.8	2.899e-08	117.8	3.357e-08	117.8	1.19e-08	117.8	2.634e-08		117.8	2.43e-08	117.8	3.357e-08	117.8	5.201e-08		117.8	9.936e-09	117.8	1.19e-08	117.8	1.258e-08		117.8	2.484e-08	117.8	2.634e-08	117.8	2.512e-08		117.8	2.539e-07	117.8	2.204e-07	117.8	3.762e-07		117.8	3.357e-08	117.8	6.053e-08		117.8	1.19e-08	117.8	6.773e-08		117.8
117.9	2.219e-08	117.9	2.902e-08	117.9	3.359e-08	117.9	1.186e-08	117.9	2.624e-08		117.9	2.428e-08	117.9	3.359e-08	117.9	5.202e-08		117.9	9.924e-09	117.9	1.186e-08	117.9	1.257e-08		117.9	2.49e-08	117.9	2.624e-08	117.9	2.517e-08		117.9	2.539e-07	117.9	2.204e-07	117.9	3.757e-07		117.9	3.359e-08	117.9	6.057e-08		117.9	1.186e-08	117.9	6.772e-08		117.9
118	2.217e-08	118	2.904e-08	118	3.353e-08	118	1.191e-08	118	2.635e-08		118	2.434e-08	118	3.353e-08	118	5.201e-08		118	9.947e-09	118	1.191e-08	118	1.258e-08		118	2.486e-08	118	2.635e-08	118	2.51e-08		118	2.535e-07	118	2.204e-07	118	3.754e-07		118	3.353e-08	118	6.059e-08		118	1.191e-08	118	6.778e-08		118
118.1	2.228e-08	118.1	2.905e-08	118.1	3.352e-08	118.1	1.188e-08	118.1	2.634e-08		118.1	2.433e-08	118.1	3.352e-08	118.1	5.204e-08		118.1	9.946e-09	118.1	1.188e-08	118.1	1.259e-08		118.1	2.492e-08	118.1	2.634e-08	118.1	2.508e-08		118.1	2.533e-07	118.1	2.204e-07	118.1	3.751e-07		118.1	3.352e-08	118.1	6.059e-08		118.1	1.188e-08	118.1	6.764e-08		118.1
118.2	2.231e-08	118.2	2.908e-08	118.2	3.353e-08	118.2	1.187e-08	118.2	2.625e-08		118.2	2.438e-08	118.2	3.353e-08	118.2	5.201e-08		118.2	9.945e-09	118.2	1.187e-08	118.2	1.257e-08		118.2	2.49e-08	118.2	2.625e-08	118.2	2.519e-08		118.2	2.533e-07	118.2	2.202e-07	118.2	3.749e-07		118.2	3.353e-08	118.2	6.048e-08		118.2	1.187e-08	118.2	6.77e-08		118.2
118.3	2.235e-08	118.3	2.912e-08	118.3	3.358e-08	118.3	1.185e-08	118.3	2.636e-08		118.3	2.439e-08	118.3	3.358e-08	118.3	5.208e-08		118.3	9.958e-09	118.3	1.185e-08	118.3	1.263e-08		118.3	2.493e-08	118.3	2.636e-08	118.3	2.52e-08		118.3	2.532e-07	118.3	2.202e-07	118.3	3.747e-07		118.3	3.358e-08	118.3	6.068e-08		118.3	1.185e-08	118.3	6.777e-08		118.3
118.4	2.229e-08	118.4	2.911e-08	118.4	3.366e-08	118.4	1.194e-08	118.4	2.63e-08		118.4	2.44e-08	118.4	3.366e-08	118.4	5.211e-08		118.4	9.911e-09	118.4	1.194e-08	118.4	1.253e-08		118.4	2.495e-08	118.4	2.63e-08	118.4	2.516e-08		118.4	2.531e-07	118.4	2.202e-07	118.4	3.744e-07		118.4	3.366e-08	118.4	6.056e-08		118.4	1.194e-08	118.4	6.783e-08		118.4
118.5	2.227e-08	118.5	2.915e-08	118.5	3.362e-08	118.5	1.186e-08	118.5	2.628e-08		118.5	2.439e-08	118.5	3.362e-08	118.5	5.2e-08		118.5	9.97e-09	118.5	1.186e-08	118.5	1.26e-08		118.5	2.486e-08	118.5	2.628e-08	118.5	2.51e-08		118.5	2.53e-07	118.5	2.2e-07	118.5	3.743e-07		118.5	3.362e-08	118.5	6.061e-08		118.5	1.186e-08	118.5	6.77e-08		118.5
118.6	2.231e-08	118.6	2.913e-08	118.6	3.36e-08	118.6	1.191e-08	118.6	2.637e-08		118.6	2.45e-08	118.6	3.36e-08	118.6	5.209e-08		118.6	9.884e-09	118.6	1.191e-08	118.6	1.256e-08		118.6	2.488e-08	118.6	2.637e-08	118.6	2.507e-08		118.6	2.529e-07	118.6	2.2e-07	118.6	3.742e-07		118.6	3.36e-08	118.6	6.064e-08		118.6	1.191e-08	118.6	6.778e-08		118.6
118.7	2.236e-08	118.7	2.916e-08	118.7	3.357e-08	118.7	1.19e-08	118.7	2.635e-08		118.7	2.445e-08	118.7	3.357e-08	118.7	5.203e-08		118.7	1e-08	118.7	1.19e-08	118.7	1.26e-08		118.7	2.489e-08	118.7	2.635e-08	118.7	2.514e-08		118.7	2.529e-07	118.7	2.2e-07	118.7	3.743e-07		118.7	3.357e-08	118.7	6.067e-08		118.7	1.19e-08	118.7	6.779e-08		118.7
118.8	2.219e-08	118.8	2.916e-08	118.8	3.364e-08	118.8	1.18e-08	118.8	2.628e-08		118.8	2.45e-08	118.8	3.364e-08	118.8	5.209e-08		118.8	9.917e-09	118.8	1.18e-08	118.8	1.252e-08		118.8	2.489e-08	118.8	2.628e-08	118.8	2.518e-08		118.8	2.529e-07	118.8	2.199e-07	118.8	3.742e-07		118.8	3.364e-08	118.8	6.08e-08		118.8	1.18e-08	118.8	6.776e-08		118.8
118.9	2.226e-08	118.9	2.918e-08	118.9	3.386e-08	118.9	1.195e-08	118.9	2.633e-08		118.9	2.449e-08	118.9	3.386e-08	118.9	5.213e-08		118.9	9.945e-09	118.9	1.195e-08	118.9	1.256e-08		118.9	2.496e-08	118.9	2.633e-08	118.9	2.515e-08		118.9	2.527e-07	118.9	2.2e-07	118.9	3.74e-07		118.9	3.386e-08	118.9	6.076e-08		118.9	1.195e-08	118.9	6.773e-08		118.9
119	2.223e-08	119	2.92e-08	119	3.364e-08	119	1.189e-08	119	2.625e-08		119	2.452e-08	119	3.364e-08	119	5.208e-08		119	1.001e-08	119	1.189e-08	119	1.258e-08		119	2.487e-08	119	2.625e-08	119	2.509e-08		119	2.527e-07	119	2.199e-07	119	3.738e-07		119	3.364e-08	119	6.074e-08		119	1.189e-08	119	6.78e-08		119
119.1	2.227e-08	119.1	2.92e-08	119.1	3.363e-08	119.1	1.186e-08	119.1	2.637e-08		119.1	2.46e-08	119.1	3.363e-08	119.1	5.208e-08		119.1	9.979e-09	119.1	1.186e-08	119.1	1.26e-08		119.1	2.488e-08	119.1	2.637e-08	119.1	2.511e-08		119.1	2.527e-07	119.1	2.197e-07	119.1	3.737e-07		119.1	3.363e-08	119.1	6.071e-08		119.1	1.186e-08	119.1	6.775e-08		119.1
119.2	2.234e-08	119.2	2.927e-08	119.2	3.358e-08	119.2	1.187e-08	119.2	2.633e-08		119.2	2.465e-08	119.2	3.358e-08	119.2	5.209e-08		119.2	9.949e-09	119.2	1.187e-08	119.2	1.253e-08		119.2	2.492e-08	119.2	2.633e-08	119.2	2.509e-08		119.2	2.525e-07	119.2	2.197e-07	119.2	3.736e-07		119.2	3.358e-08	119.2	6.072e-08		119.2	1.187e-08	119.2	6.773e-08		119.2
119.3	2.23e-08	119.3	2.93e-08	119.3	3.357e-08	119.3	1.187e-08	119.3	2.636e-08		119.3	2.462e-08	119.3	3.357e-08	119.3	5.21e-08		119.3	9.99e-09	119.3	1.187e-08	119.3	1.256e-08		119.3	2.491e-08	119.3	2.636e-08	119.3	2.512e-08		119.3	2.525e-07	119.3	2.197e-07	119.3	3.736e-07		119.3	3.357e-08	119.3	6.079e-08		119.3	1.187e-08	119.3	6.768e-08		119.3
119.4	2.227e-08	119.4	2.925e-08	119.4	3.363e-08	119.4	1.182e-08	119.4	2.638e-08		119.4	2.462e-08	119.4	3.363e-08	119.4	5.211e-08		119.4	9.954e-09	119.4	1.182e-08	119.4	1.258e-08		119.4	2.497e-08	119.4	2.638e-08	119.4	2.521e-08		119.4	2.524e-07	119.4	2.196e-07	119.4	3.733e-07		119.4	3.363e-08	119.4	6.079e-08		119.4	1.182e-08	119.4	6.777e-08		119.4
119.5	2.234e-08	119.5	2.928e-08	119.5	3.362e-08	119.5	1.19e-08	119.5	2.63e-08		119.5	2.458e-08	119.5	3.362e-08	119.5	5.219e-08		119.5	9.963e-09	119.5	1.19e-08	119.5	1.258e-08		119.5	2.5e-08	119.5	2.63e-08	119.5	2.509e-08		119.5	2.524e-07	119.5	2.196e-07	119.5	3.733e-07		119.5	3.362e-08	119.5	6.086e-08		119.5	1.19e-08	119.5	6.764e-08		119.5
119.6	2.239e-08	119.6	2.928e-08	119.6	3.354e-08	119.6	1.183e-08	119.6	2.636e-08		119.6	2.46e-08	119.6	3.354e-08	119.6	5.214e-08		119.6	9.991e-09	119.6	1.183e-08	119.6	1.257e-08		119.6	2.495e-08	119.6	2.636e-08	119.6	2.515e-08		119.6	2.522e-07	119.6	2.195e-07	119.6	3.733e-07		119.6	3.354e-08	119.6	6.082e-08		119.6	1.183e-08	119.6	6.762e-08		119.6
119.7	2.233e-08	119.7	2.934e-08	119.7	3.36e-08	119.7	1.181e-08	119.7	2.636e-08		119.7	2.463e-08	119.7	3.36e-08	119.7	5.215e-08		119.7	9.984e-09	119.7	1.181e-08	119.7	1.259e-08		119.7	2.488e-08	119.7	2.636e-08	119.7	2.513e-08		119.7	2.523e-07	119.7	2.195e-07	119.7	3.732e-07		119.7	3.36e-08	119.7	6.088e-08		119.7	1.181e-08	119.7	6.758e-08		119.7
119.8	2.23e-08	119.8	2.932e-08	119.8	3.357e-08	119.8	1.184e-08	119.8	2.639e-08		119.8	2.469e-08	119.8	3.357e-08	119.8	5.212e-08		119.8	9.993e-09	119.8	1.184e-08	119.8	1.25e-08		119.8	2.498e-08	119.8	2.639e-08	119.8	2.51e-08		119.8	2.522e-07	119.8	2.194e-07	119.8	3.731e-07		119.8	3.357e-08	119.8	6.098e-08		119.8	1.184e-08	119.8	6.784e-08		119.8
119.9	2.229e-08	119.9	2.934e-08	119.9	3.36e-08	119.9	1.185e-08	119.9	2.645e-08		119.9	2.467e-08	119.9	3.36e-08	119.9	5.216e-08		119.9	9.932e-09	119.9	1.185e-08	119.9	1.26e-08		119.9	2.487e-08	119.9	2.645e-08	119.9	2.528e-08		119.9	2.521e-07	119.9	2.194e-07	119.9	3.73e-07		119.9	3.36e-08	119.9	6.088e-08		119.9	1.185e-08	119.9	6.762e-08		119.9
120	2.235e-08	120	2.935e-08	120	3.365e-08	120	1.188e-08	120	2.63e-08		120	2.473e-08	120	3.365e-08	120	5.217e-08		120	9.929e-09	120	1.188e-08	120	1.256e-08		120	2.493e-08	120	2.63e-08	120	2.519e-08		120	2.519e-07	120	2.193e-07	120	3.729e-07		120	3.365e-08	120	6.092e-08		120	1.188e-08	120	6.77e-08		120
120.1	2.23e-08	120.1	2.931e-08	120.1	3.365e-08	120.1	1.179e-08	120.1	2.636e-08		120.1	2.469e-08	120.1	3.365e-08	120.1	5.212e-08		120.1	9.981e-09	120.1	1.179e-08	120.1	1.253e-08		120.1	2.49e-08	120.1	2.636e-08	120.1	2.52e-08		120.1	2.519e-07	120.1	2.193e-07	120.1	3.729e-07		120.1	3.365e-08	120.1	6.1e-08		120.1	1.179e-08	120.1	6.767e-08		120.1
120.2	2.231e-08	120.2	2.937e-08	120.2	3.362e-08	120.2	1.182e-08	120.2	2.634e-08		120.2	2.469e-08	120.2	3.362e-08	120.2	5.218e-08		120.2	1.001e-08	120.2	1.182e-08	120.2	1.252e-08		120.2	2.492e-08	120.2	2.634e-08	120.2	2.523e-08		120.2	2.517e-07	120.2	2.193e-07	120.2	3.728e-07		120.2	3.362e-08	120.2	6.098e-08		120.2	1.182e-08	120.2	6.769e-08		120.2
120.3	2.236e-08	120.3	2.94e-08	120.3	3.362e-08	120.3	1.185e-08	120.3	2.641e-08		120.3	2.48e-08	120.3	3.362e-08	120.3	5.22e-08		120.3	1.009e-08	120.3	1.185e-08	120.3	1.254e-08		120.3	2.491e-08	120.3	2.641e-08	120.3	2.521e-08		120.3	2.516e-07	120.3	2.193e-07	120.3	3.727e-07		120.3	3.362e-08	120.3	6.098e-08		120.3	1.185e-08	120.3	6.76e-08		120.3
120.4	2.227e-08	120.4	2.937e-08	120.4	3.357e-08	120.4	1.187e-08	120.4	2.643e-08		120.4	2.474e-08	120.4	3.357e-08	120.4	5.217e-08		120.4	1.001e-08	120.4	1.187e-08	120.4	1.261e-08		120.4	2.494e-08	120.4	2.643e-08	120.4	2.516e-08		120.4	2.516e-07	120.4	2.192e-07	120.4	3.726e-07		120.4	3.357e-08	120.4	6.101e-08		120.4	1.187e-08	120.4	6.768e-08		120.4
120.5	2.233e-08	120.5	2.935e-08	120.5	3.358e-08	120.5	1.185e-08	120.5	2.637e-08		120.5	2.48e-08	120.5	3.358e-08	120.5	5.218e-08		120.5	1.007e-08	120.5	1.185e-08	120.5	1.255e-08		120.5	2.498e-08	120.5	2.637e-08	120.5	2.508e-08		120.5	2.515e-07	120.5	2.191e-07	120.5	3.726e-07		120.5	3.358e-08	120.5	6.106e-08		120.5	1.185e-08	120.5	6.755e-08		120.5
120.6	2.231e-08	120.6	2.937e-08	120.6	3.362e-08	120.6	1.18e-08	120.6	2.639e-08		120.6	2.485e-08	120.6	3.362e-08	120.6	5.22e-08		120.6	1.006e-08	120.6	1.18e-08	120.6	1.265e-08		120.6	2.49e-08	120.6	2.639e-08	120.6	2.512e-08		120.6	2.515e-07	120.6	2.191e-07	120.6	3.724e-07		120.6	3.362e-08	120.6	6.1e-08		120.6	1.18e-08	120.6	6.759e-08		120.6
120.7	2.233e-08	120.7	2.94e-08	120.7	3.366e-08	120.7	1.181e-08	120.7	2.639e-08		120.7	2.482e-08	120.7	3.366e-08	120.7	5.217e-08		120.7	1.008e-08	120.7	1.181e-08	120.7	1.256e-08		120.7	2.487e-08	120.7	2.639e-08	120.7	2.514e-08		120.7	2.513e-07	120.7	2.19e-07	120.7	3.726e-07		120.7	3.366e-08	120.7	6.11e-08		120.7	1.181e-08	120.7	6.768e-08		120.7
120.8	2.237e-08	120.8	2.942e-08	120.8	3.366e-08	120.8	1.183e-08	120.8	2.649e-08		120.8	2.486e-08	120.8	3.366e-08	120.8	5.217e-08		120.8	1.007e-08	120.8	1.183e-08	120.8	1.26e-08		120.8	2.496e-08	120.8	2.649e-08	120.8	2.517e-08		120.8	2.514e-07	120.8	2.196e-07	120.8	3.724e-07		120.8	3.366e-08	120.8	6.11e-08		120.8	1.183e-08	120.8	6.766e-08		120.8
120.9	2.241e-08	120.9	2.943e-08	120.9	3.367e-08	120.9	1.185e-08	120.9	2.645e-08		120.9	2.483e-08	120.9	3.367e-08	120.9	5.214e-08		120.9	1.002e-08	120.9	1.185e-08	120.9	1.254e-08		120.9	2.485e-08	120.9	2.645e-08	120.9	2.503e-08		120.9	2.512e-07	120.9	2.263e-07	120.9	3.724e-07		120.9	3.367e-08	120.9	6.11e-08		120.9	1.185e-08	120.9	6.751e-08		120.9
121	2.246e-08	121	2.942e-08	121	3.364e-08	121	1.183e-08	121	2.642e-08		121	2.491e-08	121	3.364e-08	121	5.223e-08		121	1.006e-08	121	1.183e-08	121	1.253e-08		121	2.498e-08	121	2.642e-08	121	2.511e-08		121	2.511e-07	121	2.294e-07	121	3.724e-07		121	3.364e-08	121	6.105e-08		121	1.183e-08	121	6.757e-08		121
121.1	2.232e-08	121.1	2.944e-08	121.1	3.366e-08	121.1	1.184e-08	121.1	2.632e-08		121.1	2.494e-08	121.1	3.366e-08	121.1	5.224e-08		121.1	1.004e-08	121.1	1.184e-08	121.1	1.258e-08		121.1	2.489e-08	121.1	2.632e-08	121.1	2.51e-08		121.1	2.509e-07	121.1	2.313e-07	121.1	3.723e-07		121.1	3.366e-08	121.1	6.111e-08		121.1	1.184e-08	121.1	6.752e-08		121.1
121.2	2.23e-08	121.2	2.95e-08	121.2	3.362e-08	121.2	1.181e-08	121.2	2.631e-08		121.2	2.494e-08	121.2	3.362e-08	121.2	5.215e-08		121.2	1.003e-08	121.2	1.181e-08	121.2	1.26e-08		121.2	2.49e-08	121.2	2.631e-08	121.2	2.517e-08		121.2	2.51e-07	121.2	2.328e-07	121.2	3.722e-07		121.2	3.362e-08	121.2	6.113e-08		121.2	1.181e-08	121.2	6.757e-08		121.2
121.3	2.237e-08	121.3	2.949e-08	121.3	3.364e-08	121.3	1.182e-08	121.3	2.644e-08		121.3	2.49e-08	121.3	3.364e-08	121.3	5.22e-08		121.3	1.003e-08	121.3	1.182e-08	121.3	1.253e-08		121.3	2.496e-08	121.3	2.644e-08	121.3	2.524e-08		121.3	2.51e-07	121.3	2.338e-07	121.3	3.721e-07		121.3	3.364e-08	121.3	6.132e-08		121.3	1.182e-08	121.3	6.758e-08		121.3
121.4	2.232e-08	121.4	2.95e-08	121.4	3.369e-08	121.4	1.184e-08	121.4	2.634e-08		121.4	2.499e-08	121.4	3.369e-08	121.4	5.222e-08		121.4	1.005e-08	121.4	1.184e-08	121.4	1.253e-08		121.4	2.495e-08	121.4	2.634e-08	121.4	2.512e-08		121.4	2.508e-07	121.4	2.348e-07	121.4	3.746e-07		121.4	3.369e-08	121.4	6.11e-08		121.4	1.184e-08	121.4	6.761e-08		121.4
121.5	2.239e-08	121.5	2.949e-08	121.5	3.363e-08	121.5	1.182e-08	121.5	2.639e-08		121.5	2.495e-08	121.5	3.363e-08	121.5	5.223e-08		121.5	1.008e-08	121.5	1.182e-08	121.5	1.261e-08		121.5	2.501e-08	121.5	2.639e-08	121.5	2.513e-08		121.5	2.508e-07	121.5	2.356e-07	121.5	3.814e-07		121.5	3.363e-08	121.5	6.123e-08		121.5	1.182e-08	121.5	6.754e-08		121.5
121.6	2.231e-08	121.6	2.949e-08	121.6	3.359e-08	121.6	1.184e-08	121.6	2.635e-08		121.6	2.498e-08	121.6	3.359e-08	121.6	5.215e-08		121.6	9.992e-09	121.6	1.184e-08	121.6	1.255e-08		121.6	2.486e-08	121.6	2.635e-08	121.6	2.514e-08		121.6	2.522e-07	121.6	2.363e-07	121.6	3.843e-07		121.6	3.359e-08	121.6	6.128e-08		121.6	1.184e-08	121.6	6.752e-08		121.6
121.7	2.236e-08	121.7	2.946e-08	121.7	3.364e-08	121.7	1.18e-08	121.7	2.638e-08		121.7	2.506e-08	121.7	3.364e-08	121.7	5.215e-08		121.7	1.003e-08	121.7	1.18e-08	121.7	1.256e-08		121.7	2.498e-08	121.7	2.638e-08	121.7	2.51e-08		121.7	2.613e-07	121.7	2.37e-07	121.7	3.867e-07		121.7	3.364e-08	121.7	6.123e-08		121.7	1.18e-08	121.7	6.744e-08		121.7
121.8	2.247e-08	121.8	2.953e-08	121.8	3.364e-08	121.8	1.179e-08	121.8	2.639e-08		121.8	2.501e-08	121.8	3.364e-08	121.8	5.223e-08		121.8	9.986e-09	121.8	1.179e-08	121.8	1.258e-08		121.8	2.489e-08	121.8	2.639e-08	121.8	2.514e-08		121.8	2.65e-07	121.8	2.375e-07	121.8	3.885e-07		121.8	3.364e-08	121.8	6.121e-08		121.8	1.179e-08	121.8	6.765e-08		121.8
121.9	2.233e-08	121.9	2.955e-08	121.9	3.366e-08	121.9	1.189e-08	121.9	2.639e-08		121.9	2.504e-08	121.9	3.366e-08	121.9	5.223e-08		121.9	9.993e-09	121.9	1.189e-08	121.9	1.261e-08		121.9	2.494e-08	121.9	2.639e-08	121.9	2.508e-08		121.9	2.673e-07	121.9	2.38e-07	121.9	3.899e-07		121.9	3.366e-08	121.9	6.125e-08		121.9	1.189e-08	121.9	6.741e-08		121.9
122	2.23e-08	122	2.954e-08	122	3.365e-08	122	1.182e-08	122	2.642e-08		122	2.509e-08	122	3.365e-08	122	5.217e-08		122	9.933e-09	122	1.182e-08	122	1.254e-08		122	2.494e-08	122	2.642e-08	122	2.515e-08		122	2.691e-07	122	2.385e-07	122	3.91e-07		122	3.365e-08	122	6.128e-08		122	1.182e-08	122	6.752e-08		122
122.1	2.245e-08	122.1	2.955e-08	122.1	3.366e-08	122.1	1.183e-08	122.1	2.639e-08		122.1	2.518e-08	122.1	3.366e-08	122.1	5.221e-08		122.1	1.002e-08	122.1	1.183e-08	122.1	1.258e-08		122.1	2.493e-08	122.1	2.639e-08	122.1	2.511e-08		122.1	2.705e-07	122.1	2.388e-07	122.1	3.919e-07		122.1	3.366e-08	122.1	6.121e-08		122.1	1.183e-08	122.1	6.751e-08		122.1
122.2	2.242e-08	122.2	2.959e-08	122.2	3.369e-08	122.2	1.182e-08	122.2	2.642e-08		122.2	2.512e-08	122.2	3.369e-08	122.2	5.224e-08		122.2	9.913e-09	122.2	1.182e-08	122.2	1.259e-08		122.2	2.495e-08	122.2	2.642e-08	122.2	2.501e-08		122.2	2.717e-07	122.2	2.393e-07	122.2	3.931e-07		122.2	3.369e-08	122.2	6.139e-08		122.2	1.182e-08	122.2	6.754e-08		122.2
122.3	2.246e-08	122.3	2.953e-08	122.3	3.363e-08	122.3	1.176e-08	122.3	2.638e-08		122.3	2.505e-08	122.3	3.363e-08	122.3	5.22e-08		122.3	9.968e-09	122.3	1.176e-08	122.3	1.255e-08		122.3	2.489e-08	122.3	2.638e-08	122.3	2.513e-08		122.3	2.73e-07	122.3	2.396e-07	122.3	3.94e-07		122.3	3.363e-08	122.3	6.138e-08		122.3	1.176e-08	122.3	6.737e-08		122.3
122.4	2.23e-08	122.4	2.959e-08	122.4	3.36e-08	122.4	1.182e-08	122.4	2.637e-08		122.4	2.511e-08	122.4	3.36e-08	122.4	5.222e-08		122.4	9.956e-09	122.4	1.182e-08	122.4	1.254e-08		122.4	2.482e-08	122.4	2.637e-08	122.4	2.514e-08		122.4	2.741e-07	122.4	2.397e-07	122.4	3.949e-07		122.4	3.36e-08	122.4	6.141e-08		122.4	1.182e-08	122.4	6.746e-08		122.4
122.5	2.245e-08	122.5	2.96e-08	122.5	3.366e-08	122.5	1.179e-08	122.5	2.636e-08		122.5	2.508e-08	122.5	3.366e-08	122.5	5.227e-08		122.5	1.004e-08	122.5	1.179e-08	122.5	1.258e-08		122.5	2.484e-08	122.5	2.636e-08	122.5	2.508e-08		122.5	2.753e-07	122.5	2.4e-07	122.5	3.956e-07		122.5	3.366e-08	122.5	6.145e-08		122.5	1.179e-08	122.5	6.75e-08		122.5
[truncated: 4,726 more rows]
[truncated: 3 more columns]

## Sheet: Fig.2
Fig.2-b
Treatment	Mean	s.d.
PESbR- 1mM	53.4	10.7
PESbR- 0.5 mM	56.8	4.2
PESbR- 0.2 mM	71.3	0.3
No AQS	1	3.4
No light	1.1	1.6
Sterilized	-0.6	2.1
No Sb(V)	0.3	0.2
Lactate	93.2	17
Acetate	96	20.8
Fig.2-d
Time	Sb(V)		Sb(III)
	Mean	s.d.	Mean	s.d.
Initial	118.9	0.26	27.8	0.07
Final	114.83	0.2	31.27	0.03

## Sheet: Fig.3
Fig.3-a
[truncated: 43 more rows]

## Sheet: Fig.4
Fig.3-a
[truncated: 29 more rows]

## Sheet: Fig.5
Fig.5-b
[truncated: 35 more rows]

## Sheet: Fig.6
Fig.6-b
[truncated: 27 more rows]

## Sheet: Fig.S2
Fig.S2-a
[truncated: 19 more rows]

[truncated: 11 more sheets: Fig.S3, Fig.S4, Fig.S5, Fig.S6, Fig.S7, Fig.S8, Fig.S9, Fig.S10, Fig.S11, Fig.S12, Fig.S13]
